# Supplementary material for: Using genome-scale metabolic models to compare serovars of the foodborne pathogen Listeria monocytogenes
Source: PLoS One. 2018 Jun 7;13(6):e0198584. doi: 10.1371/journal.pone.0198584 (PMC6012718; doi:10.1371/journal.pone.0198584)
Supplement: S2 File — SBML format of the final model of L. monocytogenes strain JO161 for distribution and use in other modeling environments. (XML) [file pone.0198584.s002.fbc.xml]

<?xml version="1.0" encoding="utf-8"?>
<!-- SBML created with CBMPy (0.7.16.594) on Tue, 27 Jun 2017 22:59:46 -->
<sbml xmlns="http://www.sbml.org/sbml/level3/version1/core" xmlns:fbc="http://www.sbml.org/sbml/level3/version1/fbc/version2" xmlns:html="http://www.w3.org/1999/xhtml" level="3" version="1" fbc:required="false">
  <model metaid="meta_Listeria_JO161_FinalModel_v5" id="Listeria_JO161_FinalModel_v5" substanceUnits="mmol_per_gdw" timeUnits="hour" extentUnits="mmol_per_gdw" fbc:strict="true">
    <notes>
      <html:p>
        <html:br/>
        <html:span size="small">Model &quot;<html:strong>Listeria_JO161_FinalModel_v5</html:strong>&quot; (Listeria_JO161_FinalModel_v5) generated with <html:a href="http://cbmpy.sourceforge.net">CBMPy</html:a> (0.7.16.594) on Tue, 27 Jun 2017 22:59:45.</html:span>
      </html:p>
    </notes>
    <listOfUnitDefinitions>
      <unitDefinition id="mmol_per_hour" name="mmol_per_hour">
        <listOfUnits>
          <unit kind="mole" exponent="1" scale="-3" multiplier="1"/>
          <unit kind="second" exponent="-1" scale="0" multiplier="3600"/>
        </listOfUnits>
      </unitDefinition>
      <unitDefinition id="per_hour" name="per_hour">
        <listOfUnits>
          <unit kind="second" exponent="-1" scale="0" multiplier="3600"/>
        </listOfUnits>
      </unitDefinition>
      <unitDefinition id="mmol_per_gdw" name="mmol_per_gdw">
        <listOfUnits>
          <unit kind="mole" exponent="1" scale="-3" multiplier="1"/>
          <unit kind="gram" exponent="-1" scale="0" multiplier="1"/>
        </listOfUnits>
      </unitDefinition>
      <unitDefinition id="hour" name="hour">
        <listOfUnits>
          <unit kind="second" exponent="1" scale="0" multiplier="3600"/>
        </listOfUnits>
      </unitDefinition>
    </listOfUnitDefinitions>
    <listOfCompartments>
      <compartment metaid="meta_Extracellular" id="Extracellular" spatialDimensions="3" size="1" units="dimensionless" constant="true"/>
      <compartment metaid="meta_Cytosol" id="Cytosol" spatialDimensions="3" size="1" units="dimensionless" constant="true"/>
    </listOfCompartments>
    <listOfSpecies>
      <species metaid="meta_m_cpd00001_c0_c" id="m_cpd00001_c0_c" name="m_cpd00001_c0_c" compartment="Cytosol" hasOnlySubstanceUnits="true" boundaryCondition="false" constant="false"/>
      <species metaid="meta_m_cpd00001_e0_b" id="m_cpd00001_e0_b" name="m_cpd00001_e0_b" compartment="Extracellular" hasOnlySubstanceUnits="true" boundaryCondition="true" constant="false"/>
      <species metaid="meta_m_cpd00001_e0_c" id="m_cpd00001_e0_c" name="m_cpd00001_e0_c" compartment="Cytosol" hasOnlySubstanceUnits="true" boundaryCondition="false" constant="false"/>
      <species metaid="meta_m_cpd00002_c0_c" id="m_cpd00002_c0_c" name="m_cpd00002_c0_c" compartment="Cytosol" hasOnlySubstanceUnits="true" boundaryCondition="false" constant="false"/>
      <species metaid="meta_m_cpd00003_c0_c" id="m_cpd00003_c0_c" name="m_cpd00003_c0_c" compartment="Cytosol" hasOnlySubstanceUnits="true" boundaryCondition="false" constant="false"/>
      <species metaid="meta_m_cpd00004_c0_c" id="m_cpd00004_c0_c" name="m_cpd00004_c0_c" compartment="Cytosol" hasOnlySubstanceUnits="true" boundaryCondition="false" constant="false"/>
      <species metaid="meta_m_cpd00005_c0_c" id="m_cpd00005_c0_c" name="m_cpd00005_c0_c" compartment="Cytosol" hasOnlySubstanceUnits="true" boundaryCondition="false" constant="false"/>
      <species metaid="meta_m_cpd00006_c0_c" id="m_cpd00006_c0_c" name="m_cpd00006_c0_c" compartment="Cytosol" hasOnlySubstanceUnits="true" boundaryCondition="false" constant="false"/>
      <species metaid="meta_m_cpd00007_c0_c" id="m_cpd00007_c0_c" name="m_cpd00007_c0_c" compartment="Cytosol" hasOnlySubstanceUnits="true" boundaryCondition="false" constant="false"/>
      <species metaid="meta_m_cpd00007_e0_b" id="m_cpd00007_e0_b" name="m_cpd00007_e0_b" compartment="Extracellular" hasOnlySubstanceUnits="true" boundaryCondition="true" constant="false"/>
      <species metaid="meta_m_cpd00007_e0_c" id="m_cpd00007_e0_c" name="m_cpd00007_e0_c" compartment="Cytosol" hasOnlySubstanceUnits="true" boundaryCondition="false" constant="false"/>
      <species metaid="meta_m_cpd00008_c0_c" id="m_cpd00008_c0_c" name="m_cpd00008_c0_c" compartment="Cytosol" hasOnlySubstanceUnits="true" boundaryCondition="false" constant="false"/>
      <species metaid="meta_m_cpd00009_c0_c" id="m_cpd00009_c0_c" name="m_cpd00009_c0_c" compartment="Cytosol" hasOnlySubstanceUnits="true" boundaryCondition="false" constant="false"/>
      <species metaid="meta_m_cpd00009_e0_b" id="m_cpd00009_e0_b" name="m_cpd00009_e0_b" compartment="Extracellular" hasOnlySubstanceUnits="true" boundaryCondition="true" constant="false"/>
      <species metaid="meta_m_cpd00009_e0_c" id="m_cpd00009_e0_c" name="m_cpd00009_e0_c" compartment="Cytosol" hasOnlySubstanceUnits="true" boundaryCondition="false" constant="false"/>
      <species metaid="meta_m_cpd00010_c0_c" id="m_cpd00010_c0_c" name="m_cpd00010_c0_c" compartment="Cytosol" hasOnlySubstanceUnits="true" boundaryCondition="false" constant="false"/>
      <species metaid="meta_m_cpd00011_c0_c" id="m_cpd00011_c0_c" name="m_cpd00011_c0_c" compartment="Cytosol" hasOnlySubstanceUnits="true" boundaryCondition="false" constant="false"/>
      <species metaid="meta_m_cpd00011_e0_b" id="m_cpd00011_e0_b" name="m_cpd00011_e0_b" compartment="Extracellular" hasOnlySubstanceUnits="true" boundaryCondition="true" constant="false"/>
      <species metaid="meta_m_cpd00011_e0_c" id="m_cpd00011_e0_c" name="m_cpd00011_e0_c" compartment="Cytosol" hasOnlySubstanceUnits="true" boundaryCondition="false" constant="false"/>
      <species metaid="meta_m_cpd00012_c0_c" id="m_cpd00012_c0_c" name="m_cpd00012_c0_c" compartment="Cytosol" hasOnlySubstanceUnits="true" boundaryCondition="false" constant="false"/>
      <species metaid="meta_m_cpd00012_e0_b" id="m_cpd00012_e0_b" name="m_cpd00012_e0_b" compartment="Extracellular" hasOnlySubstanceUnits="true" boundaryCondition="true" constant="false"/>
      <species metaid="meta_m_cpd00012_e0_c" id="m_cpd00012_e0_c" name="m_cpd00012_e0_c" compartment="Cytosol" hasOnlySubstanceUnits="true" boundaryCondition="false" constant="false"/>
      <species metaid="meta_m_cpd00013_c0_c" id="m_cpd00013_c0_c" name="m_cpd00013_c0_c" compartment="Cytosol" hasOnlySubstanceUnits="true" boundaryCondition="false" constant="false"/>
      <species metaid="meta_m_cpd00013_e0_b" id="m_cpd00013_e0_b" name="m_cpd00013_e0_b" compartment="Extracellular" hasOnlySubstanceUnits="true" boundaryCondition="true" constant="false"/>
      <species metaid="meta_m_cpd00013_e0_c" id="m_cpd00013_e0_c" name="m_cpd00013_e0_c" compartment="Cytosol" hasOnlySubstanceUnits="true" boundaryCondition="false" constant="false"/>
      <species metaid="meta_m_cpd00014_c0_c" id="m_cpd00014_c0_c" name="m_cpd00014_c0_c" compartment="Cytosol" hasOnlySubstanceUnits="true" boundaryCondition="false" constant="false"/>
      <species metaid="meta_m_cpd00015_c0_c" id="m_cpd00015_c0_c" name="m_cpd00015_c0_c" compartment="Cytosol" hasOnlySubstanceUnits="true" boundaryCondition="false" constant="false"/>
      <species metaid="meta_m_cpd00016_c0_c" id="m_cpd00016_c0_c" name="m_cpd00016_c0_c" compartment="Cytosol" hasOnlySubstanceUnits="true" boundaryCondition="false" constant="false"/>
      <species metaid="meta_m_cpd00017_c0_c" id="m_cpd00017_c0_c" name="m_cpd00017_c0_c" compartment="Cytosol" hasOnlySubstanceUnits="true" boundaryCondition="false" constant="false"/>
      <species metaid="meta_m_cpd00018_c0_c" id="m_cpd00018_c0_c" name="m_cpd00018_c0_c" compartment="Cytosol" hasOnlySubstanceUnits="true" boundaryCondition="false" constant="false"/>
      <species metaid="meta_m_cpd00018_e0_b" id="m_cpd00018_e0_b" name="m_cpd00018_e0_b" compartment="Extracellular" hasOnlySubstanceUnits="true" boundaryCondition="true" constant="false"/>
      <species metaid="meta_m_cpd00018_e0_c" id="m_cpd00018_e0_c" name="m_cpd00018_e0_c" compartment="Cytosol" hasOnlySubstanceUnits="true" boundaryCondition="false" constant="false"/>
      <species metaid="meta_m_cpd00019_c0_c" id="m_cpd00019_c0_c" name="m_cpd00019_c0_c" compartment="Cytosol" hasOnlySubstanceUnits="true" boundaryCondition="false" constant="false"/>
      <species metaid="meta_m_cpd00020_c0_c" id="m_cpd00020_c0_c" name="m_cpd00020_c0_c" compartment="Cytosol" hasOnlySubstanceUnits="true" boundaryCondition="false" constant="false"/>
      <species metaid="meta_m_cpd00020_e0_b" id="m_cpd00020_e0_b" name="m_cpd00020_e0_b" compartment="Extracellular" hasOnlySubstanceUnits="true" boundaryCondition="true" constant="false"/>
      <species metaid="meta_m_cpd00020_e0_c" id="m_cpd00020_e0_c" name="m_cpd00020_e0_c" compartment="Cytosol" hasOnlySubstanceUnits="true" boundaryCondition="false" constant="false"/>
      <species metaid="meta_m_cpd00022_c0_c" id="m_cpd00022_c0_c" name="m_cpd00022_c0_c" compartment="Cytosol" hasOnlySubstanceUnits="true" boundaryCondition="false" constant="false"/>
      <species metaid="meta_m_cpd00023_c0_c" id="m_cpd00023_c0_c" name="m_cpd00023_c0_c" compartment="Cytosol" hasOnlySubstanceUnits="true" boundaryCondition="false" constant="false"/>
      <species metaid="meta_m_cpd00023_e0_b" id="m_cpd00023_e0_b" name="m_cpd00023_e0_b" compartment="Extracellular" hasOnlySubstanceUnits="true" boundaryCondition="true" constant="false"/>
      <species metaid="meta_m_cpd00023_e0_c" id="m_cpd00023_e0_c" name="m_cpd00023_e0_c" compartment="Cytosol" hasOnlySubstanceUnits="true" boundaryCondition="false" constant="false"/>
      <species metaid="meta_m_cpd00024_c0_c" id="m_cpd00024_c0_c" name="m_cpd00024_c0_c" compartment="Cytosol" hasOnlySubstanceUnits="true" boundaryCondition="false" constant="false"/>
      <species metaid="meta_m_cpd00025_c0_c" id="m_cpd00025_c0_c" name="m_cpd00025_c0_c" compartment="Cytosol" hasOnlySubstanceUnits="true" boundaryCondition="false" constant="false"/>
      <species metaid="meta_m_cpd00026_c0_c" id="m_cpd00026_c0_c" name="m_cpd00026_c0_c" compartment="Cytosol" hasOnlySubstanceUnits="true" boundaryCondition="false" constant="false"/>
      <species metaid="meta_m_cpd00027_c0_c" id="m_cpd00027_c0_c" name="m_cpd00027_c0_c" compartment="Cytosol" hasOnlySubstanceUnits="true" boundaryCondition="false" constant="false"/>
      <species metaid="meta_m_cpd00027_e0_b" id="m_cpd00027_e0_b" name="m_cpd00027_e0_b" compartment="Extracellular" hasOnlySubstanceUnits="true" boundaryCondition="true" constant="false"/>
      <species metaid="meta_m_cpd00027_e0_c" id="m_cpd00027_e0_c" name="m_cpd00027_e0_c" compartment="Cytosol" hasOnlySubstanceUnits="true" boundaryCondition="false" constant="false"/>
      <species metaid="meta_m_cpd00028_c0_c" id="m_cpd00028_c0_c" name="m_cpd00028_c0_c" compartment="Cytosol" hasOnlySubstanceUnits="true" boundaryCondition="false" constant="false"/>
      <species metaid="meta_m_cpd00029_c0_c" id="m_cpd00029_c0_c" name="m_cpd00029_c0_c" compartment="Cytosol" hasOnlySubstanceUnits="true" boundaryCondition="false" constant="false"/>
      <species metaid="meta_m_cpd00029_e0_b" id="m_cpd00029_e0_b" name="m_cpd00029_e0_b" compartment="Extracellular" hasOnlySubstanceUnits="true" boundaryCondition="true" constant="false"/>
      <species metaid="meta_m_cpd00029_e0_c" id="m_cpd00029_e0_c" name="m_cpd00029_e0_c" compartment="Cytosol" hasOnlySubstanceUnits="true" boundaryCondition="false" constant="false"/>
      <species metaid="meta_m_cpd00030_c0_c" id="m_cpd00030_c0_c" name="m_cpd00030_c0_c" compartment="Cytosol" hasOnlySubstanceUnits="true" boundaryCondition="false" constant="false"/>
      <species metaid="meta_m_cpd00030_e0_b" id="m_cpd00030_e0_b" name="m_cpd00030_e0_b" compartment="Extracellular" hasOnlySubstanceUnits="true" boundaryCondition="true" constant="false"/>
      <species metaid="meta_m_cpd00030_e0_c" id="m_cpd00030_e0_c" name="m_cpd00030_e0_c" compartment="Cytosol" hasOnlySubstanceUnits="true" boundaryCondition="false" constant="false"/>
      <species metaid="meta_m_cpd00031_c0_c" id="m_cpd00031_c0_c" name="m_cpd00031_c0_c" compartment="Cytosol" hasOnlySubstanceUnits="true" boundaryCondition="false" constant="false"/>
      <species metaid="meta_m_cpd00032_c0_c" id="m_cpd00032_c0_c" name="m_cpd00032_c0_c" compartment="Cytosol" hasOnlySubstanceUnits="true" boundaryCondition="false" constant="false"/>
      <species metaid="meta_m_cpd00033_c0_c" id="m_cpd00033_c0_c" name="m_cpd00033_c0_c" compartment="Cytosol" hasOnlySubstanceUnits="true" boundaryCondition="false" constant="false"/>
      <species metaid="meta_m_cpd00033_e0_b" id="m_cpd00033_e0_b" name="m_cpd00033_e0_b" compartment="Extracellular" hasOnlySubstanceUnits="true" boundaryCondition="true" constant="false"/>
      <species metaid="meta_m_cpd00033_e0_c" id="m_cpd00033_e0_c" name="m_cpd00033_e0_c" compartment="Cytosol" hasOnlySubstanceUnits="true" boundaryCondition="false" constant="false"/>
      <species metaid="meta_m_cpd00034_c0_c" id="m_cpd00034_c0_c" name="m_cpd00034_c0_c" compartment="Cytosol" hasOnlySubstanceUnits="true" boundaryCondition="false" constant="false"/>
      <species metaid="meta_m_cpd00034_e0_b" id="m_cpd00034_e0_b" name="m_cpd00034_e0_b" compartment="Extracellular" hasOnlySubstanceUnits="true" boundaryCondition="true" constant="false"/>
      <species metaid="meta_m_cpd00034_e0_c" id="m_cpd00034_e0_c" name="m_cpd00034_e0_c" compartment="Cytosol" hasOnlySubstanceUnits="true" boundaryCondition="false" constant="false"/>
      <species metaid="meta_m_cpd00035_c0_c" id="m_cpd00035_c0_c" name="m_cpd00035_c0_c" compartment="Cytosol" hasOnlySubstanceUnits="true" boundaryCondition="false" constant="false"/>
      <species metaid="meta_m_cpd00035_e0_b" id="m_cpd00035_e0_b" name="m_cpd00035_e0_b" compartment="Extracellular" hasOnlySubstanceUnits="true" boundaryCondition="true" constant="false"/>
      <species metaid="meta_m_cpd00035_e0_c" id="m_cpd00035_e0_c" name="m_cpd00035_e0_c" compartment="Cytosol" hasOnlySubstanceUnits="true" boundaryCondition="false" constant="false"/>
      <species metaid="meta_m_cpd00036_c0_c" id="m_cpd00036_c0_c" name="m_cpd00036_c0_c" compartment="Cytosol" hasOnlySubstanceUnits="true" boundaryCondition="false" constant="false"/>
      <species metaid="meta_m_cpd00036_e0_b" id="m_cpd00036_e0_b" name="m_cpd00036_e0_b" compartment="Extracellular" hasOnlySubstanceUnits="true" boundaryCondition="true" constant="false"/>
      <species metaid="meta_m_cpd00036_e0_c" id="m_cpd00036_e0_c" name="m_cpd00036_e0_c" compartment="Cytosol" hasOnlySubstanceUnits="true" boundaryCondition="false" constant="false"/>
      <species metaid="meta_m_cpd00037_c0_c" id="m_cpd00037_c0_c" name="m_cpd00037_c0_c" compartment="Cytosol" hasOnlySubstanceUnits="true" boundaryCondition="false" constant="false"/>
      <species metaid="meta_m_cpd00038_c0_c" id="m_cpd00038_c0_c" name="m_cpd00038_c0_c" compartment="Cytosol" hasOnlySubstanceUnits="true" boundaryCondition="false" constant="false"/>
      <species metaid="meta_m_cpd00039_c0_c" id="m_cpd00039_c0_c" name="m_cpd00039_c0_c" compartment="Cytosol" hasOnlySubstanceUnits="true" boundaryCondition="false" constant="false"/>
      <species metaid="meta_m_cpd00039_e0_b" id="m_cpd00039_e0_b" name="m_cpd00039_e0_b" compartment="Extracellular" hasOnlySubstanceUnits="true" boundaryCondition="true" constant="false"/>
      <species metaid="meta_m_cpd00039_e0_c" id="m_cpd00039_e0_c" name="m_cpd00039_e0_c" compartment="Cytosol" hasOnlySubstanceUnits="true" boundaryCondition="false" constant="false"/>
      <species metaid="meta_m_cpd00040_c0_c" id="m_cpd00040_c0_c" name="m_cpd00040_c0_c" compartment="Cytosol" hasOnlySubstanceUnits="true" boundaryCondition="false" constant="false"/>
      <species metaid="meta_m_cpd00040_e0_b" id="m_cpd00040_e0_b" name="m_cpd00040_e0_b" compartment="Extracellular" hasOnlySubstanceUnits="true" boundaryCondition="true" constant="false"/>
      <species metaid="meta_m_cpd00040_e0_c" id="m_cpd00040_e0_c" name="m_cpd00040_e0_c" compartment="Cytosol" hasOnlySubstanceUnits="true" boundaryCondition="false" constant="false"/>
      <species metaid="meta_m_cpd00041_c0_c" id="m_cpd00041_c0_c" name="m_cpd00041_c0_c" compartment="Cytosol" hasOnlySubstanceUnits="true" boundaryCondition="false" constant="false"/>
      <species metaid="meta_m_cpd00041_e0_b" id="m_cpd00041_e0_b" name="m_cpd00041_e0_b" compartment="Extracellular" hasOnlySubstanceUnits="true" boundaryCondition="true" constant="false"/>
      <species metaid="meta_m_cpd00041_e0_c" id="m_cpd00041_e0_c" name="m_cpd00041_e0_c" compartment="Cytosol" hasOnlySubstanceUnits="true" boundaryCondition="false" constant="false"/>
      <species metaid="meta_m_cpd00042_c0_c" id="m_cpd00042_c0_c" name="m_cpd00042_c0_c" compartment="Cytosol" hasOnlySubstanceUnits="true" boundaryCondition="false" constant="false"/>
      <species metaid="meta_m_cpd00042_e0_b" id="m_cpd00042_e0_b" name="m_cpd00042_e0_b" compartment="Extracellular" hasOnlySubstanceUnits="true" boundaryCondition="true" constant="false"/>
      <species metaid="meta_m_cpd00042_e0_c" id="m_cpd00042_e0_c" name="m_cpd00042_e0_c" compartment="Cytosol" hasOnlySubstanceUnits="true" boundaryCondition="false" constant="false"/>
      <species metaid="meta_m_cpd00043_c0_c" id="m_cpd00043_c0_c" name="m_cpd00043_c0_c" compartment="Cytosol" hasOnlySubstanceUnits="true" boundaryCondition="false" constant="false"/>
      <species metaid="meta_m_cpd00045_c0_c" id="m_cpd00045_c0_c" name="m_cpd00045_c0_c" compartment="Cytosol" hasOnlySubstanceUnits="true" boundaryCondition="false" constant="false"/>
      <species metaid="meta_m_cpd00046_c0_c" id="m_cpd00046_c0_c" name="m_cpd00046_c0_c" compartment="Cytosol" hasOnlySubstanceUnits="true" boundaryCondition="false" constant="false"/>
      <species metaid="meta_m_cpd00046_e0_b" id="m_cpd00046_e0_b" name="m_cpd00046_e0_b" compartment="Extracellular" hasOnlySubstanceUnits="true" boundaryCondition="true" constant="false"/>
      <species metaid="meta_m_cpd00046_e0_c" id="m_cpd00046_e0_c" name="m_cpd00046_e0_c" compartment="Cytosol" hasOnlySubstanceUnits="true" boundaryCondition="false" constant="false"/>
      <species metaid="meta_m_cpd00047_c0_c" id="m_cpd00047_c0_c" name="m_cpd00047_c0_c" compartment="Cytosol" hasOnlySubstanceUnits="true" boundaryCondition="false" constant="false"/>
      <species metaid="meta_m_cpd00047_e0_b" id="m_cpd00047_e0_b" name="m_cpd00047_e0_b" compartment="Extracellular" hasOnlySubstanceUnits="true" boundaryCondition="true" constant="false"/>
      <species metaid="meta_m_cpd00047_e0_c" id="m_cpd00047_e0_c" name="m_cpd00047_e0_c" compartment="Cytosol" hasOnlySubstanceUnits="true" boundaryCondition="false" constant="false"/>
      <species metaid="meta_m_cpd00048_c0_c" id="m_cpd00048_c0_c" name="m_cpd00048_c0_c" compartment="Cytosol" hasOnlySubstanceUnits="true" boundaryCondition="false" constant="false"/>
      <species metaid="meta_m_cpd00048_e0_b" id="m_cpd00048_e0_b" name="m_cpd00048_e0_b" compartment="Extracellular" hasOnlySubstanceUnits="true" boundaryCondition="true" constant="false"/>
      <species metaid="meta_m_cpd00048_e0_c" id="m_cpd00048_e0_c" name="m_cpd00048_e0_c" compartment="Cytosol" hasOnlySubstanceUnits="true" boundaryCondition="false" constant="false"/>
      <species metaid="meta_m_cpd00050_c0_c" id="m_cpd00050_c0_c" name="m_cpd00050_c0_c" compartment="Cytosol" hasOnlySubstanceUnits="true" boundaryCondition="false" constant="false"/>
      <species metaid="meta_m_cpd00051_c0_c" id="m_cpd00051_c0_c" name="m_cpd00051_c0_c" compartment="Cytosol" hasOnlySubstanceUnits="true" boundaryCondition="false" constant="false"/>
      <species metaid="meta_m_cpd00051_e0_b" id="m_cpd00051_e0_b" name="m_cpd00051_e0_b" compartment="Extracellular" hasOnlySubstanceUnits="true" boundaryCondition="true" constant="false"/>
      <species metaid="meta_m_cpd00051_e0_c" id="m_cpd00051_e0_c" name="m_cpd00051_e0_c" compartment="Cytosol" hasOnlySubstanceUnits="true" boundaryCondition="false" constant="false"/>
      <species metaid="meta_m_cpd00052_c0_c" id="m_cpd00052_c0_c" name="m_cpd00052_c0_c" compartment="Cytosol" hasOnlySubstanceUnits="true" boundaryCondition="false" constant="false"/>
      <species metaid="meta_m_cpd00053_c0_c" id="m_cpd00053_c0_c" name="m_cpd00053_c0_c" compartment="Cytosol" hasOnlySubstanceUnits="true" boundaryCondition="false" constant="false"/>
      <species metaid="meta_m_cpd00053_e0_b" id="m_cpd00053_e0_b" name="m_cpd00053_e0_b" compartment="Extracellular" hasOnlySubstanceUnits="true" boundaryCondition="true" constant="false"/>
      <species metaid="meta_m_cpd00053_e0_c" id="m_cpd00053_e0_c" name="m_cpd00053_e0_c" compartment="Cytosol" hasOnlySubstanceUnits="true" boundaryCondition="false" constant="false"/>
      <species metaid="meta_m_cpd00054_c0_c" id="m_cpd00054_c0_c" name="m_cpd00054_c0_c" compartment="Cytosol" hasOnlySubstanceUnits="true" boundaryCondition="false" constant="false"/>
      <species metaid="meta_m_cpd00054_e0_b" id="m_cpd00054_e0_b" name="m_cpd00054_e0_b" compartment="Extracellular" hasOnlySubstanceUnits="true" boundaryCondition="true" constant="false"/>
      <species metaid="meta_m_cpd00054_e0_c" id="m_cpd00054_e0_c" name="m_cpd00054_e0_c" compartment="Cytosol" hasOnlySubstanceUnits="true" boundaryCondition="false" constant="false"/>
      <species metaid="meta_m_cpd00056_c0_c" id="m_cpd00056_c0_c" name="m_cpd00056_c0_c" compartment="Cytosol" hasOnlySubstanceUnits="true" boundaryCondition="false" constant="false"/>
      <species metaid="meta_m_cpd00058_c0_c" id="m_cpd00058_c0_c" name="m_cpd00058_c0_c" compartment="Cytosol" hasOnlySubstanceUnits="true" boundaryCondition="false" constant="false"/>
      <species metaid="meta_m_cpd00058_e0_b" id="m_cpd00058_e0_b" name="m_cpd00058_e0_b" compartment="Extracellular" hasOnlySubstanceUnits="true" boundaryCondition="true" constant="false"/>
      <species metaid="meta_m_cpd00058_e0_c" id="m_cpd00058_e0_c" name="m_cpd00058_e0_c" compartment="Cytosol" hasOnlySubstanceUnits="true" boundaryCondition="false" constant="false"/>
      <species metaid="meta_m_cpd00060_c0_c" id="m_cpd00060_c0_c" name="m_cpd00060_c0_c" compartment="Cytosol" hasOnlySubstanceUnits="true" boundaryCondition="false" constant="false"/>
      <species metaid="meta_m_cpd00060_e0_b" id="m_cpd00060_e0_b" name="m_cpd00060_e0_b" compartment="Extracellular" hasOnlySubstanceUnits="true" boundaryCondition="true" constant="false"/>
      <species metaid="meta_m_cpd00060_e0_c" id="m_cpd00060_e0_c" name="m_cpd00060_e0_c" compartment="Cytosol" hasOnlySubstanceUnits="true" boundaryCondition="false" constant="false"/>
      <species metaid="meta_m_cpd00061_c0_c" id="m_cpd00061_c0_c" name="m_cpd00061_c0_c" compartment="Cytosol" hasOnlySubstanceUnits="true" boundaryCondition="false" constant="false"/>
      <species metaid="meta_m_cpd00061_e0_b" id="m_cpd00061_e0_b" name="m_cpd00061_e0_b" compartment="Extracellular" hasOnlySubstanceUnits="true" boundaryCondition="true" constant="false"/>
      <species metaid="meta_m_cpd00061_e0_c" id="m_cpd00061_e0_c" name="m_cpd00061_e0_c" compartment="Cytosol" hasOnlySubstanceUnits="true" boundaryCondition="false" constant="false"/>
      <species metaid="meta_m_cpd00062_c0_c" id="m_cpd00062_c0_c" name="m_cpd00062_c0_c" compartment="Cytosol" hasOnlySubstanceUnits="true" boundaryCondition="false" constant="false"/>
      <species metaid="meta_m_cpd00063_c0_c" id="m_cpd00063_c0_c" name="m_cpd00063_c0_c" compartment="Cytosol" hasOnlySubstanceUnits="true" boundaryCondition="false" constant="false"/>
      <species metaid="meta_m_cpd00063_e0_b" id="m_cpd00063_e0_b" name="m_cpd00063_e0_b" compartment="Extracellular" hasOnlySubstanceUnits="true" boundaryCondition="true" constant="false"/>
      <species metaid="meta_m_cpd00063_e0_c" id="m_cpd00063_e0_c" name="m_cpd00063_e0_c" compartment="Cytosol" hasOnlySubstanceUnits="true" boundaryCondition="false" constant="false"/>
      <species metaid="meta_m_cpd00064_c0_c" id="m_cpd00064_c0_c" name="m_cpd00064_c0_c" compartment="Cytosol" hasOnlySubstanceUnits="true" boundaryCondition="false" constant="false"/>
      <species metaid="meta_m_cpd00064_e0_b" id="m_cpd00064_e0_b" name="m_cpd00064_e0_b" compartment="Extracellular" hasOnlySubstanceUnits="true" boundaryCondition="true" constant="false"/>
      <species metaid="meta_m_cpd00064_e0_c" id="m_cpd00064_e0_c" name="m_cpd00064_e0_c" compartment="Cytosol" hasOnlySubstanceUnits="true" boundaryCondition="false" constant="false"/>
      <species metaid="meta_m_cpd00065_c0_c" id="m_cpd00065_c0_c" name="m_cpd00065_c0_c" compartment="Cytosol" hasOnlySubstanceUnits="true" boundaryCondition="false" constant="false"/>
      <species metaid="meta_m_cpd00065_e0_b" id="m_cpd00065_e0_b" name="m_cpd00065_e0_b" compartment="Extracellular" hasOnlySubstanceUnits="true" boundaryCondition="true" constant="false"/>
      <species metaid="meta_m_cpd00065_e0_c" id="m_cpd00065_e0_c" name="m_cpd00065_e0_c" compartment="Cytosol" hasOnlySubstanceUnits="true" boundaryCondition="false" constant="false"/>
      <species metaid="meta_m_cpd00066_c0_c" id="m_cpd00066_c0_c" name="m_cpd00066_c0_c" compartment="Cytosol" hasOnlySubstanceUnits="true" boundaryCondition="false" constant="false"/>
      <species metaid="meta_m_cpd00066_e0_b" id="m_cpd00066_e0_b" name="m_cpd00066_e0_b" compartment="Extracellular" hasOnlySubstanceUnits="true" boundaryCondition="true" constant="false"/>
      <species metaid="meta_m_cpd00066_e0_c" id="m_cpd00066_e0_c" name="m_cpd00066_e0_c" compartment="Cytosol" hasOnlySubstanceUnits="true" boundaryCondition="false" constant="false"/>
      <species metaid="meta_m_cpd00067_c0_c" id="m_cpd00067_c0_c" name="m_cpd00067_c0_c" compartment="Cytosol" hasOnlySubstanceUnits="true" boundaryCondition="false" constant="false"/>
      <species metaid="meta_m_cpd00067_e0_b" id="m_cpd00067_e0_b" name="m_cpd00067_e0_b" compartment="Extracellular" hasOnlySubstanceUnits="true" boundaryCondition="true" constant="false"/>
      <species metaid="meta_m_cpd00067_e0_c" id="m_cpd00067_e0_c" name="m_cpd00067_e0_c" compartment="Cytosol" hasOnlySubstanceUnits="true" boundaryCondition="false" constant="false"/>
      <species metaid="meta_m_cpd00068_c0_c" id="m_cpd00068_c0_c" name="m_cpd00068_c0_c" compartment="Cytosol" hasOnlySubstanceUnits="true" boundaryCondition="false" constant="false"/>
      <species metaid="meta_m_cpd00069_c0_c" id="m_cpd00069_c0_c" name="m_cpd00069_c0_c" compartment="Cytosol" hasOnlySubstanceUnits="true" boundaryCondition="false" constant="false"/>
      <species metaid="meta_m_cpd00069_e0_b" id="m_cpd00069_e0_b" name="m_cpd00069_e0_b" compartment="Extracellular" hasOnlySubstanceUnits="true" boundaryCondition="true" constant="false"/>
      <species metaid="meta_m_cpd00069_e0_c" id="m_cpd00069_e0_c" name="m_cpd00069_e0_c" compartment="Cytosol" hasOnlySubstanceUnits="true" boundaryCondition="false" constant="false"/>
      <species metaid="meta_m_cpd00070_c0_c" id="m_cpd00070_c0_c" name="m_cpd00070_c0_c" compartment="Cytosol" hasOnlySubstanceUnits="true" boundaryCondition="false" constant="false"/>
      <species metaid="meta_m_cpd00071_c0_c" id="m_cpd00071_c0_c" name="m_cpd00071_c0_c" compartment="Cytosol" hasOnlySubstanceUnits="true" boundaryCondition="false" constant="false"/>
      <species metaid="meta_m_cpd00072_c0_c" id="m_cpd00072_c0_c" name="m_cpd00072_c0_c" compartment="Cytosol" hasOnlySubstanceUnits="true" boundaryCondition="false" constant="false"/>
      <species metaid="meta_m_cpd00072_e0_b" id="m_cpd00072_e0_b" name="m_cpd00072_e0_b" compartment="Extracellular" hasOnlySubstanceUnits="true" boundaryCondition="true" constant="false"/>
      <species metaid="meta_m_cpd00072_e0_c" id="m_cpd00072_e0_c" name="m_cpd00072_e0_c" compartment="Cytosol" hasOnlySubstanceUnits="true" boundaryCondition="false" constant="false"/>
      <species metaid="meta_m_cpd00073_c0_c" id="m_cpd00073_c0_c" name="m_cpd00073_c0_c" compartment="Cytosol" hasOnlySubstanceUnits="true" boundaryCondition="false" constant="false"/>
      <species metaid="meta_m_cpd00073_e0_b" id="m_cpd00073_e0_b" name="m_cpd00073_e0_b" compartment="Extracellular" hasOnlySubstanceUnits="true" boundaryCondition="true" constant="false"/>
      <species metaid="meta_m_cpd00073_e0_c" id="m_cpd00073_e0_c" name="m_cpd00073_e0_c" compartment="Cytosol" hasOnlySubstanceUnits="true" boundaryCondition="false" constant="false"/>
      <species metaid="meta_m_cpd00075_c0_c" id="m_cpd00075_c0_c" name="m_cpd00075_c0_c" compartment="Cytosol" hasOnlySubstanceUnits="true" boundaryCondition="false" constant="false"/>
      <species metaid="meta_m_cpd00075_e0_b" id="m_cpd00075_e0_b" name="m_cpd00075_e0_b" compartment="Extracellular" hasOnlySubstanceUnits="true" boundaryCondition="true" constant="false"/>
      <species metaid="meta_m_cpd00075_e0_c" id="m_cpd00075_e0_c" name="m_cpd00075_e0_c" compartment="Cytosol" hasOnlySubstanceUnits="true" boundaryCondition="false" constant="false"/>
      <species metaid="meta_m_cpd00076_c0_c" id="m_cpd00076_c0_c" name="m_cpd00076_c0_c" compartment="Cytosol" hasOnlySubstanceUnits="true" boundaryCondition="false" constant="false"/>
      <species metaid="meta_m_cpd00076_e0_b" id="m_cpd00076_e0_b" name="m_cpd00076_e0_b" compartment="Extracellular" hasOnlySubstanceUnits="true" boundaryCondition="true" constant="false"/>
      <species metaid="meta_m_cpd00076_e0_c" id="m_cpd00076_e0_c" name="m_cpd00076_e0_c" compartment="Cytosol" hasOnlySubstanceUnits="true" boundaryCondition="false" constant="false"/>
      <species metaid="meta_m_cpd00078_c0_c" id="m_cpd00078_c0_c" name="m_cpd00078_c0_c" compartment="Cytosol" hasOnlySubstanceUnits="true" boundaryCondition="false" constant="false"/>
      <species metaid="meta_m_cpd00079_c0_c" id="m_cpd00079_c0_c" name="m_cpd00079_c0_c" compartment="Cytosol" hasOnlySubstanceUnits="true" boundaryCondition="false" constant="false"/>
      <species metaid="meta_m_cpd00079_e0_b" id="m_cpd00079_e0_b" name="m_cpd00079_e0_b" compartment="Extracellular" hasOnlySubstanceUnits="true" boundaryCondition="true" constant="false"/>
      <species metaid="meta_m_cpd00079_e0_c" id="m_cpd00079_e0_c" name="m_cpd00079_e0_c" compartment="Cytosol" hasOnlySubstanceUnits="true" boundaryCondition="false" constant="false"/>
      <species metaid="meta_m_cpd00080_c0_c" id="m_cpd00080_c0_c" name="m_cpd00080_c0_c" compartment="Cytosol" hasOnlySubstanceUnits="true" boundaryCondition="false" constant="false"/>
      <species metaid="meta_m_cpd00080_e0_b" id="m_cpd00080_e0_b" name="m_cpd00080_e0_b" compartment="Extracellular" hasOnlySubstanceUnits="true" boundaryCondition="true" constant="false"/>
      <species metaid="meta_m_cpd00080_e0_c" id="m_cpd00080_e0_c" name="m_cpd00080_e0_c" compartment="Cytosol" hasOnlySubstanceUnits="true" boundaryCondition="false" constant="false"/>
      <species metaid="meta_m_cpd00081_c0_c" id="m_cpd00081_c0_c" name="m_cpd00081_c0_c" compartment="Cytosol" hasOnlySubstanceUnits="true" boundaryCondition="false" constant="false"/>
      <species metaid="meta_m_cpd00082_c0_c" id="m_cpd00082_c0_c" name="m_cpd00082_c0_c" compartment="Cytosol" hasOnlySubstanceUnits="true" boundaryCondition="false" constant="false"/>
      <species metaid="meta_m_cpd00082_e0_b" id="m_cpd00082_e0_b" name="m_cpd00082_e0_b" compartment="Extracellular" hasOnlySubstanceUnits="true" boundaryCondition="true" constant="false"/>
      <species metaid="meta_m_cpd00082_e0_c" id="m_cpd00082_e0_c" name="m_cpd00082_e0_c" compartment="Cytosol" hasOnlySubstanceUnits="true" boundaryCondition="false" constant="false"/>
      <species metaid="meta_m_cpd00084_c0_c" id="m_cpd00084_c0_c" name="m_cpd00084_c0_c" compartment="Cytosol" hasOnlySubstanceUnits="true" boundaryCondition="false" constant="false"/>
      <species metaid="meta_m_cpd00084_e0_b" id="m_cpd00084_e0_b" name="m_cpd00084_e0_b" compartment="Extracellular" hasOnlySubstanceUnits="true" boundaryCondition="true" constant="false"/>
      <species metaid="meta_m_cpd00084_e0_c" id="m_cpd00084_e0_c" name="m_cpd00084_e0_c" compartment="Cytosol" hasOnlySubstanceUnits="true" boundaryCondition="false" constant="false"/>
      <species metaid="meta_m_cpd00085_c0_c" id="m_cpd00085_c0_c" name="m_cpd00085_c0_c" compartment="Cytosol" hasOnlySubstanceUnits="true" boundaryCondition="false" constant="false"/>
      <species metaid="meta_m_cpd00086_c0_c" id="m_cpd00086_c0_c" name="m_cpd00086_c0_c" compartment="Cytosol" hasOnlySubstanceUnits="true" boundaryCondition="false" constant="false"/>
      <species metaid="meta_m_cpd00087_c0_c" id="m_cpd00087_c0_c" name="m_cpd00087_c0_c" compartment="Cytosol" hasOnlySubstanceUnits="true" boundaryCondition="false" constant="false"/>
      <species metaid="meta_m_cpd00089_c0_c" id="m_cpd00089_c0_c" name="m_cpd00089_c0_c" compartment="Cytosol" hasOnlySubstanceUnits="true" boundaryCondition="false" constant="false"/>
      <species metaid="meta_m_cpd00089_e0_b" id="m_cpd00089_e0_b" name="m_cpd00089_e0_b" compartment="Extracellular" hasOnlySubstanceUnits="true" boundaryCondition="true" constant="false"/>
      <species metaid="meta_m_cpd00089_e0_c" id="m_cpd00089_e0_c" name="m_cpd00089_e0_c" compartment="Cytosol" hasOnlySubstanceUnits="true" boundaryCondition="false" constant="false"/>
      <species metaid="meta_m_cpd00090_c0_c" id="m_cpd00090_c0_c" name="m_cpd00090_c0_c" compartment="Cytosol" hasOnlySubstanceUnits="true" boundaryCondition="false" constant="false"/>
      <species metaid="meta_m_cpd00091_c0_c" id="m_cpd00091_c0_c" name="m_cpd00091_c0_c" compartment="Cytosol" hasOnlySubstanceUnits="true" boundaryCondition="false" constant="false"/>
      <species metaid="meta_m_cpd00091_e0_b" id="m_cpd00091_e0_b" name="m_cpd00091_e0_b" compartment="Extracellular" hasOnlySubstanceUnits="true" boundaryCondition="true" constant="false"/>
      <species metaid="meta_m_cpd00091_e0_c" id="m_cpd00091_e0_c" name="m_cpd00091_e0_c" compartment="Cytosol" hasOnlySubstanceUnits="true" boundaryCondition="false" constant="false"/>
      <species metaid="meta_m_cpd00092_c0_c" id="m_cpd00092_c0_c" name="m_cpd00092_c0_c" compartment="Cytosol" hasOnlySubstanceUnits="true" boundaryCondition="false" constant="false"/>
      <species metaid="meta_m_cpd00092_e0_b" id="m_cpd00092_e0_b" name="m_cpd00092_e0_b" compartment="Extracellular" hasOnlySubstanceUnits="true" boundaryCondition="true" constant="false"/>
      <species metaid="meta_m_cpd00092_e0_c" id="m_cpd00092_e0_c" name="m_cpd00092_e0_c" compartment="Cytosol" hasOnlySubstanceUnits="true" boundaryCondition="false" constant="false"/>
      <species metaid="meta_m_cpd00093_c0_c" id="m_cpd00093_c0_c" name="m_cpd00093_c0_c" compartment="Cytosol" hasOnlySubstanceUnits="true" boundaryCondition="false" constant="false"/>
      <species metaid="meta_m_cpd00094_c0_c" id="m_cpd00094_c0_c" name="m_cpd00094_c0_c" compartment="Cytosol" hasOnlySubstanceUnits="true" boundaryCondition="false" constant="false"/>
      <species metaid="meta_m_cpd00094_e0_b" id="m_cpd00094_e0_b" name="m_cpd00094_e0_b" compartment="Extracellular" hasOnlySubstanceUnits="true" boundaryCondition="true" constant="false"/>
      <species metaid="meta_m_cpd00094_e0_c" id="m_cpd00094_e0_c" name="m_cpd00094_e0_c" compartment="Cytosol" hasOnlySubstanceUnits="true" boundaryCondition="false" constant="false"/>
      <species metaid="meta_m_cpd00095_c0_c" id="m_cpd00095_c0_c" name="m_cpd00095_c0_c" compartment="Cytosol" hasOnlySubstanceUnits="true" boundaryCondition="false" constant="false"/>
      <species metaid="meta_m_cpd00096_c0_c" id="m_cpd00096_c0_c" name="m_cpd00096_c0_c" compartment="Cytosol" hasOnlySubstanceUnits="true" boundaryCondition="false" constant="false"/>
      <species metaid="meta_m_cpd00098_c0_c" id="m_cpd00098_c0_c" name="m_cpd00098_c0_c" compartment="Cytosol" hasOnlySubstanceUnits="true" boundaryCondition="false" constant="false"/>
      <species metaid="meta_m_cpd00098_e0_b" id="m_cpd00098_e0_b" name="m_cpd00098_e0_b" compartment="Extracellular" hasOnlySubstanceUnits="true" boundaryCondition="true" constant="false"/>
      <species metaid="meta_m_cpd00098_e0_c" id="m_cpd00098_e0_c" name="m_cpd00098_e0_c" compartment="Cytosol" hasOnlySubstanceUnits="true" boundaryCondition="false" constant="false"/>
      <species metaid="meta_m_cpd00099_c0_c" id="m_cpd00099_c0_c" name="m_cpd00099_c0_c" compartment="Cytosol" hasOnlySubstanceUnits="true" boundaryCondition="false" constant="false"/>
      <species metaid="meta_m_cpd00099_e0_b" id="m_cpd00099_e0_b" name="m_cpd00099_e0_b" compartment="Extracellular" hasOnlySubstanceUnits="true" boundaryCondition="true" constant="false"/>
      <species metaid="meta_m_cpd00099_e0_c" id="m_cpd00099_e0_c" name="m_cpd00099_e0_c" compartment="Cytosol" hasOnlySubstanceUnits="true" boundaryCondition="false" constant="false"/>
      <species metaid="meta_m_cpd00100_c0_c" id="m_cpd00100_c0_c" name="m_cpd00100_c0_c" compartment="Cytosol" hasOnlySubstanceUnits="true" boundaryCondition="false" constant="false"/>
      <species metaid="meta_m_cpd00100_e0_b" id="m_cpd00100_e0_b" name="m_cpd00100_e0_b" compartment="Extracellular" hasOnlySubstanceUnits="true" boundaryCondition="true" constant="false"/>
      <species metaid="meta_m_cpd00100_e0_c" id="m_cpd00100_e0_c" name="m_cpd00100_e0_c" compartment="Cytosol" hasOnlySubstanceUnits="true" boundaryCondition="false" constant="false"/>
      <species metaid="meta_m_cpd00101_c0_c" id="m_cpd00101_c0_c" name="m_cpd00101_c0_c" compartment="Cytosol" hasOnlySubstanceUnits="true" boundaryCondition="false" constant="false"/>
      <species metaid="meta_m_cpd00102_c0_c" id="m_cpd00102_c0_c" name="m_cpd00102_c0_c" compartment="Cytosol" hasOnlySubstanceUnits="true" boundaryCondition="false" constant="false"/>
      <species metaid="meta_m_cpd00103_c0_c" id="m_cpd00103_c0_c" name="m_cpd00103_c0_c" compartment="Cytosol" hasOnlySubstanceUnits="true" boundaryCondition="false" constant="false"/>
      <species metaid="meta_m_cpd00104_c0_c" id="m_cpd00104_c0_c" name="m_cpd00104_c0_c" compartment="Cytosol" hasOnlySubstanceUnits="true" boundaryCondition="false" constant="false"/>
      <species metaid="meta_m_cpd00104_e0_b" id="m_cpd00104_e0_b" name="m_cpd00104_e0_b" compartment="Extracellular" hasOnlySubstanceUnits="true" boundaryCondition="true" constant="false"/>
      <species metaid="meta_m_cpd00104_e0_c" id="m_cpd00104_e0_c" name="m_cpd00104_e0_c" compartment="Cytosol" hasOnlySubstanceUnits="true" boundaryCondition="false" constant="false"/>
      <species metaid="meta_m_cpd00106_c0_c" id="m_cpd00106_c0_c" name="m_cpd00106_c0_c" compartment="Cytosol" hasOnlySubstanceUnits="true" boundaryCondition="false" constant="false"/>
      <species metaid="meta_m_cpd00106_e0_b" id="m_cpd00106_e0_b" name="m_cpd00106_e0_b" compartment="Extracellular" hasOnlySubstanceUnits="true" boundaryCondition="true" constant="false"/>
      <species metaid="meta_m_cpd00106_e0_c" id="m_cpd00106_e0_c" name="m_cpd00106_e0_c" compartment="Cytosol" hasOnlySubstanceUnits="true" boundaryCondition="false" constant="false"/>
      <species metaid="meta_m_cpd00107_c0_c" id="m_cpd00107_c0_c" name="m_cpd00107_c0_c" compartment="Cytosol" hasOnlySubstanceUnits="true" boundaryCondition="false" constant="false"/>
      <species metaid="meta_m_cpd00107_e0_b" id="m_cpd00107_e0_b" name="m_cpd00107_e0_b" compartment="Extracellular" hasOnlySubstanceUnits="true" boundaryCondition="true" constant="false"/>
      <species metaid="meta_m_cpd00107_e0_c" id="m_cpd00107_e0_c" name="m_cpd00107_e0_c" compartment="Cytosol" hasOnlySubstanceUnits="true" boundaryCondition="false" constant="false"/>
      <species metaid="meta_m_cpd00109_c0_c" id="m_cpd00109_c0_c" name="m_cpd00109_c0_c" compartment="Cytosol" hasOnlySubstanceUnits="true" boundaryCondition="false" constant="false"/>
      <species metaid="meta_m_cpd00110_c0_c" id="m_cpd00110_c0_c" name="m_cpd00110_c0_c" compartment="Cytosol" hasOnlySubstanceUnits="true" boundaryCondition="false" constant="false"/>
      <species metaid="meta_m_cpd00111_c0_c" id="m_cpd00111_c0_c" name="m_cpd00111_c0_c" compartment="Cytosol" hasOnlySubstanceUnits="true" boundaryCondition="false" constant="false"/>
      <species metaid="meta_m_cpd00113_c0_c" id="m_cpd00113_c0_c" name="m_cpd00113_c0_c" compartment="Cytosol" hasOnlySubstanceUnits="true" boundaryCondition="false" constant="false"/>
      <species metaid="meta_m_cpd00114_c0_c" id="m_cpd00114_c0_c" name="m_cpd00114_c0_c" compartment="Cytosol" hasOnlySubstanceUnits="true" boundaryCondition="false" constant="false"/>
      <species metaid="meta_m_cpd00115_c0_c" id="m_cpd00115_c0_c" name="m_cpd00115_c0_c" compartment="Cytosol" hasOnlySubstanceUnits="true" boundaryCondition="false" constant="false"/>
      <species metaid="meta_m_cpd00116_c0_c" id="m_cpd00116_c0_c" name="m_cpd00116_c0_c" compartment="Cytosol" hasOnlySubstanceUnits="true" boundaryCondition="false" constant="false"/>
      <species metaid="meta_m_cpd00117_c0_c" id="m_cpd00117_c0_c" name="m_cpd00117_c0_c" compartment="Cytosol" hasOnlySubstanceUnits="true" boundaryCondition="false" constant="false"/>
      <species metaid="meta_m_cpd00117_e0_b" id="m_cpd00117_e0_b" name="m_cpd00117_e0_b" compartment="Extracellular" hasOnlySubstanceUnits="true" boundaryCondition="true" constant="false"/>
      <species metaid="meta_m_cpd00117_e0_c" id="m_cpd00117_e0_c" name="m_cpd00117_e0_c" compartment="Cytosol" hasOnlySubstanceUnits="true" boundaryCondition="false" constant="false"/>
      <species metaid="meta_m_cpd00118_c0_c" id="m_cpd00118_c0_c" name="m_cpd00118_c0_c" compartment="Cytosol" hasOnlySubstanceUnits="true" boundaryCondition="false" constant="false"/>
      <species metaid="meta_m_cpd00118_e0_b" id="m_cpd00118_e0_b" name="m_cpd00118_e0_b" compartment="Extracellular" hasOnlySubstanceUnits="true" boundaryCondition="true" constant="false"/>
      <species metaid="meta_m_cpd00118_e0_c" id="m_cpd00118_e0_c" name="m_cpd00118_e0_c" compartment="Cytosol" hasOnlySubstanceUnits="true" boundaryCondition="false" constant="false"/>
      <species metaid="meta_m_cpd00119_c0_c" id="m_cpd00119_c0_c" name="m_cpd00119_c0_c" compartment="Cytosol" hasOnlySubstanceUnits="true" boundaryCondition="false" constant="false"/>
      <species metaid="meta_m_cpd00119_e0_b" id="m_cpd00119_e0_b" name="m_cpd00119_e0_b" compartment="Extracellular" hasOnlySubstanceUnits="true" boundaryCondition="true" constant="false"/>
      <species metaid="meta_m_cpd00119_e0_c" id="m_cpd00119_e0_c" name="m_cpd00119_e0_c" compartment="Cytosol" hasOnlySubstanceUnits="true" boundaryCondition="false" constant="false"/>
      <species metaid="meta_m_cpd00120_c0_c" id="m_cpd00120_c0_c" name="m_cpd00120_c0_c" compartment="Cytosol" hasOnlySubstanceUnits="true" boundaryCondition="false" constant="false"/>
      <species metaid="meta_m_cpd00121_c0_c" id="m_cpd00121_c0_c" name="m_cpd00121_c0_c" compartment="Cytosol" hasOnlySubstanceUnits="true" boundaryCondition="false" constant="false"/>
      <species metaid="meta_m_cpd00122_e0_b" id="m_cpd00122_e0_b" name="m_cpd00122_e0_b" compartment="Extracellular" hasOnlySubstanceUnits="true" boundaryCondition="true" constant="false"/>
      <species metaid="meta_m_cpd00122_e0_c" id="m_cpd00122_e0_c" name="m_cpd00122_e0_c" compartment="Cytosol" hasOnlySubstanceUnits="true" boundaryCondition="false" constant="false"/>
      <species metaid="meta_m_cpd00123_c0_c" id="m_cpd00123_c0_c" name="m_cpd00123_c0_c" compartment="Cytosol" hasOnlySubstanceUnits="true" boundaryCondition="false" constant="false"/>
      <species metaid="meta_m_cpd00125_c0_c" id="m_cpd00125_c0_c" name="m_cpd00125_c0_c" compartment="Cytosol" hasOnlySubstanceUnits="true" boundaryCondition="false" constant="false"/>
      <species metaid="meta_m_cpd00126_c0_c" id="m_cpd00126_c0_c" name="m_cpd00126_c0_c" compartment="Cytosol" hasOnlySubstanceUnits="true" boundaryCondition="false" constant="false"/>
      <species metaid="meta_m_cpd00126_e0_b" id="m_cpd00126_e0_b" name="m_cpd00126_e0_b" compartment="Extracellular" hasOnlySubstanceUnits="true" boundaryCondition="true" constant="false"/>
      <species metaid="meta_m_cpd00126_e0_c" id="m_cpd00126_e0_c" name="m_cpd00126_e0_c" compartment="Cytosol" hasOnlySubstanceUnits="true" boundaryCondition="false" constant="false"/>
      <species metaid="meta_m_cpd00128_c0_c" id="m_cpd00128_c0_c" name="m_cpd00128_c0_c" compartment="Cytosol" hasOnlySubstanceUnits="true" boundaryCondition="false" constant="false"/>
      <species metaid="meta_m_cpd00128_e0_b" id="m_cpd00128_e0_b" name="m_cpd00128_e0_b" compartment="Extracellular" hasOnlySubstanceUnits="true" boundaryCondition="true" constant="false"/>
      <species metaid="meta_m_cpd00128_e0_c" id="m_cpd00128_e0_c" name="m_cpd00128_e0_c" compartment="Cytosol" hasOnlySubstanceUnits="true" boundaryCondition="false" constant="false"/>
      <species metaid="meta_m_cpd00129_c0_c" id="m_cpd00129_c0_c" name="m_cpd00129_c0_c" compartment="Cytosol" hasOnlySubstanceUnits="true" boundaryCondition="false" constant="false"/>
      <species metaid="meta_m_cpd00129_e0_b" id="m_cpd00129_e0_b" name="m_cpd00129_e0_b" compartment="Extracellular" hasOnlySubstanceUnits="true" boundaryCondition="true" constant="false"/>
      <species metaid="meta_m_cpd00129_e0_c" id="m_cpd00129_e0_c" name="m_cpd00129_e0_c" compartment="Cytosol" hasOnlySubstanceUnits="true" boundaryCondition="false" constant="false"/>
      <species metaid="meta_m_cpd00130_c0_c" id="m_cpd00130_c0_c" name="m_cpd00130_c0_c" compartment="Cytosol" hasOnlySubstanceUnits="true" boundaryCondition="false" constant="false"/>
      <species metaid="meta_m_cpd00130_e0_b" id="m_cpd00130_e0_b" name="m_cpd00130_e0_b" compartment="Extracellular" hasOnlySubstanceUnits="true" boundaryCondition="true" constant="false"/>
      <species metaid="meta_m_cpd00130_e0_c" id="m_cpd00130_e0_c" name="m_cpd00130_e0_c" compartment="Cytosol" hasOnlySubstanceUnits="true" boundaryCondition="false" constant="false"/>
      <species metaid="meta_m_cpd00132_c0_c" id="m_cpd00132_c0_c" name="m_cpd00132_c0_c" compartment="Cytosol" hasOnlySubstanceUnits="true" boundaryCondition="false" constant="false"/>
      <species metaid="meta_m_cpd00132_e0_b" id="m_cpd00132_e0_b" name="m_cpd00132_e0_b" compartment="Extracellular" hasOnlySubstanceUnits="true" boundaryCondition="true" constant="false"/>
      <species metaid="meta_m_cpd00132_e0_c" id="m_cpd00132_e0_c" name="m_cpd00132_e0_c" compartment="Cytosol" hasOnlySubstanceUnits="true" boundaryCondition="false" constant="false"/>
      <species metaid="meta_m_cpd00133_c0_c" id="m_cpd00133_c0_c" name="m_cpd00133_c0_c" compartment="Cytosol" hasOnlySubstanceUnits="true" boundaryCondition="false" constant="false"/>
      <species metaid="meta_m_cpd00134_c0_c" id="m_cpd00134_c0_c" name="m_cpd00134_c0_c" compartment="Cytosol" hasOnlySubstanceUnits="true" boundaryCondition="false" constant="false"/>
      <species metaid="meta_m_cpd00135_c0_c" id="m_cpd00135_c0_c" name="m_cpd00135_c0_c" compartment="Cytosol" hasOnlySubstanceUnits="true" boundaryCondition="false" constant="false"/>
      <species metaid="meta_m_cpd00136_c0_c" id="m_cpd00136_c0_c" name="m_cpd00136_c0_c" compartment="Cytosol" hasOnlySubstanceUnits="true" boundaryCondition="false" constant="false"/>
      <species metaid="meta_m_cpd00136_e0_b" id="m_cpd00136_e0_b" name="m_cpd00136_e0_b" compartment="Extracellular" hasOnlySubstanceUnits="true" boundaryCondition="true" constant="false"/>
      <species metaid="meta_m_cpd00136_e0_c" id="m_cpd00136_e0_c" name="m_cpd00136_e0_c" compartment="Cytosol" hasOnlySubstanceUnits="true" boundaryCondition="false" constant="false"/>
      <species metaid="meta_m_cpd00137_c0_c" id="m_cpd00137_c0_c" name="m_cpd00137_c0_c" compartment="Cytosol" hasOnlySubstanceUnits="true" boundaryCondition="false" constant="false"/>
      <species metaid="meta_m_cpd00137_e0_b" id="m_cpd00137_e0_b" name="m_cpd00137_e0_b" compartment="Extracellular" hasOnlySubstanceUnits="true" boundaryCondition="true" constant="false"/>
      <species metaid="meta_m_cpd00137_e0_c" id="m_cpd00137_e0_c" name="m_cpd00137_e0_c" compartment="Cytosol" hasOnlySubstanceUnits="true" boundaryCondition="false" constant="false"/>
      <species metaid="meta_m_cpd00138_e0_b" id="m_cpd00138_e0_b" name="m_cpd00138_e0_b" compartment="Extracellular" hasOnlySubstanceUnits="true" boundaryCondition="true" constant="false"/>
      <species metaid="meta_m_cpd00138_e0_c" id="m_cpd00138_e0_c" name="m_cpd00138_e0_c" compartment="Cytosol" hasOnlySubstanceUnits="true" boundaryCondition="false" constant="false"/>
      <species metaid="meta_m_cpd00139_c0_c" id="m_cpd00139_c0_c" name="m_cpd00139_c0_c" compartment="Cytosol" hasOnlySubstanceUnits="true" boundaryCondition="false" constant="false"/>
      <species metaid="meta_m_cpd00139_e0_b" id="m_cpd00139_e0_b" name="m_cpd00139_e0_b" compartment="Extracellular" hasOnlySubstanceUnits="true" boundaryCondition="true" constant="false"/>
      <species metaid="meta_m_cpd00139_e0_c" id="m_cpd00139_e0_c" name="m_cpd00139_e0_c" compartment="Cytosol" hasOnlySubstanceUnits="true" boundaryCondition="false" constant="false"/>
      <species metaid="meta_m_cpd00141_c0_c" id="m_cpd00141_c0_c" name="m_cpd00141_c0_c" compartment="Cytosol" hasOnlySubstanceUnits="true" boundaryCondition="false" constant="false"/>
      <species metaid="meta_m_cpd00141_e0_b" id="m_cpd00141_e0_b" name="m_cpd00141_e0_b" compartment="Extracellular" hasOnlySubstanceUnits="true" boundaryCondition="true" constant="false"/>
      <species metaid="meta_m_cpd00141_e0_c" id="m_cpd00141_e0_c" name="m_cpd00141_e0_c" compartment="Cytosol" hasOnlySubstanceUnits="true" boundaryCondition="false" constant="false"/>
      <species metaid="meta_m_cpd00142_c0_c" id="m_cpd00142_c0_c" name="m_cpd00142_c0_c" compartment="Cytosol" hasOnlySubstanceUnits="true" boundaryCondition="false" constant="false"/>
      <species metaid="meta_m_cpd00142_e0_b" id="m_cpd00142_e0_b" name="m_cpd00142_e0_b" compartment="Extracellular" hasOnlySubstanceUnits="true" boundaryCondition="true" constant="false"/>
      <species metaid="meta_m_cpd00142_e0_c" id="m_cpd00142_e0_c" name="m_cpd00142_e0_c" compartment="Cytosol" hasOnlySubstanceUnits="true" boundaryCondition="false" constant="false"/>
      <species metaid="meta_m_cpd00143_c0_c" id="m_cpd00143_c0_c" name="m_cpd00143_c0_c" compartment="Cytosol" hasOnlySubstanceUnits="true" boundaryCondition="false" constant="false"/>
      <species metaid="meta_m_cpd00145_c0_c" id="m_cpd00145_c0_c" name="m_cpd00145_c0_c" compartment="Cytosol" hasOnlySubstanceUnits="true" boundaryCondition="false" constant="false"/>
      <species metaid="meta_m_cpd00146_c0_c" id="m_cpd00146_c0_c" name="m_cpd00146_c0_c" compartment="Cytosol" hasOnlySubstanceUnits="true" boundaryCondition="false" constant="false"/>
      <species metaid="meta_m_cpd00146_e0_b" id="m_cpd00146_e0_b" name="m_cpd00146_e0_b" compartment="Extracellular" hasOnlySubstanceUnits="true" boundaryCondition="true" constant="false"/>
      <species metaid="meta_m_cpd00146_e0_c" id="m_cpd00146_e0_c" name="m_cpd00146_e0_c" compartment="Cytosol" hasOnlySubstanceUnits="true" boundaryCondition="false" constant="false"/>
      <species metaid="meta_m_cpd00147_c0_c" id="m_cpd00147_c0_c" name="m_cpd00147_c0_c" compartment="Cytosol" hasOnlySubstanceUnits="true" boundaryCondition="false" constant="false"/>
      <species metaid="meta_m_cpd00149_c0_c" id="m_cpd00149_c0_c" name="m_cpd00149_c0_c" compartment="Cytosol" hasOnlySubstanceUnits="true" boundaryCondition="false" constant="false"/>
      <species metaid="meta_m_cpd00149_e0_b" id="m_cpd00149_e0_b" name="m_cpd00149_e0_b" compartment="Extracellular" hasOnlySubstanceUnits="true" boundaryCondition="true" constant="false"/>
      <species metaid="meta_m_cpd00149_e0_c" id="m_cpd00149_e0_c" name="m_cpd00149_e0_c" compartment="Cytosol" hasOnlySubstanceUnits="true" boundaryCondition="false" constant="false"/>
      <species metaid="meta_m_cpd00152_c0_c" id="m_cpd00152_c0_c" name="m_cpd00152_c0_c" compartment="Cytosol" hasOnlySubstanceUnits="true" boundaryCondition="false" constant="false"/>
      <species metaid="meta_m_cpd00152_e0_b" id="m_cpd00152_e0_b" name="m_cpd00152_e0_b" compartment="Extracellular" hasOnlySubstanceUnits="true" boundaryCondition="true" constant="false"/>
      <species metaid="meta_m_cpd00152_e0_c" id="m_cpd00152_e0_c" name="m_cpd00152_e0_c" compartment="Cytosol" hasOnlySubstanceUnits="true" boundaryCondition="false" constant="false"/>
      <species metaid="meta_m_cpd00153_c0_c" id="m_cpd00153_c0_c" name="m_cpd00153_c0_c" compartment="Cytosol" hasOnlySubstanceUnits="true" boundaryCondition="false" constant="false"/>
      <species metaid="meta_m_cpd00156_c0_c" id="m_cpd00156_c0_c" name="m_cpd00156_c0_c" compartment="Cytosol" hasOnlySubstanceUnits="true" boundaryCondition="false" constant="false"/>
      <species metaid="meta_m_cpd00156_e0_b" id="m_cpd00156_e0_b" name="m_cpd00156_e0_b" compartment="Extracellular" hasOnlySubstanceUnits="true" boundaryCondition="true" constant="false"/>
      <species metaid="meta_m_cpd00156_e0_c" id="m_cpd00156_e0_c" name="m_cpd00156_e0_c" compartment="Cytosol" hasOnlySubstanceUnits="true" boundaryCondition="false" constant="false"/>
      <species metaid="meta_m_cpd00157_c0_c" id="m_cpd00157_c0_c" name="m_cpd00157_c0_c" compartment="Cytosol" hasOnlySubstanceUnits="true" boundaryCondition="false" constant="false"/>
      <species metaid="meta_m_cpd00157_e0_b" id="m_cpd00157_e0_b" name="m_cpd00157_e0_b" compartment="Extracellular" hasOnlySubstanceUnits="true" boundaryCondition="true" constant="false"/>
      <species metaid="meta_m_cpd00157_e0_c" id="m_cpd00157_e0_c" name="m_cpd00157_e0_c" compartment="Cytosol" hasOnlySubstanceUnits="true" boundaryCondition="false" constant="false"/>
      <species metaid="meta_m_cpd00158_c0_c" id="m_cpd00158_c0_c" name="m_cpd00158_c0_c" compartment="Cytosol" hasOnlySubstanceUnits="true" boundaryCondition="false" constant="false"/>
      <species metaid="meta_m_cpd00158_e0_b" id="m_cpd00158_e0_b" name="m_cpd00158_e0_b" compartment="Extracellular" hasOnlySubstanceUnits="true" boundaryCondition="true" constant="false"/>
      <species metaid="meta_m_cpd00158_e0_c" id="m_cpd00158_e0_c" name="m_cpd00158_e0_c" compartment="Cytosol" hasOnlySubstanceUnits="true" boundaryCondition="false" constant="false"/>
      <species metaid="meta_m_cpd00159_c0_c" id="m_cpd00159_c0_c" name="m_cpd00159_c0_c" compartment="Cytosol" hasOnlySubstanceUnits="true" boundaryCondition="false" constant="false"/>
      <species metaid="meta_m_cpd00159_e0_b" id="m_cpd00159_e0_b" name="m_cpd00159_e0_b" compartment="Extracellular" hasOnlySubstanceUnits="true" boundaryCondition="true" constant="false"/>
      <species metaid="meta_m_cpd00159_e0_c" id="m_cpd00159_e0_c" name="m_cpd00159_e0_c" compartment="Cytosol" hasOnlySubstanceUnits="true" boundaryCondition="false" constant="false"/>
      <species metaid="meta_m_cpd00161_c0_c" id="m_cpd00161_c0_c" name="m_cpd00161_c0_c" compartment="Cytosol" hasOnlySubstanceUnits="true" boundaryCondition="false" constant="false"/>
      <species metaid="meta_m_cpd00161_e0_b" id="m_cpd00161_e0_b" name="m_cpd00161_e0_b" compartment="Extracellular" hasOnlySubstanceUnits="true" boundaryCondition="true" constant="false"/>
      <species metaid="meta_m_cpd00161_e0_c" id="m_cpd00161_e0_c" name="m_cpd00161_e0_c" compartment="Cytosol" hasOnlySubstanceUnits="true" boundaryCondition="false" constant="false"/>
      <species metaid="meta_m_cpd00162_c0_c" id="m_cpd00162_c0_c" name="m_cpd00162_c0_c" compartment="Cytosol" hasOnlySubstanceUnits="true" boundaryCondition="false" constant="false"/>
      <species metaid="meta_m_cpd00162_e0_b" id="m_cpd00162_e0_b" name="m_cpd00162_e0_b" compartment="Extracellular" hasOnlySubstanceUnits="true" boundaryCondition="true" constant="false"/>
      <species metaid="meta_m_cpd00162_e0_c" id="m_cpd00162_e0_c" name="m_cpd00162_e0_c" compartment="Cytosol" hasOnlySubstanceUnits="true" boundaryCondition="false" constant="false"/>
      <species metaid="meta_m_cpd00166_c0_c" id="m_cpd00166_c0_c" name="m_cpd00166_c0_c" compartment="Cytosol" hasOnlySubstanceUnits="true" boundaryCondition="false" constant="false"/>
      <species metaid="meta_m_cpd00169_c0_c" id="m_cpd00169_c0_c" name="m_cpd00169_c0_c" compartment="Cytosol" hasOnlySubstanceUnits="true" boundaryCondition="false" constant="false"/>
      <species metaid="meta_m_cpd00169_e0_b" id="m_cpd00169_e0_b" name="m_cpd00169_e0_b" compartment="Extracellular" hasOnlySubstanceUnits="true" boundaryCondition="true" constant="false"/>
      <species metaid="meta_m_cpd00169_e0_c" id="m_cpd00169_e0_c" name="m_cpd00169_e0_c" compartment="Cytosol" hasOnlySubstanceUnits="true" boundaryCondition="false" constant="false"/>
      <species metaid="meta_m_cpd00171_c0_c" id="m_cpd00171_c0_c" name="m_cpd00171_c0_c" compartment="Cytosol" hasOnlySubstanceUnits="true" boundaryCondition="false" constant="false"/>
      <species metaid="meta_m_cpd00175_c0_c" id="m_cpd00175_c0_c" name="m_cpd00175_c0_c" compartment="Cytosol" hasOnlySubstanceUnits="true" boundaryCondition="false" constant="false"/>
      <species metaid="meta_m_cpd00177_c0_c" id="m_cpd00177_c0_c" name="m_cpd00177_c0_c" compartment="Cytosol" hasOnlySubstanceUnits="true" boundaryCondition="false" constant="false"/>
      <species metaid="meta_m_cpd00179_c0_c" id="m_cpd00179_c0_c" name="m_cpd00179_c0_c" compartment="Cytosol" hasOnlySubstanceUnits="true" boundaryCondition="false" constant="false"/>
      <species metaid="meta_m_cpd00179_e0_b" id="m_cpd00179_e0_b" name="m_cpd00179_e0_b" compartment="Extracellular" hasOnlySubstanceUnits="true" boundaryCondition="true" constant="false"/>
      <species metaid="meta_m_cpd00179_e0_c" id="m_cpd00179_e0_c" name="m_cpd00179_e0_c" compartment="Cytosol" hasOnlySubstanceUnits="true" boundaryCondition="false" constant="false"/>
      <species metaid="meta_m_cpd00182_c0_c" id="m_cpd00182_c0_c" name="m_cpd00182_c0_c" compartment="Cytosol" hasOnlySubstanceUnits="true" boundaryCondition="false" constant="false"/>
      <species metaid="meta_m_cpd00182_e0_b" id="m_cpd00182_e0_b" name="m_cpd00182_e0_b" compartment="Extracellular" hasOnlySubstanceUnits="true" boundaryCondition="true" constant="false"/>
      <species metaid="meta_m_cpd00182_e0_c" id="m_cpd00182_e0_c" name="m_cpd00182_e0_c" compartment="Cytosol" hasOnlySubstanceUnits="true" boundaryCondition="false" constant="false"/>
      <species metaid="meta_m_cpd00184_c0_c" id="m_cpd00184_c0_c" name="m_cpd00184_c0_c" compartment="Cytosol" hasOnlySubstanceUnits="true" boundaryCondition="false" constant="false"/>
      <species metaid="meta_m_cpd00184_e0_b" id="m_cpd00184_e0_b" name="m_cpd00184_e0_b" compartment="Extracellular" hasOnlySubstanceUnits="true" boundaryCondition="true" constant="false"/>
      <species metaid="meta_m_cpd00184_e0_c" id="m_cpd00184_e0_c" name="m_cpd00184_e0_c" compartment="Cytosol" hasOnlySubstanceUnits="true" boundaryCondition="false" constant="false"/>
      <species metaid="meta_m_cpd00186_c0_c" id="m_cpd00186_c0_c" name="m_cpd00186_c0_c" compartment="Cytosol" hasOnlySubstanceUnits="true" boundaryCondition="false" constant="false"/>
      <species metaid="meta_m_cpd00186_e0_b" id="m_cpd00186_e0_b" name="m_cpd00186_e0_b" compartment="Extracellular" hasOnlySubstanceUnits="true" boundaryCondition="true" constant="false"/>
      <species metaid="meta_m_cpd00186_e0_c" id="m_cpd00186_e0_c" name="m_cpd00186_e0_c" compartment="Cytosol" hasOnlySubstanceUnits="true" boundaryCondition="false" constant="false"/>
      <species metaid="meta_m_cpd00190_c0_c" id="m_cpd00190_c0_c" name="m_cpd00190_c0_c" compartment="Cytosol" hasOnlySubstanceUnits="true" boundaryCondition="false" constant="false"/>
      <species metaid="meta_m_cpd00191_c0_c" id="m_cpd00191_c0_c" name="m_cpd00191_c0_c" compartment="Cytosol" hasOnlySubstanceUnits="true" boundaryCondition="false" constant="false"/>
      <species metaid="meta_m_cpd00196_c0_c" id="m_cpd00196_c0_c" name="m_cpd00196_c0_c" compartment="Cytosol" hasOnlySubstanceUnits="true" boundaryCondition="false" constant="false"/>
      <species metaid="meta_m_cpd00196_e0_b" id="m_cpd00196_e0_b" name="m_cpd00196_e0_b" compartment="Extracellular" hasOnlySubstanceUnits="true" boundaryCondition="true" constant="false"/>
      <species metaid="meta_m_cpd00196_e0_c" id="m_cpd00196_e0_c" name="m_cpd00196_e0_c" compartment="Cytosol" hasOnlySubstanceUnits="true" boundaryCondition="false" constant="false"/>
      <species metaid="meta_m_cpd00198_c0_c" id="m_cpd00198_c0_c" name="m_cpd00198_c0_c" compartment="Cytosol" hasOnlySubstanceUnits="true" boundaryCondition="false" constant="false"/>
      <species metaid="meta_m_cpd00200_c0_c" id="m_cpd00200_c0_c" name="m_cpd00200_c0_c" compartment="Cytosol" hasOnlySubstanceUnits="true" boundaryCondition="false" constant="false"/>
      <species metaid="meta_m_cpd00201_c0_c" id="m_cpd00201_c0_c" name="m_cpd00201_c0_c" compartment="Cytosol" hasOnlySubstanceUnits="true" boundaryCondition="false" constant="false"/>
      <species metaid="meta_m_cpd00202_c0_c" id="m_cpd00202_c0_c" name="m_cpd00202_c0_c" compartment="Cytosol" hasOnlySubstanceUnits="true" boundaryCondition="false" constant="false"/>
      <species metaid="meta_m_cpd00203_c0_c" id="m_cpd00203_c0_c" name="m_cpd00203_c0_c" compartment="Cytosol" hasOnlySubstanceUnits="true" boundaryCondition="false" constant="false"/>
      <species metaid="meta_m_cpd00205_c0_c" id="m_cpd00205_c0_c" name="m_cpd00205_c0_c" compartment="Cytosol" hasOnlySubstanceUnits="true" boundaryCondition="false" constant="false"/>
      <species metaid="meta_m_cpd00205_e0_b" id="m_cpd00205_e0_b" name="m_cpd00205_e0_b" compartment="Extracellular" hasOnlySubstanceUnits="true" boundaryCondition="true" constant="false"/>
      <species metaid="meta_m_cpd00205_e0_c" id="m_cpd00205_e0_c" name="m_cpd00205_e0_c" compartment="Cytosol" hasOnlySubstanceUnits="true" boundaryCondition="false" constant="false"/>
      <species metaid="meta_m_cpd00206_c0_c" id="m_cpd00206_c0_c" name="m_cpd00206_c0_c" compartment="Cytosol" hasOnlySubstanceUnits="true" boundaryCondition="false" constant="false"/>
      <species metaid="meta_m_cpd00207_c0_c" id="m_cpd00207_c0_c" name="m_cpd00207_c0_c" compartment="Cytosol" hasOnlySubstanceUnits="true" boundaryCondition="false" constant="false"/>
      <species metaid="meta_m_cpd00207_e0_b" id="m_cpd00207_e0_b" name="m_cpd00207_e0_b" compartment="Extracellular" hasOnlySubstanceUnits="true" boundaryCondition="true" constant="false"/>
      <species metaid="meta_m_cpd00207_e0_c" id="m_cpd00207_e0_c" name="m_cpd00207_e0_c" compartment="Cytosol" hasOnlySubstanceUnits="true" boundaryCondition="false" constant="false"/>
      <species metaid="meta_m_cpd00211_c0_c" id="m_cpd00211_c0_c" name="m_cpd00211_c0_c" compartment="Cytosol" hasOnlySubstanceUnits="true" boundaryCondition="false" constant="false"/>
      <species metaid="meta_m_cpd00211_e0_b" id="m_cpd00211_e0_b" name="m_cpd00211_e0_b" compartment="Extracellular" hasOnlySubstanceUnits="true" boundaryCondition="true" constant="false"/>
      <species metaid="meta_m_cpd00211_e0_c" id="m_cpd00211_e0_c" name="m_cpd00211_e0_c" compartment="Cytosol" hasOnlySubstanceUnits="true" boundaryCondition="false" constant="false"/>
      <species metaid="meta_m_cpd00213_c0_c" id="m_cpd00213_c0_c" name="m_cpd00213_c0_c" compartment="Cytosol" hasOnlySubstanceUnits="true" boundaryCondition="false" constant="false"/>
      <species metaid="meta_m_cpd00213_e0_b" id="m_cpd00213_e0_b" name="m_cpd00213_e0_b" compartment="Extracellular" hasOnlySubstanceUnits="true" boundaryCondition="true" constant="false"/>
      <species metaid="meta_m_cpd00213_e0_c" id="m_cpd00213_e0_c" name="m_cpd00213_e0_c" compartment="Cytosol" hasOnlySubstanceUnits="true" boundaryCondition="false" constant="false"/>
      <species metaid="meta_m_cpd00214_c0_c" id="m_cpd00214_c0_c" name="m_cpd00214_c0_c" compartment="Cytosol" hasOnlySubstanceUnits="true" boundaryCondition="false" constant="false"/>
      <species metaid="meta_m_cpd00214_e0_b" id="m_cpd00214_e0_b" name="m_cpd00214_e0_b" compartment="Extracellular" hasOnlySubstanceUnits="true" boundaryCondition="true" constant="false"/>
      <species metaid="meta_m_cpd00214_e0_c" id="m_cpd00214_e0_c" name="m_cpd00214_e0_c" compartment="Cytosol" hasOnlySubstanceUnits="true" boundaryCondition="false" constant="false"/>
      <species metaid="meta_m_cpd00216_c0_c" id="m_cpd00216_c0_c" name="m_cpd00216_c0_c" compartment="Cytosol" hasOnlySubstanceUnits="true" boundaryCondition="false" constant="false"/>
      <species metaid="meta_m_cpd00217_c0_c" id="m_cpd00217_c0_c" name="m_cpd00217_c0_c" compartment="Cytosol" hasOnlySubstanceUnits="true" boundaryCondition="false" constant="false"/>
      <species metaid="meta_m_cpd00218_c0_c" id="m_cpd00218_c0_c" name="m_cpd00218_c0_c" compartment="Cytosol" hasOnlySubstanceUnits="true" boundaryCondition="false" constant="false"/>
      <species metaid="meta_m_cpd00219_c0_c" id="m_cpd00219_c0_c" name="m_cpd00219_c0_c" compartment="Cytosol" hasOnlySubstanceUnits="true" boundaryCondition="false" constant="false"/>
      <species metaid="meta_m_cpd00220_c0_c" id="m_cpd00220_c0_c" name="m_cpd00220_c0_c" compartment="Cytosol" hasOnlySubstanceUnits="true" boundaryCondition="false" constant="false"/>
      <species metaid="meta_m_cpd00220_e0_b" id="m_cpd00220_e0_b" name="m_cpd00220_e0_b" compartment="Extracellular" hasOnlySubstanceUnits="true" boundaryCondition="true" constant="false"/>
      <species metaid="meta_m_cpd00220_e0_c" id="m_cpd00220_e0_c" name="m_cpd00220_e0_c" compartment="Cytosol" hasOnlySubstanceUnits="true" boundaryCondition="false" constant="false"/>
      <species metaid="meta_m_cpd00221_c0_c" id="m_cpd00221_c0_c" name="m_cpd00221_c0_c" compartment="Cytosol" hasOnlySubstanceUnits="true" boundaryCondition="false" constant="false"/>
      <species metaid="meta_m_cpd00222_c0_c" id="m_cpd00222_c0_c" name="m_cpd00222_c0_c" compartment="Cytosol" hasOnlySubstanceUnits="true" boundaryCondition="false" constant="false"/>
      <species metaid="meta_m_cpd00222_e0_b" id="m_cpd00222_e0_b" name="m_cpd00222_e0_b" compartment="Extracellular" hasOnlySubstanceUnits="true" boundaryCondition="true" constant="false"/>
      <species metaid="meta_m_cpd00222_e0_c" id="m_cpd00222_e0_c" name="m_cpd00222_e0_c" compartment="Cytosol" hasOnlySubstanceUnits="true" boundaryCondition="false" constant="false"/>
      <species metaid="meta_m_cpd00223_c0_c" id="m_cpd00223_c0_c" name="m_cpd00223_c0_c" compartment="Cytosol" hasOnlySubstanceUnits="true" boundaryCondition="false" constant="false"/>
      <species metaid="meta_m_cpd00224_c0_c" id="m_cpd00224_c0_c" name="m_cpd00224_c0_c" compartment="Cytosol" hasOnlySubstanceUnits="true" boundaryCondition="false" constant="false"/>
      <species metaid="meta_m_cpd00224_e0_b" id="m_cpd00224_e0_b" name="m_cpd00224_e0_b" compartment="Extracellular" hasOnlySubstanceUnits="true" boundaryCondition="true" constant="false"/>
      <species metaid="meta_m_cpd00224_e0_c" id="m_cpd00224_e0_c" name="m_cpd00224_e0_c" compartment="Cytosol" hasOnlySubstanceUnits="true" boundaryCondition="false" constant="false"/>
      <species metaid="meta_m_cpd00226_c0_c" id="m_cpd00226_c0_c" name="m_cpd00226_c0_c" compartment="Cytosol" hasOnlySubstanceUnits="true" boundaryCondition="false" constant="false"/>
      <species metaid="meta_m_cpd00226_e0_b" id="m_cpd00226_e0_b" name="m_cpd00226_e0_b" compartment="Extracellular" hasOnlySubstanceUnits="true" boundaryCondition="true" constant="false"/>
      <species metaid="meta_m_cpd00226_e0_c" id="m_cpd00226_e0_c" name="m_cpd00226_e0_c" compartment="Cytosol" hasOnlySubstanceUnits="true" boundaryCondition="false" constant="false"/>
      <species metaid="meta_m_cpd00227_c0_c" id="m_cpd00227_c0_c" name="m_cpd00227_c0_c" compartment="Cytosol" hasOnlySubstanceUnits="true" boundaryCondition="false" constant="false"/>
      <species metaid="meta_m_cpd00227_e0_b" id="m_cpd00227_e0_b" name="m_cpd00227_e0_b" compartment="Extracellular" hasOnlySubstanceUnits="true" boundaryCondition="true" constant="false"/>
      <species metaid="meta_m_cpd00227_e0_c" id="m_cpd00227_e0_c" name="m_cpd00227_e0_c" compartment="Cytosol" hasOnlySubstanceUnits="true" boundaryCondition="false" constant="false"/>
      <species metaid="meta_m_cpd00229_c0_c" id="m_cpd00229_c0_c" name="m_cpd00229_c0_c" compartment="Cytosol" hasOnlySubstanceUnits="true" boundaryCondition="false" constant="false"/>
      <species metaid="meta_m_cpd00235_c0_c" id="m_cpd00235_c0_c" name="m_cpd00235_c0_c" compartment="Cytosol" hasOnlySubstanceUnits="true" boundaryCondition="false" constant="false"/>
      <species metaid="meta_m_cpd00235_e0_b" id="m_cpd00235_e0_b" name="m_cpd00235_e0_b" compartment="Extracellular" hasOnlySubstanceUnits="true" boundaryCondition="true" constant="false"/>
      <species metaid="meta_m_cpd00235_e0_c" id="m_cpd00235_e0_c" name="m_cpd00235_e0_c" compartment="Cytosol" hasOnlySubstanceUnits="true" boundaryCondition="false" constant="false"/>
      <species metaid="meta_m_cpd00236_c0_c" id="m_cpd00236_c0_c" name="m_cpd00236_c0_c" compartment="Cytosol" hasOnlySubstanceUnits="true" boundaryCondition="false" constant="false"/>
      <species metaid="meta_m_cpd00238_c0_c" id="m_cpd00238_c0_c" name="m_cpd00238_c0_c" compartment="Cytosol" hasOnlySubstanceUnits="true" boundaryCondition="false" constant="false"/>
      <species metaid="meta_m_cpd00239_c0_c" id="m_cpd00239_c0_c" name="m_cpd00239_c0_c" compartment="Cytosol" hasOnlySubstanceUnits="true" boundaryCondition="false" constant="false"/>
      <species metaid="meta_m_cpd00241_c0_c" id="m_cpd00241_c0_c" name="m_cpd00241_c0_c" compartment="Cytosol" hasOnlySubstanceUnits="true" boundaryCondition="false" constant="false"/>
      <species metaid="meta_m_cpd00242_c0_c" id="m_cpd00242_c0_c" name="m_cpd00242_c0_c" compartment="Cytosol" hasOnlySubstanceUnits="true" boundaryCondition="false" constant="false"/>
      <species metaid="meta_m_cpd00246_c0_c" id="m_cpd00246_c0_c" name="m_cpd00246_c0_c" compartment="Cytosol" hasOnlySubstanceUnits="true" boundaryCondition="false" constant="false"/>
      <species metaid="meta_m_cpd00246_e0_b" id="m_cpd00246_e0_b" name="m_cpd00246_e0_b" compartment="Extracellular" hasOnlySubstanceUnits="true" boundaryCondition="true" constant="false"/>
      <species metaid="meta_m_cpd00246_e0_c" id="m_cpd00246_e0_c" name="m_cpd00246_e0_c" compartment="Cytosol" hasOnlySubstanceUnits="true" boundaryCondition="false" constant="false"/>
      <species metaid="meta_m_cpd00247_c0_c" id="m_cpd00247_c0_c" name="m_cpd00247_c0_c" compartment="Cytosol" hasOnlySubstanceUnits="true" boundaryCondition="false" constant="false"/>
      <species metaid="meta_m_cpd00249_c0_c" id="m_cpd00249_c0_c" name="m_cpd00249_c0_c" compartment="Cytosol" hasOnlySubstanceUnits="true" boundaryCondition="false" constant="false"/>
      <species metaid="meta_m_cpd00249_e0_b" id="m_cpd00249_e0_b" name="m_cpd00249_e0_b" compartment="Extracellular" hasOnlySubstanceUnits="true" boundaryCondition="true" constant="false"/>
      <species metaid="meta_m_cpd00249_e0_c" id="m_cpd00249_e0_c" name="m_cpd00249_e0_c" compartment="Cytosol" hasOnlySubstanceUnits="true" boundaryCondition="false" constant="false"/>
      <species metaid="meta_m_cpd00251_c0_c" id="m_cpd00251_c0_c" name="m_cpd00251_c0_c" compartment="Cytosol" hasOnlySubstanceUnits="true" boundaryCondition="false" constant="false"/>
      <species metaid="meta_m_cpd00254_c0_c" id="m_cpd00254_c0_c" name="m_cpd00254_c0_c" compartment="Cytosol" hasOnlySubstanceUnits="true" boundaryCondition="false" constant="false"/>
      <species metaid="meta_m_cpd00254_e0_b" id="m_cpd00254_e0_b" name="m_cpd00254_e0_b" compartment="Extracellular" hasOnlySubstanceUnits="true" boundaryCondition="true" constant="false"/>
      <species metaid="meta_m_cpd00254_e0_c" id="m_cpd00254_e0_c" name="m_cpd00254_e0_c" compartment="Cytosol" hasOnlySubstanceUnits="true" boundaryCondition="false" constant="false"/>
      <species metaid="meta_m_cpd00260_c0_c" id="m_cpd00260_c0_c" name="m_cpd00260_c0_c" compartment="Cytosol" hasOnlySubstanceUnits="true" boundaryCondition="false" constant="false"/>
      <species metaid="meta_m_cpd00261_c0_c" id="m_cpd00261_c0_c" name="m_cpd00261_c0_c" compartment="Cytosol" hasOnlySubstanceUnits="true" boundaryCondition="false" constant="false"/>
      <species metaid="meta_m_cpd00264_c0_c" id="m_cpd00264_c0_c" name="m_cpd00264_c0_c" compartment="Cytosol" hasOnlySubstanceUnits="true" boundaryCondition="false" constant="false"/>
      <species metaid="meta_m_cpd00264_e0_b" id="m_cpd00264_e0_b" name="m_cpd00264_e0_b" compartment="Extracellular" hasOnlySubstanceUnits="true" boundaryCondition="true" constant="false"/>
      <species metaid="meta_m_cpd00264_e0_c" id="m_cpd00264_e0_c" name="m_cpd00264_e0_c" compartment="Cytosol" hasOnlySubstanceUnits="true" boundaryCondition="false" constant="false"/>
      <species metaid="meta_m_cpd00266_c0_c" id="m_cpd00266_c0_c" name="m_cpd00266_c0_c" compartment="Cytosol" hasOnlySubstanceUnits="true" boundaryCondition="false" constant="false"/>
      <species metaid="meta_m_cpd00266_e0_b" id="m_cpd00266_e0_b" name="m_cpd00266_e0_b" compartment="Extracellular" hasOnlySubstanceUnits="true" boundaryCondition="true" constant="false"/>
      <species metaid="meta_m_cpd00266_e0_c" id="m_cpd00266_e0_c" name="m_cpd00266_e0_c" compartment="Cytosol" hasOnlySubstanceUnits="true" boundaryCondition="false" constant="false"/>
      <species metaid="meta_m_cpd00268_c0_c" id="m_cpd00268_c0_c" name="m_cpd00268_c0_c" compartment="Cytosol" hasOnlySubstanceUnits="true" boundaryCondition="false" constant="false"/>
      <species metaid="meta_m_cpd00268_e0_b" id="m_cpd00268_e0_b" name="m_cpd00268_e0_b" compartment="Extracellular" hasOnlySubstanceUnits="true" boundaryCondition="true" constant="false"/>
      <species metaid="meta_m_cpd00268_e0_c" id="m_cpd00268_e0_c" name="m_cpd00268_e0_c" compartment="Cytosol" hasOnlySubstanceUnits="true" boundaryCondition="false" constant="false"/>
      <species metaid="meta_m_cpd00274_c0_c" id="m_cpd00274_c0_c" name="m_cpd00274_c0_c" compartment="Cytosol" hasOnlySubstanceUnits="true" boundaryCondition="false" constant="false"/>
      <species metaid="meta_m_cpd00274_e0_b" id="m_cpd00274_e0_b" name="m_cpd00274_e0_b" compartment="Extracellular" hasOnlySubstanceUnits="true" boundaryCondition="true" constant="false"/>
      <species metaid="meta_m_cpd00274_e0_c" id="m_cpd00274_e0_c" name="m_cpd00274_e0_c" compartment="Cytosol" hasOnlySubstanceUnits="true" boundaryCondition="false" constant="false"/>
      <species metaid="meta_m_cpd00276_e0_b" id="m_cpd00276_e0_b" name="m_cpd00276_e0_b" compartment="Extracellular" hasOnlySubstanceUnits="true" boundaryCondition="true" constant="false"/>
      <species metaid="meta_m_cpd00276_e0_c" id="m_cpd00276_e0_c" name="m_cpd00276_e0_c" compartment="Cytosol" hasOnlySubstanceUnits="true" boundaryCondition="false" constant="false"/>
      <species metaid="meta_m_cpd00277_c0_c" id="m_cpd00277_c0_c" name="m_cpd00277_c0_c" compartment="Cytosol" hasOnlySubstanceUnits="true" boundaryCondition="false" constant="false"/>
      <species metaid="meta_m_cpd00279_c0_c" id="m_cpd00279_c0_c" name="m_cpd00279_c0_c" compartment="Cytosol" hasOnlySubstanceUnits="true" boundaryCondition="false" constant="false"/>
      <species metaid="meta_m_cpd00281_c0_c" id="m_cpd00281_c0_c" name="m_cpd00281_c0_c" compartment="Cytosol" hasOnlySubstanceUnits="true" boundaryCondition="false" constant="false"/>
      <species metaid="meta_m_cpd00281_e0_b" id="m_cpd00281_e0_b" name="m_cpd00281_e0_b" compartment="Extracellular" hasOnlySubstanceUnits="true" boundaryCondition="true" constant="false"/>
      <species metaid="meta_m_cpd00281_e0_c" id="m_cpd00281_e0_c" name="m_cpd00281_e0_c" compartment="Cytosol" hasOnlySubstanceUnits="true" boundaryCondition="false" constant="false"/>
      <species metaid="meta_m_cpd00282_c0_c" id="m_cpd00282_c0_c" name="m_cpd00282_c0_c" compartment="Cytosol" hasOnlySubstanceUnits="true" boundaryCondition="false" constant="false"/>
      <species metaid="meta_m_cpd00283_c0_c" id="m_cpd00283_c0_c" name="m_cpd00283_c0_c" compartment="Cytosol" hasOnlySubstanceUnits="true" boundaryCondition="false" constant="false"/>
      <species metaid="meta_m_cpd00284_c0_c" id="m_cpd00284_c0_c" name="m_cpd00284_c0_c" compartment="Cytosol" hasOnlySubstanceUnits="true" boundaryCondition="false" constant="false"/>
      <species metaid="meta_m_cpd00284_e0_b" id="m_cpd00284_e0_b" name="m_cpd00284_e0_b" compartment="Extracellular" hasOnlySubstanceUnits="true" boundaryCondition="true" constant="false"/>
      <species metaid="meta_m_cpd00284_e0_c" id="m_cpd00284_e0_c" name="m_cpd00284_e0_c" compartment="Cytosol" hasOnlySubstanceUnits="true" boundaryCondition="false" constant="false"/>
      <species metaid="meta_m_cpd00286_c0_c" id="m_cpd00286_c0_c" name="m_cpd00286_c0_c" compartment="Cytosol" hasOnlySubstanceUnits="true" boundaryCondition="false" constant="false"/>
      <species metaid="meta_m_cpd00287_c0_c" id="m_cpd00287_c0_c" name="m_cpd00287_c0_c" compartment="Cytosol" hasOnlySubstanceUnits="true" boundaryCondition="false" constant="false"/>
      <species metaid="meta_m_cpd00288_c0_c" id="m_cpd00288_c0_c" name="m_cpd00288_c0_c" compartment="Cytosol" hasOnlySubstanceUnits="true" boundaryCondition="false" constant="false"/>
      <species metaid="meta_m_cpd00288_e0_b" id="m_cpd00288_e0_b" name="m_cpd00288_e0_b" compartment="Extracellular" hasOnlySubstanceUnits="true" boundaryCondition="true" constant="false"/>
      <species metaid="meta_m_cpd00288_e0_c" id="m_cpd00288_e0_c" name="m_cpd00288_e0_c" compartment="Cytosol" hasOnlySubstanceUnits="true" boundaryCondition="false" constant="false"/>
      <species metaid="meta_m_cpd00289_c0_c" id="m_cpd00289_c0_c" name="m_cpd00289_c0_c" compartment="Cytosol" hasOnlySubstanceUnits="true" boundaryCondition="false" constant="false"/>
      <species metaid="meta_m_cpd00290_c0_c" id="m_cpd00290_c0_c" name="m_cpd00290_c0_c" compartment="Cytosol" hasOnlySubstanceUnits="true" boundaryCondition="false" constant="false"/>
      <species metaid="meta_m_cpd00292_c0_c" id="m_cpd00292_c0_c" name="m_cpd00292_c0_c" compartment="Cytosol" hasOnlySubstanceUnits="true" boundaryCondition="false" constant="false"/>
      <species metaid="meta_m_cpd00293_c0_c" id="m_cpd00293_c0_c" name="m_cpd00293_c0_c" compartment="Cytosol" hasOnlySubstanceUnits="true" boundaryCondition="false" constant="false"/>
      <species metaid="meta_m_cpd00294_c0_c" id="m_cpd00294_c0_c" name="m_cpd00294_c0_c" compartment="Cytosol" hasOnlySubstanceUnits="true" boundaryCondition="false" constant="false"/>
      <species metaid="meta_m_cpd00295_c0_c" id="m_cpd00295_c0_c" name="m_cpd00295_c0_c" compartment="Cytosol" hasOnlySubstanceUnits="true" boundaryCondition="false" constant="false"/>
      <species metaid="meta_m_cpd00296_c0_c" id="m_cpd00296_c0_c" name="m_cpd00296_c0_c" compartment="Cytosol" hasOnlySubstanceUnits="true" boundaryCondition="false" constant="false"/>
      <species metaid="meta_m_cpd00297_c0_c" id="m_cpd00297_c0_c" name="m_cpd00297_c0_c" compartment="Cytosol" hasOnlySubstanceUnits="true" boundaryCondition="false" constant="false"/>
      <species metaid="meta_m_cpd00298_c0_c" id="m_cpd00298_c0_c" name="m_cpd00298_c0_c" compartment="Cytosol" hasOnlySubstanceUnits="true" boundaryCondition="false" constant="false"/>
      <species metaid="meta_m_cpd00299_c0_c" id="m_cpd00299_c0_c" name="m_cpd00299_c0_c" compartment="Cytosol" hasOnlySubstanceUnits="true" boundaryCondition="false" constant="false"/>
      <species metaid="meta_m_cpd00305_c0_c" id="m_cpd00305_c0_c" name="m_cpd00305_c0_c" compartment="Cytosol" hasOnlySubstanceUnits="true" boundaryCondition="false" constant="false"/>
      <species metaid="meta_m_cpd00305_e0_b" id="m_cpd00305_e0_b" name="m_cpd00305_e0_b" compartment="Extracellular" hasOnlySubstanceUnits="true" boundaryCondition="true" constant="false"/>
      <species metaid="meta_m_cpd00305_e0_c" id="m_cpd00305_e0_c" name="m_cpd00305_e0_c" compartment="Cytosol" hasOnlySubstanceUnits="true" boundaryCondition="false" constant="false"/>
      <species metaid="meta_m_cpd00307_c0_c" id="m_cpd00307_c0_c" name="m_cpd00307_c0_c" compartment="Cytosol" hasOnlySubstanceUnits="true" boundaryCondition="false" constant="false"/>
      <species metaid="meta_m_cpd00307_e0_b" id="m_cpd00307_e0_b" name="m_cpd00307_e0_b" compartment="Extracellular" hasOnlySubstanceUnits="true" boundaryCondition="true" constant="false"/>
      <species metaid="meta_m_cpd00307_e0_c" id="m_cpd00307_e0_c" name="m_cpd00307_e0_c" compartment="Cytosol" hasOnlySubstanceUnits="true" boundaryCondition="false" constant="false"/>
      <species metaid="meta_m_cpd00309_c0_c" id="m_cpd00309_c0_c" name="m_cpd00309_c0_c" compartment="Cytosol" hasOnlySubstanceUnits="true" boundaryCondition="false" constant="false"/>
      <species metaid="meta_m_cpd00309_e0_b" id="m_cpd00309_e0_b" name="m_cpd00309_e0_b" compartment="Extracellular" hasOnlySubstanceUnits="true" boundaryCondition="true" constant="false"/>
      <species metaid="meta_m_cpd00309_e0_c" id="m_cpd00309_e0_c" name="m_cpd00309_e0_c" compartment="Cytosol" hasOnlySubstanceUnits="true" boundaryCondition="false" constant="false"/>
      <species metaid="meta_m_cpd00311_c0_c" id="m_cpd00311_c0_c" name="m_cpd00311_c0_c" compartment="Cytosol" hasOnlySubstanceUnits="true" boundaryCondition="false" constant="false"/>
      <species metaid="meta_m_cpd00311_e0_b" id="m_cpd00311_e0_b" name="m_cpd00311_e0_b" compartment="Extracellular" hasOnlySubstanceUnits="true" boundaryCondition="true" constant="false"/>
      <species metaid="meta_m_cpd00311_e0_c" id="m_cpd00311_e0_c" name="m_cpd00311_e0_c" compartment="Cytosol" hasOnlySubstanceUnits="true" boundaryCondition="false" constant="false"/>
      <species metaid="meta_m_cpd00314_e0_b" id="m_cpd00314_e0_b" name="m_cpd00314_e0_b" compartment="Extracellular" hasOnlySubstanceUnits="true" boundaryCondition="true" constant="false"/>
      <species metaid="meta_m_cpd00314_e0_c" id="m_cpd00314_e0_c" name="m_cpd00314_e0_c" compartment="Cytosol" hasOnlySubstanceUnits="true" boundaryCondition="false" constant="false"/>
      <species metaid="meta_m_cpd00322_c0_c" id="m_cpd00322_c0_c" name="m_cpd00322_c0_c" compartment="Cytosol" hasOnlySubstanceUnits="true" boundaryCondition="false" constant="false"/>
      <species metaid="meta_m_cpd00322_e0_b" id="m_cpd00322_e0_b" name="m_cpd00322_e0_b" compartment="Extracellular" hasOnlySubstanceUnits="true" boundaryCondition="true" constant="false"/>
      <species metaid="meta_m_cpd00322_e0_c" id="m_cpd00322_e0_c" name="m_cpd00322_e0_c" compartment="Cytosol" hasOnlySubstanceUnits="true" boundaryCondition="false" constant="false"/>
      <species metaid="meta_m_cpd00327_c0_c" id="m_cpd00327_c0_c" name="m_cpd00327_c0_c" compartment="Cytosol" hasOnlySubstanceUnits="true" boundaryCondition="false" constant="false"/>
      <species metaid="meta_m_cpd00330_c0_c" id="m_cpd00330_c0_c" name="m_cpd00330_c0_c" compartment="Cytosol" hasOnlySubstanceUnits="true" boundaryCondition="false" constant="false"/>
      <species metaid="meta_m_cpd00331_c0_c" id="m_cpd00331_c0_c" name="m_cpd00331_c0_c" compartment="Cytosol" hasOnlySubstanceUnits="true" boundaryCondition="false" constant="false"/>
      <species metaid="meta_m_cpd00332_c0_c" id="m_cpd00332_c0_c" name="m_cpd00332_c0_c" compartment="Cytosol" hasOnlySubstanceUnits="true" boundaryCondition="false" constant="false"/>
      <species metaid="meta_m_cpd00334_c0_c" id="m_cpd00334_c0_c" name="m_cpd00334_c0_c" compartment="Cytosol" hasOnlySubstanceUnits="true" boundaryCondition="false" constant="false"/>
      <species metaid="meta_m_cpd00338_c0_c" id="m_cpd00338_c0_c" name="m_cpd00338_c0_c" compartment="Cytosol" hasOnlySubstanceUnits="true" boundaryCondition="false" constant="false"/>
      <species metaid="meta_m_cpd00341_c0_c" id="m_cpd00341_c0_c" name="m_cpd00341_c0_c" compartment="Cytosol" hasOnlySubstanceUnits="true" boundaryCondition="false" constant="false"/>
      <species metaid="meta_m_cpd00342_c0_c" id="m_cpd00342_c0_c" name="m_cpd00342_c0_c" compartment="Cytosol" hasOnlySubstanceUnits="true" boundaryCondition="false" constant="false"/>
      <species metaid="meta_m_cpd00343_c0_c" id="m_cpd00343_c0_c" name="m_cpd00343_c0_c" compartment="Cytosol" hasOnlySubstanceUnits="true" boundaryCondition="false" constant="false"/>
      <species metaid="meta_m_cpd00345_c0_c" id="m_cpd00345_c0_c" name="m_cpd00345_c0_c" compartment="Cytosol" hasOnlySubstanceUnits="true" boundaryCondition="false" constant="false"/>
      <species metaid="meta_m_cpd00346_c0_c" id="m_cpd00346_c0_c" name="m_cpd00346_c0_c" compartment="Cytosol" hasOnlySubstanceUnits="true" boundaryCondition="false" constant="false"/>
      <species metaid="meta_m_cpd00347_c0_c" id="m_cpd00347_c0_c" name="m_cpd00347_c0_c" compartment="Cytosol" hasOnlySubstanceUnits="true" boundaryCondition="false" constant="false"/>
      <species metaid="meta_m_cpd00349_c0_c" id="m_cpd00349_c0_c" name="m_cpd00349_c0_c" compartment="Cytosol" hasOnlySubstanceUnits="true" boundaryCondition="false" constant="false"/>
      <species metaid="meta_m_cpd00350_c0_c" id="m_cpd00350_c0_c" name="m_cpd00350_c0_c" compartment="Cytosol" hasOnlySubstanceUnits="true" boundaryCondition="false" constant="false"/>
      <species metaid="meta_m_cpd00352_c0_c" id="m_cpd00352_c0_c" name="m_cpd00352_c0_c" compartment="Cytosol" hasOnlySubstanceUnits="true" boundaryCondition="false" constant="false"/>
      <species metaid="meta_m_cpd00355_c0_c" id="m_cpd00355_c0_c" name="m_cpd00355_c0_c" compartment="Cytosol" hasOnlySubstanceUnits="true" boundaryCondition="false" constant="false"/>
      <species metaid="meta_m_cpd00356_c0_c" id="m_cpd00356_c0_c" name="m_cpd00356_c0_c" compartment="Cytosol" hasOnlySubstanceUnits="true" boundaryCondition="false" constant="false"/>
      <species metaid="meta_m_cpd00357_c0_c" id="m_cpd00357_c0_c" name="m_cpd00357_c0_c" compartment="Cytosol" hasOnlySubstanceUnits="true" boundaryCondition="false" constant="false"/>
      <species metaid="meta_m_cpd00358_c0_c" id="m_cpd00358_c0_c" name="m_cpd00358_c0_c" compartment="Cytosol" hasOnlySubstanceUnits="true" boundaryCondition="false" constant="false"/>
      <species metaid="meta_m_cpd00359_c0_c" id="m_cpd00359_c0_c" name="m_cpd00359_c0_c" compartment="Cytosol" hasOnlySubstanceUnits="true" boundaryCondition="false" constant="false"/>
      <species metaid="meta_m_cpd00361_c0_c" id="m_cpd00361_c0_c" name="m_cpd00361_c0_c" compartment="Cytosol" hasOnlySubstanceUnits="true" boundaryCondition="false" constant="false"/>
      <species metaid="meta_m_cpd00361_e0_b" id="m_cpd00361_e0_b" name="m_cpd00361_e0_b" compartment="Extracellular" hasOnlySubstanceUnits="true" boundaryCondition="true" constant="false"/>
      <species metaid="meta_m_cpd00361_e0_c" id="m_cpd00361_e0_c" name="m_cpd00361_e0_c" compartment="Cytosol" hasOnlySubstanceUnits="true" boundaryCondition="false" constant="false"/>
      <species metaid="meta_m_cpd00363_c0_c" id="m_cpd00363_c0_c" name="m_cpd00363_c0_c" compartment="Cytosol" hasOnlySubstanceUnits="true" boundaryCondition="false" constant="false"/>
      <species metaid="meta_m_cpd00367_c0_c" id="m_cpd00367_c0_c" name="m_cpd00367_c0_c" compartment="Cytosol" hasOnlySubstanceUnits="true" boundaryCondition="false" constant="false"/>
      <species metaid="meta_m_cpd00367_e0_b" id="m_cpd00367_e0_b" name="m_cpd00367_e0_b" compartment="Extracellular" hasOnlySubstanceUnits="true" boundaryCondition="true" constant="false"/>
      <species metaid="meta_m_cpd00367_e0_c" id="m_cpd00367_e0_c" name="m_cpd00367_e0_c" compartment="Cytosol" hasOnlySubstanceUnits="true" boundaryCondition="false" constant="false"/>
      <species metaid="meta_m_cpd00371_c0_c" id="m_cpd00371_c0_c" name="m_cpd00371_c0_c" compartment="Cytosol" hasOnlySubstanceUnits="true" boundaryCondition="false" constant="false"/>
      <species metaid="meta_m_cpd00383_c0_c" id="m_cpd00383_c0_c" name="m_cpd00383_c0_c" compartment="Cytosol" hasOnlySubstanceUnits="true" boundaryCondition="false" constant="false"/>
      <species metaid="meta_m_cpd00393_c0_c" id="m_cpd00393_c0_c" name="m_cpd00393_c0_c" compartment="Cytosol" hasOnlySubstanceUnits="true" boundaryCondition="false" constant="false"/>
      <species metaid="meta_m_cpd00396_c0_c" id="m_cpd00396_c0_c" name="m_cpd00396_c0_c" compartment="Cytosol" hasOnlySubstanceUnits="true" boundaryCondition="false" constant="false"/>
      <species metaid="meta_m_cpd00396_e0_b" id="m_cpd00396_e0_b" name="m_cpd00396_e0_b" compartment="Extracellular" hasOnlySubstanceUnits="true" boundaryCondition="true" constant="false"/>
      <species metaid="meta_m_cpd00396_e0_c" id="m_cpd00396_e0_c" name="m_cpd00396_e0_c" compartment="Cytosol" hasOnlySubstanceUnits="true" boundaryCondition="false" constant="false"/>
      <species metaid="meta_m_cpd00400_c0_c" id="m_cpd00400_c0_c" name="m_cpd00400_c0_c" compartment="Cytosol" hasOnlySubstanceUnits="true" boundaryCondition="false" constant="false"/>
      <species metaid="meta_m_cpd00402_c0_c" id="m_cpd00402_c0_c" name="m_cpd00402_c0_c" compartment="Cytosol" hasOnlySubstanceUnits="true" boundaryCondition="false" constant="false"/>
      <species metaid="meta_m_cpd00408_c0_c" id="m_cpd00408_c0_c" name="m_cpd00408_c0_c" compartment="Cytosol" hasOnlySubstanceUnits="true" boundaryCondition="false" constant="false"/>
      <species metaid="meta_m_cpd00412_c0_c" id="m_cpd00412_c0_c" name="m_cpd00412_c0_c" compartment="Cytosol" hasOnlySubstanceUnits="true" boundaryCondition="false" constant="false"/>
      <species metaid="meta_m_cpd00415_c0_c" id="m_cpd00415_c0_c" name="m_cpd00415_c0_c" compartment="Cytosol" hasOnlySubstanceUnits="true" boundaryCondition="false" constant="false"/>
      <species metaid="meta_m_cpd00417_c0_c" id="m_cpd00417_c0_c" name="m_cpd00417_c0_c" compartment="Cytosol" hasOnlySubstanceUnits="true" boundaryCondition="false" constant="false"/>
      <species metaid="meta_m_cpd00417_e0_b" id="m_cpd00417_e0_b" name="m_cpd00417_e0_b" compartment="Extracellular" hasOnlySubstanceUnits="true" boundaryCondition="true" constant="false"/>
      <species metaid="meta_m_cpd00417_e0_c" id="m_cpd00417_e0_c" name="m_cpd00417_e0_c" compartment="Cytosol" hasOnlySubstanceUnits="true" boundaryCondition="false" constant="false"/>
      <species metaid="meta_m_cpd00421_c0_c" id="m_cpd00421_c0_c" name="m_cpd00421_c0_c" compartment="Cytosol" hasOnlySubstanceUnits="true" boundaryCondition="false" constant="false"/>
      <species metaid="meta_m_cpd00421_e0_b" id="m_cpd00421_e0_b" name="m_cpd00421_e0_b" compartment="Extracellular" hasOnlySubstanceUnits="true" boundaryCondition="true" constant="false"/>
      <species metaid="meta_m_cpd00421_e0_c" id="m_cpd00421_e0_c" name="m_cpd00421_e0_c" compartment="Cytosol" hasOnlySubstanceUnits="true" boundaryCondition="false" constant="false"/>
      <species metaid="meta_m_cpd00423_c0_c" id="m_cpd00423_c0_c" name="m_cpd00423_c0_c" compartment="Cytosol" hasOnlySubstanceUnits="true" boundaryCondition="false" constant="false"/>
      <species metaid="meta_m_cpd00423_e0_b" id="m_cpd00423_e0_b" name="m_cpd00423_e0_b" compartment="Extracellular" hasOnlySubstanceUnits="true" boundaryCondition="true" constant="false"/>
      <species metaid="meta_m_cpd00423_e0_c" id="m_cpd00423_e0_c" name="m_cpd00423_e0_c" compartment="Cytosol" hasOnlySubstanceUnits="true" boundaryCondition="false" constant="false"/>
      <species metaid="meta_m_cpd00424_c0_c" id="m_cpd00424_c0_c" name="m_cpd00424_c0_c" compartment="Cytosol" hasOnlySubstanceUnits="true" boundaryCondition="false" constant="false"/>
      <species metaid="meta_m_cpd00424_e0_b" id="m_cpd00424_e0_b" name="m_cpd00424_e0_b" compartment="Extracellular" hasOnlySubstanceUnits="true" boundaryCondition="true" constant="false"/>
      <species metaid="meta_m_cpd00424_e0_c" id="m_cpd00424_e0_c" name="m_cpd00424_e0_c" compartment="Cytosol" hasOnlySubstanceUnits="true" boundaryCondition="false" constant="false"/>
      <species metaid="meta_m_cpd00428_c0_c" id="m_cpd00428_c0_c" name="m_cpd00428_c0_c" compartment="Cytosol" hasOnlySubstanceUnits="true" boundaryCondition="false" constant="false"/>
      <species metaid="meta_m_cpd00430_c0_c" id="m_cpd00430_c0_c" name="m_cpd00430_c0_c" compartment="Cytosol" hasOnlySubstanceUnits="true" boundaryCondition="false" constant="false"/>
      <species metaid="meta_m_cpd00438_c0_c" id="m_cpd00438_c0_c" name="m_cpd00438_c0_c" compartment="Cytosol" hasOnlySubstanceUnits="true" boundaryCondition="false" constant="false"/>
      <species metaid="meta_m_cpd00438_e0_b" id="m_cpd00438_e0_b" name="m_cpd00438_e0_b" compartment="Extracellular" hasOnlySubstanceUnits="true" boundaryCondition="true" constant="false"/>
      <species metaid="meta_m_cpd00438_e0_c" id="m_cpd00438_e0_c" name="m_cpd00438_e0_c" compartment="Cytosol" hasOnlySubstanceUnits="true" boundaryCondition="false" constant="false"/>
      <species metaid="meta_m_cpd00443_c0_c" id="m_cpd00443_c0_c" name="m_cpd00443_c0_c" compartment="Cytosol" hasOnlySubstanceUnits="true" boundaryCondition="false" constant="false"/>
      <species metaid="meta_m_cpd00448_c0_c" id="m_cpd00448_c0_c" name="m_cpd00448_c0_c" compartment="Cytosol" hasOnlySubstanceUnits="true" boundaryCondition="false" constant="false"/>
      <species metaid="meta_m_cpd00449_c0_c" id="m_cpd00449_c0_c" name="m_cpd00449_c0_c" compartment="Cytosol" hasOnlySubstanceUnits="true" boundaryCondition="false" constant="false"/>
      <species metaid="meta_m_cpd00453_c0_c" id="m_cpd00453_c0_c" name="m_cpd00453_c0_c" compartment="Cytosol" hasOnlySubstanceUnits="true" boundaryCondition="false" constant="false"/>
      <species metaid="meta_m_cpd00453_e0_b" id="m_cpd00453_e0_b" name="m_cpd00453_e0_b" compartment="Extracellular" hasOnlySubstanceUnits="true" boundaryCondition="true" constant="false"/>
      <species metaid="meta_m_cpd00453_e0_c" id="m_cpd00453_e0_c" name="m_cpd00453_e0_c" compartment="Cytosol" hasOnlySubstanceUnits="true" boundaryCondition="false" constant="false"/>
      <species metaid="meta_m_cpd00470_c0_c" id="m_cpd00470_c0_c" name="m_cpd00470_c0_c" compartment="Cytosol" hasOnlySubstanceUnits="true" boundaryCondition="false" constant="false"/>
      <species metaid="meta_m_cpd00475_c0_c" id="m_cpd00475_c0_c" name="m_cpd00475_c0_c" compartment="Cytosol" hasOnlySubstanceUnits="true" boundaryCondition="false" constant="false"/>
      <species metaid="meta_m_cpd00477_c0_c" id="m_cpd00477_c0_c" name="m_cpd00477_c0_c" compartment="Cytosol" hasOnlySubstanceUnits="true" boundaryCondition="false" constant="false"/>
      <species metaid="meta_m_cpd00477_e0_b" id="m_cpd00477_e0_b" name="m_cpd00477_e0_b" compartment="Extracellular" hasOnlySubstanceUnits="true" boundaryCondition="true" constant="false"/>
      <species metaid="meta_m_cpd00477_e0_c" id="m_cpd00477_e0_c" name="m_cpd00477_e0_c" compartment="Cytosol" hasOnlySubstanceUnits="true" boundaryCondition="false" constant="false"/>
      <species metaid="meta_m_cpd00478_c0_c" id="m_cpd00478_c0_c" name="m_cpd00478_c0_c" compartment="Cytosol" hasOnlySubstanceUnits="true" boundaryCondition="false" constant="false"/>
      <species metaid="meta_m_cpd00481_c0_c" id="m_cpd00481_c0_c" name="m_cpd00481_c0_c" compartment="Cytosol" hasOnlySubstanceUnits="true" boundaryCondition="false" constant="false"/>
      <species metaid="meta_m_cpd00482_c0_c" id="m_cpd00482_c0_c" name="m_cpd00482_c0_c" compartment="Cytosol" hasOnlySubstanceUnits="true" boundaryCondition="false" constant="false"/>
      <species metaid="meta_m_cpd00482_e0_b" id="m_cpd00482_e0_b" name="m_cpd00482_e0_b" compartment="Extracellular" hasOnlySubstanceUnits="true" boundaryCondition="true" constant="false"/>
      <species metaid="meta_m_cpd00482_e0_c" id="m_cpd00482_e0_c" name="m_cpd00482_e0_c" compartment="Cytosol" hasOnlySubstanceUnits="true" boundaryCondition="false" constant="false"/>
      <species metaid="meta_m_cpd00485_c0_c" id="m_cpd00485_c0_c" name="m_cpd00485_c0_c" compartment="Cytosol" hasOnlySubstanceUnits="true" boundaryCondition="false" constant="false"/>
      <species metaid="meta_m_cpd00485_e0_b" id="m_cpd00485_e0_b" name="m_cpd00485_e0_b" compartment="Extracellular" hasOnlySubstanceUnits="true" boundaryCondition="true" constant="false"/>
      <species metaid="meta_m_cpd00485_e0_c" id="m_cpd00485_e0_c" name="m_cpd00485_e0_c" compartment="Cytosol" hasOnlySubstanceUnits="true" boundaryCondition="false" constant="false"/>
      <species metaid="meta_m_cpd00491_c0_c" id="m_cpd00491_c0_c" name="m_cpd00491_c0_c" compartment="Cytosol" hasOnlySubstanceUnits="true" boundaryCondition="false" constant="false"/>
      <species metaid="meta_m_cpd00492_c0_c" id="m_cpd00492_c0_c" name="m_cpd00492_c0_c" compartment="Cytosol" hasOnlySubstanceUnits="true" boundaryCondition="false" constant="false"/>
      <species metaid="meta_m_cpd00492_e0_b" id="m_cpd00492_e0_b" name="m_cpd00492_e0_b" compartment="Extracellular" hasOnlySubstanceUnits="true" boundaryCondition="true" constant="false"/>
      <species metaid="meta_m_cpd00492_e0_c" id="m_cpd00492_e0_c" name="m_cpd00492_e0_c" compartment="Cytosol" hasOnlySubstanceUnits="true" boundaryCondition="false" constant="false"/>
      <species metaid="meta_m_cpd00493_c0_c" id="m_cpd00493_c0_c" name="m_cpd00493_c0_c" compartment="Cytosol" hasOnlySubstanceUnits="true" boundaryCondition="false" constant="false"/>
      <species metaid="meta_m_cpd00497_c0_c" id="m_cpd00497_c0_c" name="m_cpd00497_c0_c" compartment="Cytosol" hasOnlySubstanceUnits="true" boundaryCondition="false" constant="false"/>
      <species metaid="meta_m_cpd00498_c0_c" id="m_cpd00498_c0_c" name="m_cpd00498_c0_c" compartment="Cytosol" hasOnlySubstanceUnits="true" boundaryCondition="false" constant="false"/>
      <species metaid="meta_m_cpd00501_c0_c" id="m_cpd00501_c0_c" name="m_cpd00501_c0_c" compartment="Cytosol" hasOnlySubstanceUnits="true" boundaryCondition="false" constant="false"/>
      <species metaid="meta_m_cpd00504_c0_c" id="m_cpd00504_c0_c" name="m_cpd00504_c0_c" compartment="Cytosol" hasOnlySubstanceUnits="true" boundaryCondition="false" constant="false"/>
      <species metaid="meta_m_cpd00506_c0_c" id="m_cpd00506_c0_c" name="m_cpd00506_c0_c" compartment="Cytosol" hasOnlySubstanceUnits="true" boundaryCondition="false" constant="false"/>
      <species metaid="meta_m_cpd00507_c0_c" id="m_cpd00507_c0_c" name="m_cpd00507_c0_c" compartment="Cytosol" hasOnlySubstanceUnits="true" boundaryCondition="false" constant="false"/>
      <species metaid="meta_m_cpd00508_c0_c" id="m_cpd00508_c0_c" name="m_cpd00508_c0_c" compartment="Cytosol" hasOnlySubstanceUnits="true" boundaryCondition="false" constant="false"/>
      <species metaid="meta_m_cpd00509_c0_c" id="m_cpd00509_c0_c" name="m_cpd00509_c0_c" compartment="Cytosol" hasOnlySubstanceUnits="true" boundaryCondition="false" constant="false"/>
      <species metaid="meta_m_cpd00510_c0_c" id="m_cpd00510_c0_c" name="m_cpd00510_c0_c" compartment="Cytosol" hasOnlySubstanceUnits="true" boundaryCondition="false" constant="false"/>
      <species metaid="meta_m_cpd00516_c0_c" id="m_cpd00516_c0_c" name="m_cpd00516_c0_c" compartment="Cytosol" hasOnlySubstanceUnits="true" boundaryCondition="false" constant="false"/>
      <species metaid="meta_m_cpd00521_c0_c" id="m_cpd00521_c0_c" name="m_cpd00521_c0_c" compartment="Cytosol" hasOnlySubstanceUnits="true" boundaryCondition="false" constant="false"/>
      <species metaid="meta_m_cpd00522_c0_c" id="m_cpd00522_c0_c" name="m_cpd00522_c0_c" compartment="Cytosol" hasOnlySubstanceUnits="true" boundaryCondition="false" constant="false"/>
      <species metaid="meta_m_cpd00523_c0_c" id="m_cpd00523_c0_c" name="m_cpd00523_c0_c" compartment="Cytosol" hasOnlySubstanceUnits="true" boundaryCondition="false" constant="false"/>
      <species metaid="meta_m_cpd00524_c0_c" id="m_cpd00524_c0_c" name="m_cpd00524_c0_c" compartment="Cytosol" hasOnlySubstanceUnits="true" boundaryCondition="false" constant="false"/>
      <species metaid="meta_m_cpd00525_c0_c" id="m_cpd00525_c0_c" name="m_cpd00525_c0_c" compartment="Cytosol" hasOnlySubstanceUnits="true" boundaryCondition="false" constant="false"/>
      <species metaid="meta_m_cpd00531_c0_c" id="m_cpd00531_c0_c" name="m_cpd00531_c0_c" compartment="Cytosol" hasOnlySubstanceUnits="true" boundaryCondition="false" constant="false"/>
      <species metaid="meta_m_cpd00531_e0_b" id="m_cpd00531_e0_b" name="m_cpd00531_e0_b" compartment="Extracellular" hasOnlySubstanceUnits="true" boundaryCondition="true" constant="false"/>
      <species metaid="meta_m_cpd00531_e0_c" id="m_cpd00531_e0_c" name="m_cpd00531_e0_c" compartment="Cytosol" hasOnlySubstanceUnits="true" boundaryCondition="false" constant="false"/>
      <species metaid="meta_m_cpd00532_c0_c" id="m_cpd00532_c0_c" name="m_cpd00532_c0_c" compartment="Cytosol" hasOnlySubstanceUnits="true" boundaryCondition="false" constant="false"/>
      <species metaid="meta_m_cpd00533_c0_c" id="m_cpd00533_c0_c" name="m_cpd00533_c0_c" compartment="Cytosol" hasOnlySubstanceUnits="true" boundaryCondition="false" constant="false"/>
      <species metaid="meta_m_cpd00540_c0_c" id="m_cpd00540_c0_c" name="m_cpd00540_c0_c" compartment="Cytosol" hasOnlySubstanceUnits="true" boundaryCondition="false" constant="false"/>
      <species metaid="meta_m_cpd00540_e0_b" id="m_cpd00540_e0_b" name="m_cpd00540_e0_b" compartment="Extracellular" hasOnlySubstanceUnits="true" boundaryCondition="true" constant="false"/>
      <species metaid="meta_m_cpd00540_e0_c" id="m_cpd00540_e0_c" name="m_cpd00540_e0_c" compartment="Cytosol" hasOnlySubstanceUnits="true" boundaryCondition="false" constant="false"/>
      <species metaid="meta_m_cpd00541_c0_c" id="m_cpd00541_c0_c" name="m_cpd00541_c0_c" compartment="Cytosol" hasOnlySubstanceUnits="true" boundaryCondition="false" constant="false"/>
      <species metaid="meta_m_cpd00550_c0_c" id="m_cpd00550_c0_c" name="m_cpd00550_c0_c" compartment="Cytosol" hasOnlySubstanceUnits="true" boundaryCondition="false" constant="false"/>
      <species metaid="meta_m_cpd00550_e0_b" id="m_cpd00550_e0_b" name="m_cpd00550_e0_b" compartment="Extracellular" hasOnlySubstanceUnits="true" boundaryCondition="true" constant="false"/>
      <species metaid="meta_m_cpd00550_e0_c" id="m_cpd00550_e0_c" name="m_cpd00550_e0_c" compartment="Cytosol" hasOnlySubstanceUnits="true" boundaryCondition="false" constant="false"/>
      <species metaid="meta_m_cpd00557_c0_c" id="m_cpd00557_c0_c" name="m_cpd00557_c0_c" compartment="Cytosol" hasOnlySubstanceUnits="true" boundaryCondition="false" constant="false"/>
      <species metaid="meta_m_cpd00588_e0_b" id="m_cpd00588_e0_b" name="m_cpd00588_e0_b" compartment="Extracellular" hasOnlySubstanceUnits="true" boundaryCondition="true" constant="false"/>
      <species metaid="meta_m_cpd00588_e0_c" id="m_cpd00588_e0_c" name="m_cpd00588_e0_c" compartment="Cytosol" hasOnlySubstanceUnits="true" boundaryCondition="false" constant="false"/>
      <species metaid="meta_m_cpd00616_c0_c" id="m_cpd00616_c0_c" name="m_cpd00616_c0_c" compartment="Cytosol" hasOnlySubstanceUnits="true" boundaryCondition="false" constant="false"/>
      <species metaid="meta_m_cpd00626_c0_c" id="m_cpd00626_c0_c" name="m_cpd00626_c0_c" compartment="Cytosol" hasOnlySubstanceUnits="true" boundaryCondition="false" constant="false"/>
      <species metaid="meta_m_cpd00635_c0_c" id="m_cpd00635_c0_c" name="m_cpd00635_c0_c" compartment="Cytosol" hasOnlySubstanceUnits="true" boundaryCondition="false" constant="false"/>
      <species metaid="meta_m_cpd00635_e0_b" id="m_cpd00635_e0_b" name="m_cpd00635_e0_b" compartment="Extracellular" hasOnlySubstanceUnits="true" boundaryCondition="true" constant="false"/>
      <species metaid="meta_m_cpd00635_e0_c" id="m_cpd00635_e0_c" name="m_cpd00635_e0_c" compartment="Cytosol" hasOnlySubstanceUnits="true" boundaryCondition="false" constant="false"/>
      <species metaid="meta_m_cpd00637_c0_c" id="m_cpd00637_c0_c" name="m_cpd00637_c0_c" compartment="Cytosol" hasOnlySubstanceUnits="true" boundaryCondition="false" constant="false"/>
      <species metaid="meta_m_cpd00637_e0_b" id="m_cpd00637_e0_b" name="m_cpd00637_e0_b" compartment="Extracellular" hasOnlySubstanceUnits="true" boundaryCondition="true" constant="false"/>
      <species metaid="meta_m_cpd00637_e0_c" id="m_cpd00637_e0_c" name="m_cpd00637_e0_c" compartment="Cytosol" hasOnlySubstanceUnits="true" boundaryCondition="false" constant="false"/>
      <species metaid="meta_m_cpd00638_c0_c" id="m_cpd00638_c0_c" name="m_cpd00638_c0_c" compartment="Cytosol" hasOnlySubstanceUnits="true" boundaryCondition="false" constant="false"/>
      <species metaid="meta_m_cpd00641_c0_c" id="m_cpd00641_c0_c" name="m_cpd00641_c0_c" compartment="Cytosol" hasOnlySubstanceUnits="true" boundaryCondition="false" constant="false"/>
      <species metaid="meta_m_cpd00642_c0_c" id="m_cpd00642_c0_c" name="m_cpd00642_c0_c" compartment="Cytosol" hasOnlySubstanceUnits="true" boundaryCondition="false" constant="false"/>
      <species metaid="meta_m_cpd00644_c0_c" id="m_cpd00644_c0_c" name="m_cpd00644_c0_c" compartment="Cytosol" hasOnlySubstanceUnits="true" boundaryCondition="false" constant="false"/>
      <species metaid="meta_m_cpd00654_c0_c" id="m_cpd00654_c0_c" name="m_cpd00654_c0_c" compartment="Cytosol" hasOnlySubstanceUnits="true" boundaryCondition="false" constant="false"/>
      <species metaid="meta_m_cpd00655_c0_c" id="m_cpd00655_c0_c" name="m_cpd00655_c0_c" compartment="Cytosol" hasOnlySubstanceUnits="true" boundaryCondition="false" constant="false"/>
      <species metaid="meta_m_cpd00658_c0_c" id="m_cpd00658_c0_c" name="m_cpd00658_c0_c" compartment="Cytosol" hasOnlySubstanceUnits="true" boundaryCondition="false" constant="false"/>
      <species metaid="meta_m_cpd00668_c0_c" id="m_cpd00668_c0_c" name="m_cpd00668_c0_c" compartment="Cytosol" hasOnlySubstanceUnits="true" boundaryCondition="false" constant="false"/>
      <species metaid="meta_m_cpd00681_c0_c" id="m_cpd00681_c0_c" name="m_cpd00681_c0_c" compartment="Cytosol" hasOnlySubstanceUnits="true" boundaryCondition="false" constant="false"/>
      <species metaid="meta_m_cpd00681_e0_b" id="m_cpd00681_e0_b" name="m_cpd00681_e0_b" compartment="Extracellular" hasOnlySubstanceUnits="true" boundaryCondition="true" constant="false"/>
      <species metaid="meta_m_cpd00681_e0_c" id="m_cpd00681_e0_c" name="m_cpd00681_e0_c" compartment="Cytosol" hasOnlySubstanceUnits="true" boundaryCondition="false" constant="false"/>
      <species metaid="meta_m_cpd00683_c0_c" id="m_cpd00683_c0_c" name="m_cpd00683_c0_c" compartment="Cytosol" hasOnlySubstanceUnits="true" boundaryCondition="false" constant="false"/>
      <species metaid="meta_m_cpd00689_c0_c" id="m_cpd00689_c0_c" name="m_cpd00689_c0_c" compartment="Cytosol" hasOnlySubstanceUnits="true" boundaryCondition="false" constant="false"/>
      <species metaid="meta_m_cpd00699_c0_c" id="m_cpd00699_c0_c" name="m_cpd00699_c0_c" compartment="Cytosol" hasOnlySubstanceUnits="true" boundaryCondition="false" constant="false"/>
      <species metaid="meta_m_cpd00703_c0_c" id="m_cpd00703_c0_c" name="m_cpd00703_c0_c" compartment="Cytosol" hasOnlySubstanceUnits="true" boundaryCondition="false" constant="false"/>
      <species metaid="meta_m_cpd00712_c0_c" id="m_cpd00712_c0_c" name="m_cpd00712_c0_c" compartment="Cytosol" hasOnlySubstanceUnits="true" boundaryCondition="false" constant="false"/>
      <species metaid="meta_m_cpd00722_c0_c" id="m_cpd00722_c0_c" name="m_cpd00722_c0_c" compartment="Cytosol" hasOnlySubstanceUnits="true" boundaryCondition="false" constant="false"/>
      <species metaid="meta_m_cpd00731_c0_c" id="m_cpd00731_c0_c" name="m_cpd00731_c0_c" compartment="Cytosol" hasOnlySubstanceUnits="true" boundaryCondition="false" constant="false"/>
      <species metaid="meta_m_cpd00738_c0_c" id="m_cpd00738_c0_c" name="m_cpd00738_c0_c" compartment="Cytosol" hasOnlySubstanceUnits="true" boundaryCondition="false" constant="false"/>
      <species metaid="meta_m_cpd00738_e0_b" id="m_cpd00738_e0_b" name="m_cpd00738_e0_b" compartment="Extracellular" hasOnlySubstanceUnits="true" boundaryCondition="true" constant="false"/>
      <species metaid="meta_m_cpd00738_e0_c" id="m_cpd00738_e0_c" name="m_cpd00738_e0_c" compartment="Cytosol" hasOnlySubstanceUnits="true" boundaryCondition="false" constant="false"/>
      <species metaid="meta_m_cpd00755_c0_c" id="m_cpd00755_c0_c" name="m_cpd00755_c0_c" compartment="Cytosol" hasOnlySubstanceUnits="true" boundaryCondition="false" constant="false"/>
      <species metaid="meta_m_cpd00758_c0_c" id="m_cpd00758_c0_c" name="m_cpd00758_c0_c" compartment="Cytosol" hasOnlySubstanceUnits="true" boundaryCondition="false" constant="false"/>
      <species metaid="meta_m_cpd00760_c0_c" id="m_cpd00760_c0_c" name="m_cpd00760_c0_c" compartment="Cytosol" hasOnlySubstanceUnits="true" boundaryCondition="false" constant="false"/>
      <species metaid="meta_m_cpd00762_c0_c" id="m_cpd00762_c0_c" name="m_cpd00762_c0_c" compartment="Cytosol" hasOnlySubstanceUnits="true" boundaryCondition="false" constant="false"/>
      <species metaid="meta_m_cpd00773_c0_c" id="m_cpd00773_c0_c" name="m_cpd00773_c0_c" compartment="Cytosol" hasOnlySubstanceUnits="true" boundaryCondition="false" constant="false"/>
      <species metaid="meta_m_cpd00774_c0_c" id="m_cpd00774_c0_c" name="m_cpd00774_c0_c" compartment="Cytosol" hasOnlySubstanceUnits="true" boundaryCondition="false" constant="false"/>
      <species metaid="meta_m_cpd00790_c0_c" id="m_cpd00790_c0_c" name="m_cpd00790_c0_c" compartment="Cytosol" hasOnlySubstanceUnits="true" boundaryCondition="false" constant="false"/>
      <species metaid="meta_m_cpd00791_c0_c" id="m_cpd00791_c0_c" name="m_cpd00791_c0_c" compartment="Cytosol" hasOnlySubstanceUnits="true" boundaryCondition="false" constant="false"/>
      <species metaid="meta_m_cpd00793_c0_c" id="m_cpd00793_c0_c" name="m_cpd00793_c0_c" compartment="Cytosol" hasOnlySubstanceUnits="true" boundaryCondition="false" constant="false"/>
      <species metaid="meta_m_cpd00794_c0_c" id="m_cpd00794_c0_c" name="m_cpd00794_c0_c" compartment="Cytosol" hasOnlySubstanceUnits="true" boundaryCondition="false" constant="false"/>
      <species metaid="meta_m_cpd00794_e0_b" id="m_cpd00794_e0_b" name="m_cpd00794_e0_b" compartment="Extracellular" hasOnlySubstanceUnits="true" boundaryCondition="true" constant="false"/>
      <species metaid="meta_m_cpd00794_e0_c" id="m_cpd00794_e0_c" name="m_cpd00794_e0_c" compartment="Cytosol" hasOnlySubstanceUnits="true" boundaryCondition="false" constant="false"/>
      <species metaid="meta_m_cpd00802_c0_c" id="m_cpd00802_c0_c" name="m_cpd00802_c0_c" compartment="Cytosol" hasOnlySubstanceUnits="true" boundaryCondition="false" constant="false"/>
      <species metaid="meta_m_cpd00804_c0_c" id="m_cpd00804_c0_c" name="m_cpd00804_c0_c" compartment="Cytosol" hasOnlySubstanceUnits="true" boundaryCondition="false" constant="false"/>
      <species metaid="meta_m_cpd00805_c0_c" id="m_cpd00805_c0_c" name="m_cpd00805_c0_c" compartment="Cytosol" hasOnlySubstanceUnits="true" boundaryCondition="false" constant="false"/>
      <species metaid="meta_m_cpd00807_c0_c" id="m_cpd00807_c0_c" name="m_cpd00807_c0_c" compartment="Cytosol" hasOnlySubstanceUnits="true" boundaryCondition="false" constant="false"/>
      <species metaid="meta_m_cpd00809_c0_c" id="m_cpd00809_c0_c" name="m_cpd00809_c0_c" compartment="Cytosol" hasOnlySubstanceUnits="true" boundaryCondition="false" constant="false"/>
      <species metaid="meta_m_cpd00810_c0_c" id="m_cpd00810_c0_c" name="m_cpd00810_c0_c" compartment="Cytosol" hasOnlySubstanceUnits="true" boundaryCondition="false" constant="false"/>
      <species metaid="meta_m_cpd00812_c0_c" id="m_cpd00812_c0_c" name="m_cpd00812_c0_c" compartment="Cytosol" hasOnlySubstanceUnits="true" boundaryCondition="false" constant="false"/>
      <species metaid="meta_m_cpd00822_c0_c" id="m_cpd00822_c0_c" name="m_cpd00822_c0_c" compartment="Cytosol" hasOnlySubstanceUnits="true" boundaryCondition="false" constant="false"/>
      <species metaid="meta_m_cpd00830_c0_c" id="m_cpd00830_c0_c" name="m_cpd00830_c0_c" compartment="Cytosol" hasOnlySubstanceUnits="true" boundaryCondition="false" constant="false"/>
      <species metaid="meta_m_cpd00831_c0_c" id="m_cpd00831_c0_c" name="m_cpd00831_c0_c" compartment="Cytosol" hasOnlySubstanceUnits="true" boundaryCondition="false" constant="false"/>
      <species metaid="meta_m_cpd00834_c0_c" id="m_cpd00834_c0_c" name="m_cpd00834_c0_c" compartment="Cytosol" hasOnlySubstanceUnits="true" boundaryCondition="false" constant="false"/>
      <species metaid="meta_m_cpd00836_c0_c" id="m_cpd00836_c0_c" name="m_cpd00836_c0_c" compartment="Cytosol" hasOnlySubstanceUnits="true" boundaryCondition="false" constant="false"/>
      <species metaid="meta_m_cpd00841_c0_c" id="m_cpd00841_c0_c" name="m_cpd00841_c0_c" compartment="Cytosol" hasOnlySubstanceUnits="true" boundaryCondition="false" constant="false"/>
      <species metaid="meta_m_cpd00843_c0_c" id="m_cpd00843_c0_c" name="m_cpd00843_c0_c" compartment="Cytosol" hasOnlySubstanceUnits="true" boundaryCondition="false" constant="false"/>
      <species metaid="meta_m_cpd00851_c0_c" id="m_cpd00851_c0_c" name="m_cpd00851_c0_c" compartment="Cytosol" hasOnlySubstanceUnits="true" boundaryCondition="false" constant="false"/>
      <species metaid="meta_m_cpd00851_e0_b" id="m_cpd00851_e0_b" name="m_cpd00851_e0_b" compartment="Extracellular" hasOnlySubstanceUnits="true" boundaryCondition="true" constant="false"/>
      <species metaid="meta_m_cpd00851_e0_c" id="m_cpd00851_e0_c" name="m_cpd00851_e0_c" compartment="Cytosol" hasOnlySubstanceUnits="true" boundaryCondition="false" constant="false"/>
      <species metaid="meta_m_cpd00858_c0_c" id="m_cpd00858_c0_c" name="m_cpd00858_c0_c" compartment="Cytosol" hasOnlySubstanceUnits="true" boundaryCondition="false" constant="false"/>
      <species metaid="meta_m_cpd00859_c0_c" id="m_cpd00859_c0_c" name="m_cpd00859_c0_c" compartment="Cytosol" hasOnlySubstanceUnits="true" boundaryCondition="false" constant="false"/>
      <species metaid="meta_m_cpd00861_c0_c" id="m_cpd00861_c0_c" name="m_cpd00861_c0_c" compartment="Cytosol" hasOnlySubstanceUnits="true" boundaryCondition="false" constant="false"/>
      <species metaid="meta_m_cpd00863_c0_c" id="m_cpd00863_c0_c" name="m_cpd00863_c0_c" compartment="Cytosol" hasOnlySubstanceUnits="true" boundaryCondition="false" constant="false"/>
      <species metaid="meta_m_cpd00867_c0_c" id="m_cpd00867_c0_c" name="m_cpd00867_c0_c" compartment="Cytosol" hasOnlySubstanceUnits="true" boundaryCondition="false" constant="false"/>
      <species metaid="meta_m_cpd00868_c0_c" id="m_cpd00868_c0_c" name="m_cpd00868_c0_c" compartment="Cytosol" hasOnlySubstanceUnits="true" boundaryCondition="false" constant="false"/>
      <species metaid="meta_m_cpd00869_c0_c" id="m_cpd00869_c0_c" name="m_cpd00869_c0_c" compartment="Cytosol" hasOnlySubstanceUnits="true" boundaryCondition="false" constant="false"/>
      <species metaid="meta_m_cpd00873_c0_c" id="m_cpd00873_c0_c" name="m_cpd00873_c0_c" compartment="Cytosol" hasOnlySubstanceUnits="true" boundaryCondition="false" constant="false"/>
      <species metaid="meta_m_cpd00890_c0_c" id="m_cpd00890_c0_c" name="m_cpd00890_c0_c" compartment="Cytosol" hasOnlySubstanceUnits="true" boundaryCondition="false" constant="false"/>
      <species metaid="meta_m_cpd00906_c0_c" id="m_cpd00906_c0_c" name="m_cpd00906_c0_c" compartment="Cytosol" hasOnlySubstanceUnits="true" boundaryCondition="false" constant="false"/>
      <species metaid="meta_m_cpd00908_c0_c" id="m_cpd00908_c0_c" name="m_cpd00908_c0_c" compartment="Cytosol" hasOnlySubstanceUnits="true" boundaryCondition="false" constant="false"/>
      <species metaid="meta_m_cpd00911_c0_c" id="m_cpd00911_c0_c" name="m_cpd00911_c0_c" compartment="Cytosol" hasOnlySubstanceUnits="true" boundaryCondition="false" constant="false"/>
      <species metaid="meta_m_cpd00918_c0_c" id="m_cpd00918_c0_c" name="m_cpd00918_c0_c" compartment="Cytosol" hasOnlySubstanceUnits="true" boundaryCondition="false" constant="false"/>
      <species metaid="meta_m_cpd00922_c0_c" id="m_cpd00922_c0_c" name="m_cpd00922_c0_c" compartment="Cytosol" hasOnlySubstanceUnits="true" boundaryCondition="false" constant="false"/>
      <species metaid="meta_m_cpd00930_c0_c" id="m_cpd00930_c0_c" name="m_cpd00930_c0_c" compartment="Cytosol" hasOnlySubstanceUnits="true" boundaryCondition="false" constant="false"/>
      <species metaid="meta_m_cpd00931_c0_c" id="m_cpd00931_c0_c" name="m_cpd00931_c0_c" compartment="Cytosol" hasOnlySubstanceUnits="true" boundaryCondition="false" constant="false"/>
      <species metaid="meta_m_cpd00932_c0_c" id="m_cpd00932_c0_c" name="m_cpd00932_c0_c" compartment="Cytosol" hasOnlySubstanceUnits="true" boundaryCondition="false" constant="false"/>
      <species metaid="meta_m_cpd00939_c0_c" id="m_cpd00939_c0_c" name="m_cpd00939_c0_c" compartment="Cytosol" hasOnlySubstanceUnits="true" boundaryCondition="false" constant="false"/>
      <species metaid="meta_m_cpd00946_c0_c" id="m_cpd00946_c0_c" name="m_cpd00946_c0_c" compartment="Cytosol" hasOnlySubstanceUnits="true" boundaryCondition="false" constant="false"/>
      <species metaid="meta_m_cpd00954_c0_c" id="m_cpd00954_c0_c" name="m_cpd00954_c0_c" compartment="Cytosol" hasOnlySubstanceUnits="true" boundaryCondition="false" constant="false"/>
      <species metaid="meta_m_cpd00956_c0_c" id="m_cpd00956_c0_c" name="m_cpd00956_c0_c" compartment="Cytosol" hasOnlySubstanceUnits="true" boundaryCondition="false" constant="false"/>
      <species metaid="meta_m_cpd00957_c0_c" id="m_cpd00957_c0_c" name="m_cpd00957_c0_c" compartment="Cytosol" hasOnlySubstanceUnits="true" boundaryCondition="false" constant="false"/>
      <species metaid="meta_m_cpd00971_c0_c" id="m_cpd00971_c0_c" name="m_cpd00971_c0_c" compartment="Cytosol" hasOnlySubstanceUnits="true" boundaryCondition="false" constant="false"/>
      <species metaid="meta_m_cpd00971_e0_b" id="m_cpd00971_e0_b" name="m_cpd00971_e0_b" compartment="Extracellular" hasOnlySubstanceUnits="true" boundaryCondition="true" constant="false"/>
      <species metaid="meta_m_cpd00971_e0_c" id="m_cpd00971_e0_c" name="m_cpd00971_e0_c" compartment="Cytosol" hasOnlySubstanceUnits="true" boundaryCondition="false" constant="false"/>
      <species metaid="meta_m_cpd00978_c0_c" id="m_cpd00978_c0_c" name="m_cpd00978_c0_c" compartment="Cytosol" hasOnlySubstanceUnits="true" boundaryCondition="false" constant="false"/>
      <species metaid="meta_m_cpd00982_c0_c" id="m_cpd00982_c0_c" name="m_cpd00982_c0_c" compartment="Cytosol" hasOnlySubstanceUnits="true" boundaryCondition="false" constant="false"/>
      <species metaid="meta_m_cpd01011_c0_c" id="m_cpd01011_c0_c" name="m_cpd01011_c0_c" compartment="Cytosol" hasOnlySubstanceUnits="true" boundaryCondition="false" constant="false"/>
      <species metaid="meta_m_cpd01012_c0_c" id="m_cpd01012_c0_c" name="m_cpd01012_c0_c" compartment="Cytosol" hasOnlySubstanceUnits="true" boundaryCondition="false" constant="false"/>
      <species metaid="meta_m_cpd01012_e0_b" id="m_cpd01012_e0_b" name="m_cpd01012_e0_b" compartment="Extracellular" hasOnlySubstanceUnits="true" boundaryCondition="true" constant="false"/>
      <species metaid="meta_m_cpd01012_e0_c" id="m_cpd01012_e0_c" name="m_cpd01012_e0_c" compartment="Cytosol" hasOnlySubstanceUnits="true" boundaryCondition="false" constant="false"/>
      <species metaid="meta_m_cpd01017_c0_c" id="m_cpd01017_c0_c" name="m_cpd01017_c0_c" compartment="Cytosol" hasOnlySubstanceUnits="true" boundaryCondition="false" constant="false"/>
      <species metaid="meta_m_cpd01017_e0_b" id="m_cpd01017_e0_b" name="m_cpd01017_e0_b" compartment="Extracellular" hasOnlySubstanceUnits="true" boundaryCondition="true" constant="false"/>
      <species metaid="meta_m_cpd01017_e0_c" id="m_cpd01017_e0_c" name="m_cpd01017_e0_c" compartment="Cytosol" hasOnlySubstanceUnits="true" boundaryCondition="false" constant="false"/>
      <species metaid="meta_m_cpd01030_e0_b" id="m_cpd01030_e0_b" name="m_cpd01030_e0_b" compartment="Extracellular" hasOnlySubstanceUnits="true" boundaryCondition="true" constant="false"/>
      <species metaid="meta_m_cpd01030_e0_c" id="m_cpd01030_e0_c" name="m_cpd01030_e0_c" compartment="Cytosol" hasOnlySubstanceUnits="true" boundaryCondition="false" constant="false"/>
      <species metaid="meta_m_cpd01048_c0_c" id="m_cpd01048_c0_c" name="m_cpd01048_c0_c" compartment="Cytosol" hasOnlySubstanceUnits="true" boundaryCondition="false" constant="false"/>
      <species metaid="meta_m_cpd01048_e0_b" id="m_cpd01048_e0_b" name="m_cpd01048_e0_b" compartment="Extracellular" hasOnlySubstanceUnits="true" boundaryCondition="true" constant="false"/>
      <species metaid="meta_m_cpd01048_e0_c" id="m_cpd01048_e0_c" name="m_cpd01048_e0_c" compartment="Cytosol" hasOnlySubstanceUnits="true" boundaryCondition="false" constant="false"/>
      <species metaid="meta_m_cpd01080_c0_c" id="m_cpd01080_c0_c" name="m_cpd01080_c0_c" compartment="Cytosol" hasOnlySubstanceUnits="true" boundaryCondition="false" constant="false"/>
      <species metaid="meta_m_cpd01092_c0_c" id="m_cpd01092_c0_c" name="m_cpd01092_c0_c" compartment="Cytosol" hasOnlySubstanceUnits="true" boundaryCondition="false" constant="false"/>
      <species metaid="meta_m_cpd01092_e0_b" id="m_cpd01092_e0_b" name="m_cpd01092_e0_b" compartment="Extracellular" hasOnlySubstanceUnits="true" boundaryCondition="true" constant="false"/>
      <species metaid="meta_m_cpd01092_e0_c" id="m_cpd01092_e0_c" name="m_cpd01092_e0_c" compartment="Cytosol" hasOnlySubstanceUnits="true" boundaryCondition="false" constant="false"/>
      <species metaid="meta_m_cpd01101_c0_c" id="m_cpd01101_c0_c" name="m_cpd01101_c0_c" compartment="Cytosol" hasOnlySubstanceUnits="true" boundaryCondition="false" constant="false"/>
      <species metaid="meta_m_cpd01150_c0_c" id="m_cpd01150_c0_c" name="m_cpd01150_c0_c" compartment="Cytosol" hasOnlySubstanceUnits="true" boundaryCondition="false" constant="false"/>
      <species metaid="meta_m_cpd01155_c0_c" id="m_cpd01155_c0_c" name="m_cpd01155_c0_c" compartment="Cytosol" hasOnlySubstanceUnits="true" boundaryCondition="false" constant="false"/>
      <species metaid="meta_m_cpd01171_e0_b" id="m_cpd01171_e0_b" name="m_cpd01171_e0_b" compartment="Extracellular" hasOnlySubstanceUnits="true" boundaryCondition="true" constant="false"/>
      <species metaid="meta_m_cpd01171_e0_c" id="m_cpd01171_e0_c" name="m_cpd01171_e0_c" compartment="Cytosol" hasOnlySubstanceUnits="true" boundaryCondition="false" constant="false"/>
      <species metaid="meta_m_cpd01217_c0_c" id="m_cpd01217_c0_c" name="m_cpd01217_c0_c" compartment="Cytosol" hasOnlySubstanceUnits="true" boundaryCondition="false" constant="false"/>
      <species metaid="meta_m_cpd01217_e0_b" id="m_cpd01217_e0_b" name="m_cpd01217_e0_b" compartment="Extracellular" hasOnlySubstanceUnits="true" boundaryCondition="true" constant="false"/>
      <species metaid="meta_m_cpd01217_e0_c" id="m_cpd01217_e0_c" name="m_cpd01217_e0_c" compartment="Cytosol" hasOnlySubstanceUnits="true" boundaryCondition="false" constant="false"/>
      <species metaid="meta_m_cpd01260_c0_c" id="m_cpd01260_c0_c" name="m_cpd01260_c0_c" compartment="Cytosol" hasOnlySubstanceUnits="true" boundaryCondition="false" constant="false"/>
      <species metaid="meta_m_cpd01262_c0_c" id="m_cpd01262_c0_c" name="m_cpd01262_c0_c" compartment="Cytosol" hasOnlySubstanceUnits="true" boundaryCondition="false" constant="false"/>
      <species metaid="meta_m_cpd01262_e0_b" id="m_cpd01262_e0_b" name="m_cpd01262_e0_b" compartment="Extracellular" hasOnlySubstanceUnits="true" boundaryCondition="true" constant="false"/>
      <species metaid="meta_m_cpd01262_e0_c" id="m_cpd01262_e0_c" name="m_cpd01262_e0_c" compartment="Cytosol" hasOnlySubstanceUnits="true" boundaryCondition="false" constant="false"/>
      <species metaid="meta_m_cpd01270_c0_c" id="m_cpd01270_c0_c" name="m_cpd01270_c0_c" compartment="Cytosol" hasOnlySubstanceUnits="true" boundaryCondition="false" constant="false"/>
      <species metaid="meta_m_cpd01298_c0_c" id="m_cpd01298_c0_c" name="m_cpd01298_c0_c" compartment="Cytosol" hasOnlySubstanceUnits="true" boundaryCondition="false" constant="false"/>
      <species metaid="meta_m_cpd01324_c0_c" id="m_cpd01324_c0_c" name="m_cpd01324_c0_c" compartment="Cytosol" hasOnlySubstanceUnits="true" boundaryCondition="false" constant="false"/>
      <species metaid="meta_m_cpd01329_c0_c" id="m_cpd01329_c0_c" name="m_cpd01329_c0_c" compartment="Cytosol" hasOnlySubstanceUnits="true" boundaryCondition="false" constant="false"/>
      <species metaid="meta_m_cpd01329_e0_b" id="m_cpd01329_e0_b" name="m_cpd01329_e0_b" compartment="Extracellular" hasOnlySubstanceUnits="true" boundaryCondition="true" constant="false"/>
      <species metaid="meta_m_cpd01329_e0_c" id="m_cpd01329_e0_c" name="m_cpd01329_e0_c" compartment="Cytosol" hasOnlySubstanceUnits="true" boundaryCondition="false" constant="false"/>
      <species metaid="meta_m_cpd01335_c0_c" id="m_cpd01335_c0_c" name="m_cpd01335_c0_c" compartment="Cytosol" hasOnlySubstanceUnits="true" boundaryCondition="false" constant="false"/>
      <species metaid="meta_m_cpd01399_c0_c" id="m_cpd01399_c0_c" name="m_cpd01399_c0_c" compartment="Cytosol" hasOnlySubstanceUnits="true" boundaryCondition="false" constant="false"/>
      <species metaid="meta_m_cpd01399_e0_b" id="m_cpd01399_e0_b" name="m_cpd01399_e0_b" compartment="Extracellular" hasOnlySubstanceUnits="true" boundaryCondition="true" constant="false"/>
      <species metaid="meta_m_cpd01399_e0_c" id="m_cpd01399_e0_c" name="m_cpd01399_e0_c" compartment="Cytosol" hasOnlySubstanceUnits="true" boundaryCondition="false" constant="false"/>
      <species metaid="meta_m_cpd01401_c0_c" id="m_cpd01401_c0_c" name="m_cpd01401_c0_c" compartment="Cytosol" hasOnlySubstanceUnits="true" boundaryCondition="false" constant="false"/>
      <species metaid="meta_m_cpd01441_c0_c" id="m_cpd01441_c0_c" name="m_cpd01441_c0_c" compartment="Cytosol" hasOnlySubstanceUnits="true" boundaryCondition="false" constant="false"/>
      <species metaid="meta_m_cpd01476_c0_c" id="m_cpd01476_c0_c" name="m_cpd01476_c0_c" compartment="Cytosol" hasOnlySubstanceUnits="true" boundaryCondition="false" constant="false"/>
      <species metaid="meta_m_cpd01553_c0_c" id="m_cpd01553_c0_c" name="m_cpd01553_c0_c" compartment="Cytosol" hasOnlySubstanceUnits="true" boundaryCondition="false" constant="false"/>
      <species metaid="meta_m_cpd01567_c0_c" id="m_cpd01567_c0_c" name="m_cpd01567_c0_c" compartment="Cytosol" hasOnlySubstanceUnits="true" boundaryCondition="false" constant="false"/>
      <species metaid="meta_m_cpd01620_c0_c" id="m_cpd01620_c0_c" name="m_cpd01620_c0_c" compartment="Cytosol" hasOnlySubstanceUnits="true" boundaryCondition="false" constant="false"/>
      <species metaid="meta_m_cpd01644_c0_c" id="m_cpd01644_c0_c" name="m_cpd01644_c0_c" compartment="Cytosol" hasOnlySubstanceUnits="true" boundaryCondition="false" constant="false"/>
      <species metaid="meta_m_cpd01646_c0_c" id="m_cpd01646_c0_c" name="m_cpd01646_c0_c" compartment="Cytosol" hasOnlySubstanceUnits="true" boundaryCondition="false" constant="false"/>
      <species metaid="meta_m_cpd01647_c0_c" id="m_cpd01647_c0_c" name="m_cpd01647_c0_c" compartment="Cytosol" hasOnlySubstanceUnits="true" boundaryCondition="false" constant="false"/>
      <species metaid="meta_m_cpd01662_c0_c" id="m_cpd01662_c0_c" name="m_cpd01662_c0_c" compartment="Cytosol" hasOnlySubstanceUnits="true" boundaryCondition="false" constant="false"/>
      <species metaid="meta_m_cpd01665_c0_c" id="m_cpd01665_c0_c" name="m_cpd01665_c0_c" compartment="Cytosol" hasOnlySubstanceUnits="true" boundaryCondition="false" constant="false"/>
      <species metaid="meta_m_cpd01665_e0_b" id="m_cpd01665_e0_b" name="m_cpd01665_e0_b" compartment="Extracellular" hasOnlySubstanceUnits="true" boundaryCondition="true" constant="false"/>
      <species metaid="meta_m_cpd01665_e0_c" id="m_cpd01665_e0_c" name="m_cpd01665_e0_c" compartment="Cytosol" hasOnlySubstanceUnits="true" boundaryCondition="false" constant="false"/>
      <species metaid="meta_m_cpd01693_c0_c" id="m_cpd01693_c0_c" name="m_cpd01693_c0_c" compartment="Cytosol" hasOnlySubstanceUnits="true" boundaryCondition="false" constant="false"/>
      <species metaid="meta_m_cpd01695_c0_c" id="m_cpd01695_c0_c" name="m_cpd01695_c0_c" compartment="Cytosol" hasOnlySubstanceUnits="true" boundaryCondition="false" constant="false"/>
      <species metaid="meta_m_cpd01710_c0_c" id="m_cpd01710_c0_c" name="m_cpd01710_c0_c" compartment="Cytosol" hasOnlySubstanceUnits="true" boundaryCondition="false" constant="false"/>
      <species metaid="meta_m_cpd01716_c0_c" id="m_cpd01716_c0_c" name="m_cpd01716_c0_c" compartment="Cytosol" hasOnlySubstanceUnits="true" boundaryCondition="false" constant="false"/>
      <species metaid="meta_m_cpd01741_c0_c" id="m_cpd01741_c0_c" name="m_cpd01741_c0_c" compartment="Cytosol" hasOnlySubstanceUnits="true" boundaryCondition="false" constant="false"/>
      <species metaid="meta_m_cpd01747_c0_c" id="m_cpd01747_c0_c" name="m_cpd01747_c0_c" compartment="Cytosol" hasOnlySubstanceUnits="true" boundaryCondition="false" constant="false"/>
      <species metaid="meta_m_cpd01772_c0_c" id="m_cpd01772_c0_c" name="m_cpd01772_c0_c" compartment="Cytosol" hasOnlySubstanceUnits="true" boundaryCondition="false" constant="false"/>
      <species metaid="meta_m_cpd01775_c0_c" id="m_cpd01775_c0_c" name="m_cpd01775_c0_c" compartment="Cytosol" hasOnlySubstanceUnits="true" boundaryCondition="false" constant="false"/>
      <species metaid="meta_m_cpd01777_c0_c" id="m_cpd01777_c0_c" name="m_cpd01777_c0_c" compartment="Cytosol" hasOnlySubstanceUnits="true" boundaryCondition="false" constant="false"/>
      <species metaid="meta_m_cpd01844_c0_c" id="m_cpd01844_c0_c" name="m_cpd01844_c0_c" compartment="Cytosol" hasOnlySubstanceUnits="true" boundaryCondition="false" constant="false"/>
      <species metaid="meta_m_cpd01882_c0_c" id="m_cpd01882_c0_c" name="m_cpd01882_c0_c" compartment="Cytosol" hasOnlySubstanceUnits="true" boundaryCondition="false" constant="false"/>
      <species metaid="meta_m_cpd01914_c0_c" id="m_cpd01914_c0_c" name="m_cpd01914_c0_c" compartment="Cytosol" hasOnlySubstanceUnits="true" boundaryCondition="false" constant="false"/>
      <species metaid="meta_m_cpd01914_e0_b" id="m_cpd01914_e0_b" name="m_cpd01914_e0_b" compartment="Extracellular" hasOnlySubstanceUnits="true" boundaryCondition="true" constant="false"/>
      <species metaid="meta_m_cpd01914_e0_c" id="m_cpd01914_e0_c" name="m_cpd01914_e0_c" compartment="Cytosol" hasOnlySubstanceUnits="true" boundaryCondition="false" constant="false"/>
      <species metaid="meta_m_cpd01919_c0_c" id="m_cpd01919_c0_c" name="m_cpd01919_c0_c" compartment="Cytosol" hasOnlySubstanceUnits="true" boundaryCondition="false" constant="false"/>
      <species metaid="meta_m_cpd01973_c0_c" id="m_cpd01973_c0_c" name="m_cpd01973_c0_c" compartment="Cytosol" hasOnlySubstanceUnits="true" boundaryCondition="false" constant="false"/>
      <species metaid="meta_m_cpd01974_c0_c" id="m_cpd01974_c0_c" name="m_cpd01974_c0_c" compartment="Cytosol" hasOnlySubstanceUnits="true" boundaryCondition="false" constant="false"/>
      <species metaid="meta_m_cpd01977_c0_c" id="m_cpd01977_c0_c" name="m_cpd01977_c0_c" compartment="Cytosol" hasOnlySubstanceUnits="true" boundaryCondition="false" constant="false"/>
      <species metaid="meta_m_cpd01982_c0_c" id="m_cpd01982_c0_c" name="m_cpd01982_c0_c" compartment="Cytosol" hasOnlySubstanceUnits="true" boundaryCondition="false" constant="false"/>
      <species metaid="meta_m_cpd01997_c0_c" id="m_cpd01997_c0_c" name="m_cpd01997_c0_c" compartment="Cytosol" hasOnlySubstanceUnits="true" boundaryCondition="false" constant="false"/>
      <species metaid="meta_m_cpd02016_c0_c" id="m_cpd02016_c0_c" name="m_cpd02016_c0_c" compartment="Cytosol" hasOnlySubstanceUnits="true" boundaryCondition="false" constant="false"/>
      <species metaid="meta_m_cpd02021_c0_c" id="m_cpd02021_c0_c" name="m_cpd02021_c0_c" compartment="Cytosol" hasOnlySubstanceUnits="true" boundaryCondition="false" constant="false"/>
      <species metaid="meta_m_cpd02030_c0_c" id="m_cpd02030_c0_c" name="m_cpd02030_c0_c" compartment="Cytosol" hasOnlySubstanceUnits="true" boundaryCondition="false" constant="false"/>
      <species metaid="meta_m_cpd02069_c0_c" id="m_cpd02069_c0_c" name="m_cpd02069_c0_c" compartment="Cytosol" hasOnlySubstanceUnits="true" boundaryCondition="false" constant="false"/>
      <species metaid="meta_m_cpd02074_c0_c" id="m_cpd02074_c0_c" name="m_cpd02074_c0_c" compartment="Cytosol" hasOnlySubstanceUnits="true" boundaryCondition="false" constant="false"/>
      <species metaid="meta_m_cpd02083_c0_c" id="m_cpd02083_c0_c" name="m_cpd02083_c0_c" compartment="Cytosol" hasOnlySubstanceUnits="true" boundaryCondition="false" constant="false"/>
      <species metaid="meta_m_cpd02090_c0_c" id="m_cpd02090_c0_c" name="m_cpd02090_c0_c" compartment="Cytosol" hasOnlySubstanceUnits="true" boundaryCondition="false" constant="false"/>
      <species metaid="meta_m_cpd02097_c0_c" id="m_cpd02097_c0_c" name="m_cpd02097_c0_c" compartment="Cytosol" hasOnlySubstanceUnits="true" boundaryCondition="false" constant="false"/>
      <species metaid="meta_m_cpd02113_c0_c" id="m_cpd02113_c0_c" name="m_cpd02113_c0_c" compartment="Cytosol" hasOnlySubstanceUnits="true" boundaryCondition="false" constant="false"/>
      <species metaid="meta_m_cpd02120_c0_c" id="m_cpd02120_c0_c" name="m_cpd02120_c0_c" compartment="Cytosol" hasOnlySubstanceUnits="true" boundaryCondition="false" constant="false"/>
      <species metaid="meta_m_cpd02124_c0_c" id="m_cpd02124_c0_c" name="m_cpd02124_c0_c" compartment="Cytosol" hasOnlySubstanceUnits="true" boundaryCondition="false" constant="false"/>
      <species metaid="meta_m_cpd02140_c0_c" id="m_cpd02140_c0_c" name="m_cpd02140_c0_c" compartment="Cytosol" hasOnlySubstanceUnits="true" boundaryCondition="false" constant="false"/>
      <species metaid="meta_m_cpd02147_c0_c" id="m_cpd02147_c0_c" name="m_cpd02147_c0_c" compartment="Cytosol" hasOnlySubstanceUnits="true" boundaryCondition="false" constant="false"/>
      <species metaid="meta_m_cpd02152_c0_c" id="m_cpd02152_c0_c" name="m_cpd02152_c0_c" compartment="Cytosol" hasOnlySubstanceUnits="true" boundaryCondition="false" constant="false"/>
      <species metaid="meta_m_cpd02182_c0_c" id="m_cpd02182_c0_c" name="m_cpd02182_c0_c" compartment="Cytosol" hasOnlySubstanceUnits="true" boundaryCondition="false" constant="false"/>
      <species metaid="meta_m_cpd02183_c0_c" id="m_cpd02183_c0_c" name="m_cpd02183_c0_c" compartment="Cytosol" hasOnlySubstanceUnits="true" boundaryCondition="false" constant="false"/>
      <species metaid="meta_m_cpd02197_c0_c" id="m_cpd02197_c0_c" name="m_cpd02197_c0_c" compartment="Cytosol" hasOnlySubstanceUnits="true" boundaryCondition="false" constant="false"/>
      <species metaid="meta_m_cpd02201_c0_c" id="m_cpd02201_c0_c" name="m_cpd02201_c0_c" compartment="Cytosol" hasOnlySubstanceUnits="true" boundaryCondition="false" constant="false"/>
      <species metaid="meta_m_cpd02210_c0_c" id="m_cpd02210_c0_c" name="m_cpd02210_c0_c" compartment="Cytosol" hasOnlySubstanceUnits="true" boundaryCondition="false" constant="false"/>
      <species metaid="meta_m_cpd02211_c0_c" id="m_cpd02211_c0_c" name="m_cpd02211_c0_c" compartment="Cytosol" hasOnlySubstanceUnits="true" boundaryCondition="false" constant="false"/>
      <species metaid="meta_m_cpd02227_c0_c" id="m_cpd02227_c0_c" name="m_cpd02227_c0_c" compartment="Cytosol" hasOnlySubstanceUnits="true" boundaryCondition="false" constant="false"/>
      <species metaid="meta_m_cpd02229_c0_c" id="m_cpd02229_c0_c" name="m_cpd02229_c0_c" compartment="Cytosol" hasOnlySubstanceUnits="true" boundaryCondition="false" constant="false"/>
      <species metaid="meta_m_cpd02230_c0_c" id="m_cpd02230_c0_c" name="m_cpd02230_c0_c" compartment="Cytosol" hasOnlySubstanceUnits="true" boundaryCondition="false" constant="false"/>
      <species metaid="meta_m_cpd02295_c0_c" id="m_cpd02295_c0_c" name="m_cpd02295_c0_c" compartment="Cytosol" hasOnlySubstanceUnits="true" boundaryCondition="false" constant="false"/>
      <species metaid="meta_m_cpd02333_c0_c" id="m_cpd02333_c0_c" name="m_cpd02333_c0_c" compartment="Cytosol" hasOnlySubstanceUnits="true" boundaryCondition="false" constant="false"/>
      <species metaid="meta_m_cpd02345_c0_c" id="m_cpd02345_c0_c" name="m_cpd02345_c0_c" compartment="Cytosol" hasOnlySubstanceUnits="true" boundaryCondition="false" constant="false"/>
      <species metaid="meta_m_cpd02371_c0_c" id="m_cpd02371_c0_c" name="m_cpd02371_c0_c" compartment="Cytosol" hasOnlySubstanceUnits="true" boundaryCondition="false" constant="false"/>
      <species metaid="meta_m_cpd02375_c0_c" id="m_cpd02375_c0_c" name="m_cpd02375_c0_c" compartment="Cytosol" hasOnlySubstanceUnits="true" boundaryCondition="false" constant="false"/>
      <species metaid="meta_m_cpd02394_c0_c" id="m_cpd02394_c0_c" name="m_cpd02394_c0_c" compartment="Cytosol" hasOnlySubstanceUnits="true" boundaryCondition="false" constant="false"/>
      <species metaid="meta_m_cpd02414_c0_c" id="m_cpd02414_c0_c" name="m_cpd02414_c0_c" compartment="Cytosol" hasOnlySubstanceUnits="true" boundaryCondition="false" constant="false"/>
      <species metaid="meta_m_cpd02431_c0_c" id="m_cpd02431_c0_c" name="m_cpd02431_c0_c" compartment="Cytosol" hasOnlySubstanceUnits="true" boundaryCondition="false" constant="false"/>
      <species metaid="meta_m_cpd02465_c0_c" id="m_cpd02465_c0_c" name="m_cpd02465_c0_c" compartment="Cytosol" hasOnlySubstanceUnits="true" boundaryCondition="false" constant="false"/>
      <species metaid="meta_m_cpd02484_c0_c" id="m_cpd02484_c0_c" name="m_cpd02484_c0_c" compartment="Cytosol" hasOnlySubstanceUnits="true" boundaryCondition="false" constant="false"/>
      <species metaid="meta_m_cpd02498_c0_c" id="m_cpd02498_c0_c" name="m_cpd02498_c0_c" compartment="Cytosol" hasOnlySubstanceUnits="true" boundaryCondition="false" constant="false"/>
      <species metaid="meta_m_cpd02522_c0_c" id="m_cpd02522_c0_c" name="m_cpd02522_c0_c" compartment="Cytosol" hasOnlySubstanceUnits="true" boundaryCondition="false" constant="false"/>
      <species metaid="meta_m_cpd02535_c0_c" id="m_cpd02535_c0_c" name="m_cpd02535_c0_c" compartment="Cytosol" hasOnlySubstanceUnits="true" boundaryCondition="false" constant="false"/>
      <species metaid="meta_m_cpd02547_c0_c" id="m_cpd02547_c0_c" name="m_cpd02547_c0_c" compartment="Cytosol" hasOnlySubstanceUnits="true" boundaryCondition="false" constant="false"/>
      <species metaid="meta_m_cpd02552_c0_c" id="m_cpd02552_c0_c" name="m_cpd02552_c0_c" compartment="Cytosol" hasOnlySubstanceUnits="true" boundaryCondition="false" constant="false"/>
      <species metaid="meta_m_cpd02555_c0_c" id="m_cpd02555_c0_c" name="m_cpd02555_c0_c" compartment="Cytosol" hasOnlySubstanceUnits="true" boundaryCondition="false" constant="false"/>
      <species metaid="meta_m_cpd02557_c0_c" id="m_cpd02557_c0_c" name="m_cpd02557_c0_c" compartment="Cytosol" hasOnlySubstanceUnits="true" boundaryCondition="false" constant="false"/>
      <species metaid="meta_m_cpd02566_c0_c" id="m_cpd02566_c0_c" name="m_cpd02566_c0_c" compartment="Cytosol" hasOnlySubstanceUnits="true" boundaryCondition="false" constant="false"/>
      <species metaid="meta_m_cpd02569_c0_c" id="m_cpd02569_c0_c" name="m_cpd02569_c0_c" compartment="Cytosol" hasOnlySubstanceUnits="true" boundaryCondition="false" constant="false"/>
      <species metaid="meta_m_cpd02590_c0_c" id="m_cpd02590_c0_c" name="m_cpd02590_c0_c" compartment="Cytosol" hasOnlySubstanceUnits="true" boundaryCondition="false" constant="false"/>
      <species metaid="meta_m_cpd02591_c0_c" id="m_cpd02591_c0_c" name="m_cpd02591_c0_c" compartment="Cytosol" hasOnlySubstanceUnits="true" boundaryCondition="false" constant="false"/>
      <species metaid="meta_m_cpd02605_c0_c" id="m_cpd02605_c0_c" name="m_cpd02605_c0_c" compartment="Cytosol" hasOnlySubstanceUnits="true" boundaryCondition="false" constant="false"/>
      <species metaid="meta_m_cpd02611_c0_c" id="m_cpd02611_c0_c" name="m_cpd02611_c0_c" compartment="Cytosol" hasOnlySubstanceUnits="true" boundaryCondition="false" constant="false"/>
      <species metaid="meta_m_cpd02612_c0_c" id="m_cpd02612_c0_c" name="m_cpd02612_c0_c" compartment="Cytosol" hasOnlySubstanceUnits="true" boundaryCondition="false" constant="false"/>
      <species metaid="meta_m_cpd02625_c0_c" id="m_cpd02625_c0_c" name="m_cpd02625_c0_c" compartment="Cytosol" hasOnlySubstanceUnits="true" boundaryCondition="false" constant="false"/>
      <species metaid="meta_m_cpd02631_c0_c" id="m_cpd02631_c0_c" name="m_cpd02631_c0_c" compartment="Cytosol" hasOnlySubstanceUnits="true" boundaryCondition="false" constant="false"/>
      <species metaid="meta_m_cpd02636_c0_c" id="m_cpd02636_c0_c" name="m_cpd02636_c0_c" compartment="Cytosol" hasOnlySubstanceUnits="true" boundaryCondition="false" constant="false"/>
      <species metaid="meta_m_cpd02642_c0_c" id="m_cpd02642_c0_c" name="m_cpd02642_c0_c" compartment="Cytosol" hasOnlySubstanceUnits="true" boundaryCondition="false" constant="false"/>
      <species metaid="meta_m_cpd02654_c0_c" id="m_cpd02654_c0_c" name="m_cpd02654_c0_c" compartment="Cytosol" hasOnlySubstanceUnits="true" boundaryCondition="false" constant="false"/>
      <species metaid="meta_m_cpd02656_c0_c" id="m_cpd02656_c0_c" name="m_cpd02656_c0_c" compartment="Cytosol" hasOnlySubstanceUnits="true" boundaryCondition="false" constant="false"/>
      <species metaid="meta_m_cpd02666_c0_c" id="m_cpd02666_c0_c" name="m_cpd02666_c0_c" compartment="Cytosol" hasOnlySubstanceUnits="true" boundaryCondition="false" constant="false"/>
      <species metaid="meta_m_cpd02678_c0_c" id="m_cpd02678_c0_c" name="m_cpd02678_c0_c" compartment="Cytosol" hasOnlySubstanceUnits="true" boundaryCondition="false" constant="false"/>
      <species metaid="meta_m_cpd02685_c0_c" id="m_cpd02685_c0_c" name="m_cpd02685_c0_c" compartment="Cytosol" hasOnlySubstanceUnits="true" boundaryCondition="false" constant="false"/>
      <species metaid="meta_m_cpd02693_c0_c" id="m_cpd02693_c0_c" name="m_cpd02693_c0_c" compartment="Cytosol" hasOnlySubstanceUnits="true" boundaryCondition="false" constant="false"/>
      <species metaid="meta_m_cpd02700_c0_c" id="m_cpd02700_c0_c" name="m_cpd02700_c0_c" compartment="Cytosol" hasOnlySubstanceUnits="true" boundaryCondition="false" constant="false"/>
      <species metaid="meta_m_cpd02720_c0_c" id="m_cpd02720_c0_c" name="m_cpd02720_c0_c" compartment="Cytosol" hasOnlySubstanceUnits="true" boundaryCondition="false" constant="false"/>
      <species metaid="meta_m_cpd02721_c0_c" id="m_cpd02721_c0_c" name="m_cpd02721_c0_c" compartment="Cytosol" hasOnlySubstanceUnits="true" boundaryCondition="false" constant="false"/>
      <species metaid="meta_m_cpd02738_c0_c" id="m_cpd02738_c0_c" name="m_cpd02738_c0_c" compartment="Cytosol" hasOnlySubstanceUnits="true" boundaryCondition="false" constant="false"/>
      <species metaid="meta_m_cpd02740_c0_c" id="m_cpd02740_c0_c" name="m_cpd02740_c0_c" compartment="Cytosol" hasOnlySubstanceUnits="true" boundaryCondition="false" constant="false"/>
      <species metaid="meta_m_cpd02760_c0_c" id="m_cpd02760_c0_c" name="m_cpd02760_c0_c" compartment="Cytosol" hasOnlySubstanceUnits="true" boundaryCondition="false" constant="false"/>
      <species metaid="meta_m_cpd02775_c0_c" id="m_cpd02775_c0_c" name="m_cpd02775_c0_c" compartment="Cytosol" hasOnlySubstanceUnits="true" boundaryCondition="false" constant="false"/>
      <species metaid="meta_m_cpd02820_c0_c" id="m_cpd02820_c0_c" name="m_cpd02820_c0_c" compartment="Cytosol" hasOnlySubstanceUnits="true" boundaryCondition="false" constant="false"/>
      <species metaid="meta_m_cpd02826_c0_c" id="m_cpd02826_c0_c" name="m_cpd02826_c0_c" compartment="Cytosol" hasOnlySubstanceUnits="true" boundaryCondition="false" constant="false"/>
      <species metaid="meta_m_cpd02843_c0_c" id="m_cpd02843_c0_c" name="m_cpd02843_c0_c" compartment="Cytosol" hasOnlySubstanceUnits="true" boundaryCondition="false" constant="false"/>
      <species metaid="meta_m_cpd02851_c0_c" id="m_cpd02851_c0_c" name="m_cpd02851_c0_c" compartment="Cytosol" hasOnlySubstanceUnits="true" boundaryCondition="false" constant="false"/>
      <species metaid="meta_m_cpd02857_c0_c" id="m_cpd02857_c0_c" name="m_cpd02857_c0_c" compartment="Cytosol" hasOnlySubstanceUnits="true" boundaryCondition="false" constant="false"/>
      <species metaid="meta_m_cpd02862_c0_c" id="m_cpd02862_c0_c" name="m_cpd02862_c0_c" compartment="Cytosol" hasOnlySubstanceUnits="true" boundaryCondition="false" constant="false"/>
      <species metaid="meta_m_cpd02882_c0_c" id="m_cpd02882_c0_c" name="m_cpd02882_c0_c" compartment="Cytosol" hasOnlySubstanceUnits="true" boundaryCondition="false" constant="false"/>
      <species metaid="meta_m_cpd02884_c0_c" id="m_cpd02884_c0_c" name="m_cpd02884_c0_c" compartment="Cytosol" hasOnlySubstanceUnits="true" boundaryCondition="false" constant="false"/>
      <species metaid="meta_m_cpd02893_c0_c" id="m_cpd02893_c0_c" name="m_cpd02893_c0_c" compartment="Cytosol" hasOnlySubstanceUnits="true" boundaryCondition="false" constant="false"/>
      <species metaid="meta_m_cpd02894_c0_c" id="m_cpd02894_c0_c" name="m_cpd02894_c0_c" compartment="Cytosol" hasOnlySubstanceUnits="true" boundaryCondition="false" constant="false"/>
      <species metaid="meta_m_cpd02904_c0_c" id="m_cpd02904_c0_c" name="m_cpd02904_c0_c" compartment="Cytosol" hasOnlySubstanceUnits="true" boundaryCondition="false" constant="false"/>
      <species metaid="meta_m_cpd02920_c0_c" id="m_cpd02920_c0_c" name="m_cpd02920_c0_c" compartment="Cytosol" hasOnlySubstanceUnits="true" boundaryCondition="false" constant="false"/>
      <species metaid="meta_m_cpd02921_c0_c" id="m_cpd02921_c0_c" name="m_cpd02921_c0_c" compartment="Cytosol" hasOnlySubstanceUnits="true" boundaryCondition="false" constant="false"/>
      <species metaid="meta_m_cpd02948_c0_c" id="m_cpd02948_c0_c" name="m_cpd02948_c0_c" compartment="Cytosol" hasOnlySubstanceUnits="true" boundaryCondition="false" constant="false"/>
      <species metaid="meta_m_cpd02961_c0_c" id="m_cpd02961_c0_c" name="m_cpd02961_c0_c" compartment="Cytosol" hasOnlySubstanceUnits="true" boundaryCondition="false" constant="false"/>
      <species metaid="meta_m_cpd02964_c0_c" id="m_cpd02964_c0_c" name="m_cpd02964_c0_c" compartment="Cytosol" hasOnlySubstanceUnits="true" boundaryCondition="false" constant="false"/>
      <species metaid="meta_m_cpd02967_c0_c" id="m_cpd02967_c0_c" name="m_cpd02967_c0_c" compartment="Cytosol" hasOnlySubstanceUnits="true" boundaryCondition="false" constant="false"/>
      <species metaid="meta_m_cpd02968_c0_c" id="m_cpd02968_c0_c" name="m_cpd02968_c0_c" compartment="Cytosol" hasOnlySubstanceUnits="true" boundaryCondition="false" constant="false"/>
      <species metaid="meta_m_cpd02978_c0_c" id="m_cpd02978_c0_c" name="m_cpd02978_c0_c" compartment="Cytosol" hasOnlySubstanceUnits="true" boundaryCondition="false" constant="false"/>
      <species metaid="meta_m_cpd02979_c0_c" id="m_cpd02979_c0_c" name="m_cpd02979_c0_c" compartment="Cytosol" hasOnlySubstanceUnits="true" boundaryCondition="false" constant="false"/>
      <species metaid="meta_m_cpd02991_c0_c" id="m_cpd02991_c0_c" name="m_cpd02991_c0_c" compartment="Cytosol" hasOnlySubstanceUnits="true" boundaryCondition="false" constant="false"/>
      <species metaid="meta_m_cpd03049_c0_c" id="m_cpd03049_c0_c" name="m_cpd03049_c0_c" compartment="Cytosol" hasOnlySubstanceUnits="true" boundaryCondition="false" constant="false"/>
      <species metaid="meta_m_cpd03114_c0_c" id="m_cpd03114_c0_c" name="m_cpd03114_c0_c" compartment="Cytosol" hasOnlySubstanceUnits="true" boundaryCondition="false" constant="false"/>
      <species metaid="meta_m_cpd03117_c0_c" id="m_cpd03117_c0_c" name="m_cpd03117_c0_c" compartment="Cytosol" hasOnlySubstanceUnits="true" boundaryCondition="false" constant="false"/>
      <species metaid="meta_m_cpd03119_c0_c" id="m_cpd03119_c0_c" name="m_cpd03119_c0_c" compartment="Cytosol" hasOnlySubstanceUnits="true" boundaryCondition="false" constant="false"/>
      <species metaid="meta_m_cpd03121_c0_c" id="m_cpd03121_c0_c" name="m_cpd03121_c0_c" compartment="Cytosol" hasOnlySubstanceUnits="true" boundaryCondition="false" constant="false"/>
      <species metaid="meta_m_cpd03123_c0_c" id="m_cpd03123_c0_c" name="m_cpd03123_c0_c" compartment="Cytosol" hasOnlySubstanceUnits="true" boundaryCondition="false" constant="false"/>
      <species metaid="meta_m_cpd03124_c0_c" id="m_cpd03124_c0_c" name="m_cpd03124_c0_c" compartment="Cytosol" hasOnlySubstanceUnits="true" boundaryCondition="false" constant="false"/>
      <species metaid="meta_m_cpd03128_c0_c" id="m_cpd03128_c0_c" name="m_cpd03128_c0_c" compartment="Cytosol" hasOnlySubstanceUnits="true" boundaryCondition="false" constant="false"/>
      <species metaid="meta_m_cpd03187_c0_c" id="m_cpd03187_c0_c" name="m_cpd03187_c0_c" compartment="Cytosol" hasOnlySubstanceUnits="true" boundaryCondition="false" constant="false"/>
      <species metaid="meta_m_cpd03279_c0_c" id="m_cpd03279_c0_c" name="m_cpd03279_c0_c" compartment="Cytosol" hasOnlySubstanceUnits="true" boundaryCondition="false" constant="false"/>
      <species metaid="meta_m_cpd03289_c0_c" id="m_cpd03289_c0_c" name="m_cpd03289_c0_c" compartment="Cytosol" hasOnlySubstanceUnits="true" boundaryCondition="false" constant="false"/>
      <species metaid="meta_m_cpd03414_c0_c" id="m_cpd03414_c0_c" name="m_cpd03414_c0_c" compartment="Cytosol" hasOnlySubstanceUnits="true" boundaryCondition="false" constant="false"/>
      <species metaid="meta_m_cpd03416_c0_c" id="m_cpd03416_c0_c" name="m_cpd03416_c0_c" compartment="Cytosol" hasOnlySubstanceUnits="true" boundaryCondition="false" constant="false"/>
      <species metaid="meta_m_cpd03420_c0_c" id="m_cpd03420_c0_c" name="m_cpd03420_c0_c" compartment="Cytosol" hasOnlySubstanceUnits="true" boundaryCondition="false" constant="false"/>
      <species metaid="meta_m_cpd03421_c0_c" id="m_cpd03421_c0_c" name="m_cpd03421_c0_c" compartment="Cytosol" hasOnlySubstanceUnits="true" boundaryCondition="false" constant="false"/>
      <species metaid="meta_m_cpd03422_c0_c" id="m_cpd03422_c0_c" name="m_cpd03422_c0_c" compartment="Cytosol" hasOnlySubstanceUnits="true" boundaryCondition="false" constant="false"/>
      <species metaid="meta_m_cpd03423_c0_c" id="m_cpd03423_c0_c" name="m_cpd03423_c0_c" compartment="Cytosol" hasOnlySubstanceUnits="true" boundaryCondition="false" constant="false"/>
      <species metaid="meta_m_cpd03424_c0_c" id="m_cpd03424_c0_c" name="m_cpd03424_c0_c" compartment="Cytosol" hasOnlySubstanceUnits="true" boundaryCondition="false" constant="false"/>
      <species metaid="meta_m_cpd03424_e0_b" id="m_cpd03424_e0_b" name="m_cpd03424_e0_b" compartment="Extracellular" hasOnlySubstanceUnits="true" boundaryCondition="true" constant="false"/>
      <species metaid="meta_m_cpd03424_e0_c" id="m_cpd03424_e0_c" name="m_cpd03424_e0_c" compartment="Cytosol" hasOnlySubstanceUnits="true" boundaryCondition="false" constant="false"/>
      <species metaid="meta_m_cpd03426_c0_c" id="m_cpd03426_c0_c" name="m_cpd03426_c0_c" compartment="Cytosol" hasOnlySubstanceUnits="true" boundaryCondition="false" constant="false"/>
      <species metaid="meta_m_cpd03443_c0_c" id="m_cpd03443_c0_c" name="m_cpd03443_c0_c" compartment="Cytosol" hasOnlySubstanceUnits="true" boundaryCondition="false" constant="false"/>
      <species metaid="meta_m_cpd03444_c0_c" id="m_cpd03444_c0_c" name="m_cpd03444_c0_c" compartment="Cytosol" hasOnlySubstanceUnits="true" boundaryCondition="false" constant="false"/>
      <species metaid="meta_m_cpd03445_c0_c" id="m_cpd03445_c0_c" name="m_cpd03445_c0_c" compartment="Cytosol" hasOnlySubstanceUnits="true" boundaryCondition="false" constant="false"/>
      <species metaid="meta_m_cpd03446_c0_c" id="m_cpd03446_c0_c" name="m_cpd03446_c0_c" compartment="Cytosol" hasOnlySubstanceUnits="true" boundaryCondition="false" constant="false"/>
      <species metaid="meta_m_cpd03447_c0_c" id="m_cpd03447_c0_c" name="m_cpd03447_c0_c" compartment="Cytosol" hasOnlySubstanceUnits="true" boundaryCondition="false" constant="false"/>
      <species metaid="meta_m_cpd03448_c0_c" id="m_cpd03448_c0_c" name="m_cpd03448_c0_c" compartment="Cytosol" hasOnlySubstanceUnits="true" boundaryCondition="false" constant="false"/>
      <species metaid="meta_m_cpd03449_c0_c" id="m_cpd03449_c0_c" name="m_cpd03449_c0_c" compartment="Cytosol" hasOnlySubstanceUnits="true" boundaryCondition="false" constant="false"/>
      <species metaid="meta_m_cpd03451_c0_c" id="m_cpd03451_c0_c" name="m_cpd03451_c0_c" compartment="Cytosol" hasOnlySubstanceUnits="true" boundaryCondition="false" constant="false"/>
      <species metaid="meta_m_cpd03470_c0_c" id="m_cpd03470_c0_c" name="m_cpd03470_c0_c" compartment="Cytosol" hasOnlySubstanceUnits="true" boundaryCondition="false" constant="false"/>
      <species metaid="meta_m_cpd03471_c0_c" id="m_cpd03471_c0_c" name="m_cpd03471_c0_c" compartment="Cytosol" hasOnlySubstanceUnits="true" boundaryCondition="false" constant="false"/>
      <species metaid="meta_m_cpd03487_c0_c" id="m_cpd03487_c0_c" name="m_cpd03487_c0_c" compartment="Cytosol" hasOnlySubstanceUnits="true" boundaryCondition="false" constant="false"/>
      <species metaid="meta_m_cpd03488_c0_c" id="m_cpd03488_c0_c" name="m_cpd03488_c0_c" compartment="Cytosol" hasOnlySubstanceUnits="true" boundaryCondition="false" constant="false"/>
      <species metaid="meta_m_cpd03491_c0_c" id="m_cpd03491_c0_c" name="m_cpd03491_c0_c" compartment="Cytosol" hasOnlySubstanceUnits="true" boundaryCondition="false" constant="false"/>
      <species metaid="meta_m_cpd03492_c0_c" id="m_cpd03492_c0_c" name="m_cpd03492_c0_c" compartment="Cytosol" hasOnlySubstanceUnits="true" boundaryCondition="false" constant="false"/>
      <species metaid="meta_m_cpd03494_c0_c" id="m_cpd03494_c0_c" name="m_cpd03494_c0_c" compartment="Cytosol" hasOnlySubstanceUnits="true" boundaryCondition="false" constant="false"/>
      <species metaid="meta_m_cpd03495_c0_c" id="m_cpd03495_c0_c" name="m_cpd03495_c0_c" compartment="Cytosol" hasOnlySubstanceUnits="true" boundaryCondition="false" constant="false"/>
      <species metaid="meta_m_cpd03496_c0_c" id="m_cpd03496_c0_c" name="m_cpd03496_c0_c" compartment="Cytosol" hasOnlySubstanceUnits="true" boundaryCondition="false" constant="false"/>
      <species metaid="meta_m_cpd03518_c0_c" id="m_cpd03518_c0_c" name="m_cpd03518_c0_c" compartment="Cytosol" hasOnlySubstanceUnits="true" boundaryCondition="false" constant="false"/>
      <species metaid="meta_m_cpd03519_c0_c" id="m_cpd03519_c0_c" name="m_cpd03519_c0_c" compartment="Cytosol" hasOnlySubstanceUnits="true" boundaryCondition="false" constant="false"/>
      <species metaid="meta_m_cpd03571_c0_c" id="m_cpd03571_c0_c" name="m_cpd03571_c0_c" compartment="Cytosol" hasOnlySubstanceUnits="true" boundaryCondition="false" constant="false"/>
      <species metaid="meta_m_cpd03606_c0_c" id="m_cpd03606_c0_c" name="m_cpd03606_c0_c" compartment="Cytosol" hasOnlySubstanceUnits="true" boundaryCondition="false" constant="false"/>
      <species metaid="meta_m_cpd03607_c0_c" id="m_cpd03607_c0_c" name="m_cpd03607_c0_c" compartment="Cytosol" hasOnlySubstanceUnits="true" boundaryCondition="false" constant="false"/>
      <species metaid="meta_m_cpd03608_c0_c" id="m_cpd03608_c0_c" name="m_cpd03608_c0_c" compartment="Cytosol" hasOnlySubstanceUnits="true" boundaryCondition="false" constant="false"/>
      <species metaid="meta_m_cpd03662_c0_c" id="m_cpd03662_c0_c" name="m_cpd03662_c0_c" compartment="Cytosol" hasOnlySubstanceUnits="true" boundaryCondition="false" constant="false"/>
      <species metaid="meta_m_cpd03666_c0_c" id="m_cpd03666_c0_c" name="m_cpd03666_c0_c" compartment="Cytosol" hasOnlySubstanceUnits="true" boundaryCondition="false" constant="false"/>
      <species metaid="meta_m_cpd03671_c0_c" id="m_cpd03671_c0_c" name="m_cpd03671_c0_c" compartment="Cytosol" hasOnlySubstanceUnits="true" boundaryCondition="false" constant="false"/>
      <species metaid="meta_m_cpd03696_e0_b" id="m_cpd03696_e0_b" name="m_cpd03696_e0_b" compartment="Extracellular" hasOnlySubstanceUnits="true" boundaryCondition="true" constant="false"/>
      <species metaid="meta_m_cpd03696_e0_c" id="m_cpd03696_e0_c" name="m_cpd03696_e0_c" compartment="Cytosol" hasOnlySubstanceUnits="true" boundaryCondition="false" constant="false"/>
      <species metaid="meta_m_cpd03697_c0_c" id="m_cpd03697_c0_c" name="m_cpd03697_c0_c" compartment="Cytosol" hasOnlySubstanceUnits="true" boundaryCondition="false" constant="false"/>
      <species metaid="meta_m_cpd03698_c0_c" id="m_cpd03698_c0_c" name="m_cpd03698_c0_c" compartment="Cytosol" hasOnlySubstanceUnits="true" boundaryCondition="false" constant="false"/>
      <species metaid="meta_m_cpd03734_c0_c" id="m_cpd03734_c0_c" name="m_cpd03734_c0_c" compartment="Cytosol" hasOnlySubstanceUnits="true" boundaryCondition="false" constant="false"/>
      <species metaid="meta_m_cpd03734_e0_b" id="m_cpd03734_e0_b" name="m_cpd03734_e0_b" compartment="Extracellular" hasOnlySubstanceUnits="true" boundaryCondition="true" constant="false"/>
      <species metaid="meta_m_cpd03734_e0_c" id="m_cpd03734_e0_c" name="m_cpd03734_e0_c" compartment="Cytosol" hasOnlySubstanceUnits="true" boundaryCondition="false" constant="false"/>
      <species metaid="meta_m_cpd03752_c0_c" id="m_cpd03752_c0_c" name="m_cpd03752_c0_c" compartment="Cytosol" hasOnlySubstanceUnits="true" boundaryCondition="false" constant="false"/>
      <species metaid="meta_m_cpd03760_c0_c" id="m_cpd03760_c0_c" name="m_cpd03760_c0_c" compartment="Cytosol" hasOnlySubstanceUnits="true" boundaryCondition="false" constant="false"/>
      <species metaid="meta_m_cpd03761_c0_c" id="m_cpd03761_c0_c" name="m_cpd03761_c0_c" compartment="Cytosol" hasOnlySubstanceUnits="true" boundaryCondition="false" constant="false"/>
      <species metaid="meta_m_cpd03832_c0_c" id="m_cpd03832_c0_c" name="m_cpd03832_c0_c" compartment="Cytosol" hasOnlySubstanceUnits="true" boundaryCondition="false" constant="false"/>
      <species metaid="meta_m_cpd03833_c0_c" id="m_cpd03833_c0_c" name="m_cpd03833_c0_c" compartment="Cytosol" hasOnlySubstanceUnits="true" boundaryCondition="false" constant="false"/>
      <species metaid="meta_m_cpd03834_c0_c" id="m_cpd03834_c0_c" name="m_cpd03834_c0_c" compartment="Cytosol" hasOnlySubstanceUnits="true" boundaryCondition="false" constant="false"/>
      <species metaid="meta_m_cpd03835_c0_c" id="m_cpd03835_c0_c" name="m_cpd03835_c0_c" compartment="Cytosol" hasOnlySubstanceUnits="true" boundaryCondition="false" constant="false"/>
      <species metaid="meta_m_cpd03839_c0_c" id="m_cpd03839_c0_c" name="m_cpd03839_c0_c" compartment="Cytosol" hasOnlySubstanceUnits="true" boundaryCondition="false" constant="false"/>
      <species metaid="meta_m_cpd03847_c0_c" id="m_cpd03847_c0_c" name="m_cpd03847_c0_c" compartment="Cytosol" hasOnlySubstanceUnits="true" boundaryCondition="false" constant="false"/>
      <species metaid="meta_m_cpd03861_c0_c" id="m_cpd03861_c0_c" name="m_cpd03861_c0_c" compartment="Cytosol" hasOnlySubstanceUnits="true" boundaryCondition="false" constant="false"/>
      <species metaid="meta_m_cpd03913_c0_c" id="m_cpd03913_c0_c" name="m_cpd03913_c0_c" compartment="Cytosol" hasOnlySubstanceUnits="true" boundaryCondition="false" constant="false"/>
      <species metaid="meta_m_cpd03914_c0_c" id="m_cpd03914_c0_c" name="m_cpd03914_c0_c" compartment="Cytosol" hasOnlySubstanceUnits="true" boundaryCondition="false" constant="false"/>
      <species metaid="meta_m_cpd03915_c0_c" id="m_cpd03915_c0_c" name="m_cpd03915_c0_c" compartment="Cytosol" hasOnlySubstanceUnits="true" boundaryCondition="false" constant="false"/>
      <species metaid="meta_m_cpd03916_c0_c" id="m_cpd03916_c0_c" name="m_cpd03916_c0_c" compartment="Cytosol" hasOnlySubstanceUnits="true" boundaryCondition="false" constant="false"/>
      <species metaid="meta_m_cpd03918_c0_c" id="m_cpd03918_c0_c" name="m_cpd03918_c0_c" compartment="Cytosol" hasOnlySubstanceUnits="true" boundaryCondition="false" constant="false"/>
      <species metaid="meta_m_cpd03919_c0_c" id="m_cpd03919_c0_c" name="m_cpd03919_c0_c" compartment="Cytosol" hasOnlySubstanceUnits="true" boundaryCondition="false" constant="false"/>
      <species metaid="meta_m_cpd03920_c0_c" id="m_cpd03920_c0_c" name="m_cpd03920_c0_c" compartment="Cytosol" hasOnlySubstanceUnits="true" boundaryCondition="false" constant="false"/>
      <species metaid="meta_m_cpd04097_c0_c" id="m_cpd04097_c0_c" name="m_cpd04097_c0_c" compartment="Cytosol" hasOnlySubstanceUnits="true" boundaryCondition="false" constant="false"/>
      <species metaid="meta_m_cpd04097_e0_b" id="m_cpd04097_e0_b" name="m_cpd04097_e0_b" compartment="Extracellular" hasOnlySubstanceUnits="true" boundaryCondition="true" constant="false"/>
      <species metaid="meta_m_cpd04097_e0_c" id="m_cpd04097_e0_c" name="m_cpd04097_e0_c" compartment="Cytosol" hasOnlySubstanceUnits="true" boundaryCondition="false" constant="false"/>
      <species metaid="meta_m_cpd04098_c0_c" id="m_cpd04098_c0_c" name="m_cpd04098_c0_c" compartment="Cytosol" hasOnlySubstanceUnits="true" boundaryCondition="false" constant="false"/>
      <species metaid="meta_m_cpd04098_e0_b" id="m_cpd04098_e0_b" name="m_cpd04098_e0_b" compartment="Extracellular" hasOnlySubstanceUnits="true" boundaryCondition="true" constant="false"/>
      <species metaid="meta_m_cpd04098_e0_c" id="m_cpd04098_e0_c" name="m_cpd04098_e0_c" compartment="Cytosol" hasOnlySubstanceUnits="true" boundaryCondition="false" constant="false"/>
      <species metaid="meta_m_cpd04242_c0_c" id="m_cpd04242_c0_c" name="m_cpd04242_c0_c" compartment="Cytosol" hasOnlySubstanceUnits="true" boundaryCondition="false" constant="false"/>
      <species metaid="meta_m_cpd04539_c0_c" id="m_cpd04539_c0_c" name="m_cpd04539_c0_c" compartment="Cytosol" hasOnlySubstanceUnits="true" boundaryCondition="false" constant="false"/>
      <species metaid="meta_m_cpd06707_c0_c" id="m_cpd06707_c0_c" name="m_cpd06707_c0_c" compartment="Cytosol" hasOnlySubstanceUnits="true" boundaryCondition="false" constant="false"/>
      <species metaid="meta_m_cpd08210_c0_c" id="m_cpd08210_c0_c" name="m_cpd08210_c0_c" compartment="Cytosol" hasOnlySubstanceUnits="true" boundaryCondition="false" constant="false"/>
      <species metaid="meta_m_cpd08211_c0_c" id="m_cpd08211_c0_c" name="m_cpd08211_c0_c" compartment="Cytosol" hasOnlySubstanceUnits="true" boundaryCondition="false" constant="false"/>
      <species metaid="meta_m_cpd08286_c0_c" id="m_cpd08286_c0_c" name="m_cpd08286_c0_c" compartment="Cytosol" hasOnlySubstanceUnits="true" boundaryCondition="false" constant="false"/>
      <species metaid="meta_m_cpd08287_c0_c" id="m_cpd08287_c0_c" name="m_cpd08287_c0_c" compartment="Cytosol" hasOnlySubstanceUnits="true" boundaryCondition="false" constant="false"/>
      <species metaid="meta_m_cpd08288_c0_c" id="m_cpd08288_c0_c" name="m_cpd08288_c0_c" compartment="Cytosol" hasOnlySubstanceUnits="true" boundaryCondition="false" constant="false"/>
      <species metaid="meta_m_cpd08289_c0_c" id="m_cpd08289_c0_c" name="m_cpd08289_c0_c" compartment="Cytosol" hasOnlySubstanceUnits="true" boundaryCondition="false" constant="false"/>
      <species metaid="meta_m_cpd08301_c0_c" id="m_cpd08301_c0_c" name="m_cpd08301_c0_c" compartment="Cytosol" hasOnlySubstanceUnits="true" boundaryCondition="false" constant="false"/>
      <species metaid="meta_m_cpd08305_c0_c" id="m_cpd08305_c0_c" name="m_cpd08305_c0_c" compartment="Cytosol" hasOnlySubstanceUnits="true" boundaryCondition="false" constant="false"/>
      <species metaid="meta_m_cpd08305_e0_b" id="m_cpd08305_e0_b" name="m_cpd08305_e0_b" compartment="Extracellular" hasOnlySubstanceUnits="true" boundaryCondition="true" constant="false"/>
      <species metaid="meta_m_cpd08305_e0_c" id="m_cpd08305_e0_c" name="m_cpd08305_e0_c" compartment="Cytosol" hasOnlySubstanceUnits="true" boundaryCondition="false" constant="false"/>
      <species metaid="meta_m_cpd08306_c0_c" id="m_cpd08306_c0_c" name="m_cpd08306_c0_c" compartment="Cytosol" hasOnlySubstanceUnits="true" boundaryCondition="false" constant="false"/>
      <species metaid="meta_m_cpd08306_e0_b" id="m_cpd08306_e0_b" name="m_cpd08306_e0_b" compartment="Extracellular" hasOnlySubstanceUnits="true" boundaryCondition="true" constant="false"/>
      <species metaid="meta_m_cpd08306_e0_c" id="m_cpd08306_e0_c" name="m_cpd08306_e0_c" compartment="Cytosol" hasOnlySubstanceUnits="true" boundaryCondition="false" constant="false"/>
      <species metaid="meta_m_cpd08368_c0_c" id="m_cpd08368_c0_c" name="m_cpd08368_c0_c" compartment="Cytosol" hasOnlySubstanceUnits="true" boundaryCondition="false" constant="false"/>
      <species metaid="meta_m_cpd08369_c0_c" id="m_cpd08369_c0_c" name="m_cpd08369_c0_c" compartment="Cytosol" hasOnlySubstanceUnits="true" boundaryCondition="false" constant="false"/>
      <species metaid="meta_m_cpd08370_c0_c" id="m_cpd08370_c0_c" name="m_cpd08370_c0_c" compartment="Cytosol" hasOnlySubstanceUnits="true" boundaryCondition="false" constant="false"/>
      <species metaid="meta_m_cpd08371_c0_c" id="m_cpd08371_c0_c" name="m_cpd08371_c0_c" compartment="Cytosol" hasOnlySubstanceUnits="true" boundaryCondition="false" constant="false"/>
      <species metaid="meta_m_cpd08372_c0_c" id="m_cpd08372_c0_c" name="m_cpd08372_c0_c" compartment="Cytosol" hasOnlySubstanceUnits="true" boundaryCondition="false" constant="false"/>
      <species metaid="meta_m_cpd08373_c0_c" id="m_cpd08373_c0_c" name="m_cpd08373_c0_c" compartment="Cytosol" hasOnlySubstanceUnits="true" boundaryCondition="false" constant="false"/>
      <species metaid="meta_m_cpd08375_c0_c" id="m_cpd08375_c0_c" name="m_cpd08375_c0_c" compartment="Cytosol" hasOnlySubstanceUnits="true" boundaryCondition="false" constant="false"/>
      <species metaid="meta_m_cpd08449_c0_c" id="m_cpd08449_c0_c" name="m_cpd08449_c0_c" compartment="Cytosol" hasOnlySubstanceUnits="true" boundaryCondition="false" constant="false"/>
      <species metaid="meta_m_cpd08615_c0_c" id="m_cpd08615_c0_c" name="m_cpd08615_c0_c" compartment="Cytosol" hasOnlySubstanceUnits="true" boundaryCondition="false" constant="false"/>
      <species metaid="meta_m_cpd08625_c0_c" id="m_cpd08625_c0_c" name="m_cpd08625_c0_c" compartment="Cytosol" hasOnlySubstanceUnits="true" boundaryCondition="false" constant="false"/>
      <species metaid="meta_m_cpd08636_c0_b" id="m_cpd08636_c0_b" name="m_cpd08636_c0_b" compartment="Extracellular" hasOnlySubstanceUnits="true" boundaryCondition="true" constant="false"/>
      <species metaid="meta_m_cpd08636_c0_c" id="m_cpd08636_c0_c" name="m_cpd08636_c0_c" compartment="Cytosol" hasOnlySubstanceUnits="true" boundaryCondition="false" constant="false"/>
      <species metaid="meta_m_cpd08928_c0_c" id="m_cpd08928_c0_c" name="m_cpd08928_c0_c" compartment="Cytosol" hasOnlySubstanceUnits="true" boundaryCondition="false" constant="false"/>
      <species metaid="meta_m_cpd08928_e0_b" id="m_cpd08928_e0_b" name="m_cpd08928_e0_b" compartment="Extracellular" hasOnlySubstanceUnits="true" boundaryCondition="true" constant="false"/>
      <species metaid="meta_m_cpd08928_e0_c" id="m_cpd08928_e0_c" name="m_cpd08928_e0_c" compartment="Cytosol" hasOnlySubstanceUnits="true" boundaryCondition="false" constant="false"/>
      <species metaid="meta_m_cpd09027_c0_c" id="m_cpd09027_c0_c" name="m_cpd09027_c0_c" compartment="Cytosol" hasOnlySubstanceUnits="true" boundaryCondition="false" constant="false"/>
      <species metaid="meta_m_cpd09410_c0_c" id="m_cpd09410_c0_c" name="m_cpd09410_c0_c" compartment="Cytosol" hasOnlySubstanceUnits="true" boundaryCondition="false" constant="false"/>
      <species metaid="meta_m_cpd09818_c0_c" id="m_cpd09818_c0_c" name="m_cpd09818_c0_c" compartment="Cytosol" hasOnlySubstanceUnits="true" boundaryCondition="false" constant="false"/>
      <species metaid="meta_m_cpd09819_c0_c" id="m_cpd09819_c0_c" name="m_cpd09819_c0_c" compartment="Cytosol" hasOnlySubstanceUnits="true" boundaryCondition="false" constant="false"/>
      <species metaid="meta_m_cpd10162_c0_c" id="m_cpd10162_c0_c" name="m_cpd10162_c0_c" compartment="Cytosol" hasOnlySubstanceUnits="true" boundaryCondition="false" constant="false"/>
      <species metaid="meta_m_cpd10515_c0_c" id="m_cpd10515_c0_c" name="m_cpd10515_c0_c" compartment="Cytosol" hasOnlySubstanceUnits="true" boundaryCondition="false" constant="false"/>
      <species metaid="meta_m_cpd10515_e0_b" id="m_cpd10515_e0_b" name="m_cpd10515_e0_b" compartment="Extracellular" hasOnlySubstanceUnits="true" boundaryCondition="true" constant="false"/>
      <species metaid="meta_m_cpd10515_e0_c" id="m_cpd10515_e0_c" name="m_cpd10515_e0_c" compartment="Cytosol" hasOnlySubstanceUnits="true" boundaryCondition="false" constant="false"/>
      <species metaid="meta_m_cpd10516_c0_c" id="m_cpd10516_c0_c" name="m_cpd10516_c0_c" compartment="Cytosol" hasOnlySubstanceUnits="true" boundaryCondition="false" constant="false"/>
      <species metaid="meta_m_cpd10516_e0_b" id="m_cpd10516_e0_b" name="m_cpd10516_e0_b" compartment="Extracellular" hasOnlySubstanceUnits="true" boundaryCondition="true" constant="false"/>
      <species metaid="meta_m_cpd10516_e0_c" id="m_cpd10516_e0_c" name="m_cpd10516_e0_c" compartment="Cytosol" hasOnlySubstanceUnits="true" boundaryCondition="false" constant="false"/>
      <species metaid="meta_m_cpd11217_c0_c" id="m_cpd11217_c0_c" name="m_cpd11217_c0_c" compartment="Cytosol" hasOnlySubstanceUnits="true" boundaryCondition="false" constant="false"/>
      <species metaid="meta_m_cpd11225_c0_c" id="m_cpd11225_c0_c" name="m_cpd11225_c0_c" compartment="Cytosol" hasOnlySubstanceUnits="true" boundaryCondition="false" constant="false"/>
      <species metaid="meta_m_cpd11416_c0_b" id="m_cpd11416_c0_b" name="m_cpd11416_c0_b" compartment="Extracellular" hasOnlySubstanceUnits="true" boundaryCondition="true" constant="false"/>
      <species metaid="meta_m_cpd11416_c0_c" id="m_cpd11416_c0_c" name="m_cpd11416_c0_c" compartment="Cytosol" hasOnlySubstanceUnits="true" boundaryCondition="false" constant="false"/>
      <species metaid="meta_m_cpd11420_c0_c" id="m_cpd11420_c0_c" name="m_cpd11420_c0_c" compartment="Cytosol" hasOnlySubstanceUnits="true" boundaryCondition="false" constant="false"/>
      <species metaid="meta_m_cpd11421_c0_c" id="m_cpd11421_c0_c" name="m_cpd11421_c0_c" compartment="Cytosol" hasOnlySubstanceUnits="true" boundaryCondition="false" constant="false"/>
      <species metaid="meta_m_cpd11432_c0_c" id="m_cpd11432_c0_c" name="m_cpd11432_c0_c" compartment="Cytosol" hasOnlySubstanceUnits="true" boundaryCondition="false" constant="false"/>
      <species metaid="meta_m_cpd11434_c0_c" id="m_cpd11434_c0_c" name="m_cpd11434_c0_c" compartment="Cytosol" hasOnlySubstanceUnits="true" boundaryCondition="false" constant="false"/>
      <species metaid="meta_m_cpd11435_c0_c" id="m_cpd11435_c0_c" name="m_cpd11435_c0_c" compartment="Cytosol" hasOnlySubstanceUnits="true" boundaryCondition="false" constant="false"/>
      <species metaid="meta_m_cpd11437_c0_c" id="m_cpd11437_c0_c" name="m_cpd11437_c0_c" compartment="Cytosol" hasOnlySubstanceUnits="true" boundaryCondition="false" constant="false"/>
      <species metaid="meta_m_cpd11439_c0_c" id="m_cpd11439_c0_c" name="m_cpd11439_c0_c" compartment="Cytosol" hasOnlySubstanceUnits="true" boundaryCondition="false" constant="false"/>
      <species metaid="meta_m_cpd11441_c0_c" id="m_cpd11441_c0_c" name="m_cpd11441_c0_c" compartment="Cytosol" hasOnlySubstanceUnits="true" boundaryCondition="false" constant="false"/>
      <species metaid="meta_m_cpd11451_c0_c" id="m_cpd11451_c0_c" name="m_cpd11451_c0_c" compartment="Cytosol" hasOnlySubstanceUnits="true" boundaryCondition="false" constant="false"/>
      <species metaid="meta_m_cpd11459_c0_c" id="m_cpd11459_c0_c" name="m_cpd11459_c0_c" compartment="Cytosol" hasOnlySubstanceUnits="true" boundaryCondition="false" constant="false"/>
      <species metaid="meta_m_cpd11464_c0_c" id="m_cpd11464_c0_c" name="m_cpd11464_c0_c" compartment="Cytosol" hasOnlySubstanceUnits="true" boundaryCondition="false" constant="false"/>
      <species metaid="meta_m_cpd11465_c0_c" id="m_cpd11465_c0_c" name="m_cpd11465_c0_c" compartment="Cytosol" hasOnlySubstanceUnits="true" boundaryCondition="false" constant="false"/>
      <species metaid="meta_m_cpd11466_c0_c" id="m_cpd11466_c0_c" name="m_cpd11466_c0_c" compartment="Cytosol" hasOnlySubstanceUnits="true" boundaryCondition="false" constant="false"/>
      <species metaid="meta_m_cpd11467_c0_c" id="m_cpd11467_c0_c" name="m_cpd11467_c0_c" compartment="Cytosol" hasOnlySubstanceUnits="true" boundaryCondition="false" constant="false"/>
      <species metaid="meta_m_cpd11468_c0_c" id="m_cpd11468_c0_c" name="m_cpd11468_c0_c" compartment="Cytosol" hasOnlySubstanceUnits="true" boundaryCondition="false" constant="false"/>
      <species metaid="meta_m_cpd11469_c0_c" id="m_cpd11469_c0_c" name="m_cpd11469_c0_c" compartment="Cytosol" hasOnlySubstanceUnits="true" boundaryCondition="false" constant="false"/>
      <species metaid="meta_m_cpd11470_c0_c" id="m_cpd11470_c0_c" name="m_cpd11470_c0_c" compartment="Cytosol" hasOnlySubstanceUnits="true" boundaryCondition="false" constant="false"/>
      <species metaid="meta_m_cpd11471_c0_c" id="m_cpd11471_c0_c" name="m_cpd11471_c0_c" compartment="Cytosol" hasOnlySubstanceUnits="true" boundaryCondition="false" constant="false"/>
      <species metaid="meta_m_cpd11472_c0_c" id="m_cpd11472_c0_c" name="m_cpd11472_c0_c" compartment="Cytosol" hasOnlySubstanceUnits="true" boundaryCondition="false" constant="false"/>
      <species metaid="meta_m_cpd11473_c0_c" id="m_cpd11473_c0_c" name="m_cpd11473_c0_c" compartment="Cytosol" hasOnlySubstanceUnits="true" boundaryCondition="false" constant="false"/>
      <species metaid="meta_m_cpd11474_c0_c" id="m_cpd11474_c0_c" name="m_cpd11474_c0_c" compartment="Cytosol" hasOnlySubstanceUnits="true" boundaryCondition="false" constant="false"/>
      <species metaid="meta_m_cpd11475_c0_c" id="m_cpd11475_c0_c" name="m_cpd11475_c0_c" compartment="Cytosol" hasOnlySubstanceUnits="true" boundaryCondition="false" constant="false"/>
      <species metaid="meta_m_cpd11476_c0_c" id="m_cpd11476_c0_c" name="m_cpd11476_c0_c" compartment="Cytosol" hasOnlySubstanceUnits="true" boundaryCondition="false" constant="false"/>
      <species metaid="meta_m_cpd11477_c0_c" id="m_cpd11477_c0_c" name="m_cpd11477_c0_c" compartment="Cytosol" hasOnlySubstanceUnits="true" boundaryCondition="false" constant="false"/>
      <species metaid="meta_m_cpd11478_c0_c" id="m_cpd11478_c0_c" name="m_cpd11478_c0_c" compartment="Cytosol" hasOnlySubstanceUnits="true" boundaryCondition="false" constant="false"/>
      <species metaid="meta_m_cpd11479_c0_c" id="m_cpd11479_c0_c" name="m_cpd11479_c0_c" compartment="Cytosol" hasOnlySubstanceUnits="true" boundaryCondition="false" constant="false"/>
      <species metaid="meta_m_cpd11480_c0_c" id="m_cpd11480_c0_c" name="m_cpd11480_c0_c" compartment="Cytosol" hasOnlySubstanceUnits="true" boundaryCondition="false" constant="false"/>
      <species metaid="meta_m_cpd11481_c0_c" id="m_cpd11481_c0_c" name="m_cpd11481_c0_c" compartment="Cytosol" hasOnlySubstanceUnits="true" boundaryCondition="false" constant="false"/>
      <species metaid="meta_m_cpd11482_c0_c" id="m_cpd11482_c0_c" name="m_cpd11482_c0_c" compartment="Cytosol" hasOnlySubstanceUnits="true" boundaryCondition="false" constant="false"/>
      <species metaid="meta_m_cpd11483_c0_c" id="m_cpd11483_c0_c" name="m_cpd11483_c0_c" compartment="Cytosol" hasOnlySubstanceUnits="true" boundaryCondition="false" constant="false"/>
      <species metaid="meta_m_cpd11484_c0_c" id="m_cpd11484_c0_c" name="m_cpd11484_c0_c" compartment="Cytosol" hasOnlySubstanceUnits="true" boundaryCondition="false" constant="false"/>
      <species metaid="meta_m_cpd11485_c0_c" id="m_cpd11485_c0_c" name="m_cpd11485_c0_c" compartment="Cytosol" hasOnlySubstanceUnits="true" boundaryCondition="false" constant="false"/>
      <species metaid="meta_m_cpd11486_c0_c" id="m_cpd11486_c0_c" name="m_cpd11486_c0_c" compartment="Cytosol" hasOnlySubstanceUnits="true" boundaryCondition="false" constant="false"/>
      <species metaid="meta_m_cpd11487_c0_c" id="m_cpd11487_c0_c" name="m_cpd11487_c0_c" compartment="Cytosol" hasOnlySubstanceUnits="true" boundaryCondition="false" constant="false"/>
      <species metaid="meta_m_cpd11488_c0_c" id="m_cpd11488_c0_c" name="m_cpd11488_c0_c" compartment="Cytosol" hasOnlySubstanceUnits="true" boundaryCondition="false" constant="false"/>
      <species metaid="meta_m_cpd11489_c0_c" id="m_cpd11489_c0_c" name="m_cpd11489_c0_c" compartment="Cytosol" hasOnlySubstanceUnits="true" boundaryCondition="false" constant="false"/>
      <species metaid="meta_m_cpd11490_c0_c" id="m_cpd11490_c0_c" name="m_cpd11490_c0_c" compartment="Cytosol" hasOnlySubstanceUnits="true" boundaryCondition="false" constant="false"/>
      <species metaid="meta_m_cpd11491_c0_c" id="m_cpd11491_c0_c" name="m_cpd11491_c0_c" compartment="Cytosol" hasOnlySubstanceUnits="true" boundaryCondition="false" constant="false"/>
      <species metaid="meta_m_cpd11492_c0_c" id="m_cpd11492_c0_c" name="m_cpd11492_c0_c" compartment="Cytosol" hasOnlySubstanceUnits="true" boundaryCondition="false" constant="false"/>
      <species metaid="meta_m_cpd11493_c0_c" id="m_cpd11493_c0_c" name="m_cpd11493_c0_c" compartment="Cytosol" hasOnlySubstanceUnits="true" boundaryCondition="false" constant="false"/>
      <species metaid="meta_m_cpd11494_c0_c" id="m_cpd11494_c0_c" name="m_cpd11494_c0_c" compartment="Cytosol" hasOnlySubstanceUnits="true" boundaryCondition="false" constant="false"/>
      <species metaid="meta_m_cpd11495_c0_c" id="m_cpd11495_c0_c" name="m_cpd11495_c0_c" compartment="Cytosol" hasOnlySubstanceUnits="true" boundaryCondition="false" constant="false"/>
      <species metaid="meta_m_cpd11496_c0_c" id="m_cpd11496_c0_c" name="m_cpd11496_c0_c" compartment="Cytosol" hasOnlySubstanceUnits="true" boundaryCondition="false" constant="false"/>
      <species metaid="meta_m_cpd11497_c0_c" id="m_cpd11497_c0_c" name="m_cpd11497_c0_c" compartment="Cytosol" hasOnlySubstanceUnits="true" boundaryCondition="false" constant="false"/>
      <species metaid="meta_m_cpd11498_c0_c" id="m_cpd11498_c0_c" name="m_cpd11498_c0_c" compartment="Cytosol" hasOnlySubstanceUnits="true" boundaryCondition="false" constant="false"/>
      <species metaid="meta_m_cpd11499_c0_c" id="m_cpd11499_c0_c" name="m_cpd11499_c0_c" compartment="Cytosol" hasOnlySubstanceUnits="true" boundaryCondition="false" constant="false"/>
      <species metaid="meta_m_cpd11500_c0_c" id="m_cpd11500_c0_c" name="m_cpd11500_c0_c" compartment="Cytosol" hasOnlySubstanceUnits="true" boundaryCondition="false" constant="false"/>
      <species metaid="meta_m_cpd11501_c0_c" id="m_cpd11501_c0_c" name="m_cpd11501_c0_c" compartment="Cytosol" hasOnlySubstanceUnits="true" boundaryCondition="false" constant="false"/>
      <species metaid="meta_m_cpd11502_c0_c" id="m_cpd11502_c0_c" name="m_cpd11502_c0_c" compartment="Cytosol" hasOnlySubstanceUnits="true" boundaryCondition="false" constant="false"/>
      <species metaid="meta_m_cpd11503_c0_c" id="m_cpd11503_c0_c" name="m_cpd11503_c0_c" compartment="Cytosol" hasOnlySubstanceUnits="true" boundaryCondition="false" constant="false"/>
      <species metaid="meta_m_cpd11504_c0_c" id="m_cpd11504_c0_c" name="m_cpd11504_c0_c" compartment="Cytosol" hasOnlySubstanceUnits="true" boundaryCondition="false" constant="false"/>
      <species metaid="meta_m_cpd11505_c0_c" id="m_cpd11505_c0_c" name="m_cpd11505_c0_c" compartment="Cytosol" hasOnlySubstanceUnits="true" boundaryCondition="false" constant="false"/>
      <species metaid="meta_m_cpd11506_c0_c" id="m_cpd11506_c0_c" name="m_cpd11506_c0_c" compartment="Cytosol" hasOnlySubstanceUnits="true" boundaryCondition="false" constant="false"/>
      <species metaid="meta_m_cpd11507_c0_c" id="m_cpd11507_c0_c" name="m_cpd11507_c0_c" compartment="Cytosol" hasOnlySubstanceUnits="true" boundaryCondition="false" constant="false"/>
      <species metaid="meta_m_cpd11508_c0_c" id="m_cpd11508_c0_c" name="m_cpd11508_c0_c" compartment="Cytosol" hasOnlySubstanceUnits="true" boundaryCondition="false" constant="false"/>
      <species metaid="meta_m_cpd11509_c0_c" id="m_cpd11509_c0_c" name="m_cpd11509_c0_c" compartment="Cytosol" hasOnlySubstanceUnits="true" boundaryCondition="false" constant="false"/>
      <species metaid="meta_m_cpd11510_c0_c" id="m_cpd11510_c0_c" name="m_cpd11510_c0_c" compartment="Cytosol" hasOnlySubstanceUnits="true" boundaryCondition="false" constant="false"/>
      <species metaid="meta_m_cpd11511_c0_c" id="m_cpd11511_c0_c" name="m_cpd11511_c0_c" compartment="Cytosol" hasOnlySubstanceUnits="true" boundaryCondition="false" constant="false"/>
      <species metaid="meta_m_cpd11512_c0_c" id="m_cpd11512_c0_c" name="m_cpd11512_c0_c" compartment="Cytosol" hasOnlySubstanceUnits="true" boundaryCondition="false" constant="false"/>
      <species metaid="meta_m_cpd11513_c0_c" id="m_cpd11513_c0_c" name="m_cpd11513_c0_c" compartment="Cytosol" hasOnlySubstanceUnits="true" boundaryCondition="false" constant="false"/>
      <species metaid="meta_m_cpd11514_c0_c" id="m_cpd11514_c0_c" name="m_cpd11514_c0_c" compartment="Cytosol" hasOnlySubstanceUnits="true" boundaryCondition="false" constant="false"/>
      <species metaid="meta_m_cpd11515_c0_c" id="m_cpd11515_c0_c" name="m_cpd11515_c0_c" compartment="Cytosol" hasOnlySubstanceUnits="true" boundaryCondition="false" constant="false"/>
      <species metaid="meta_m_cpd11516_c0_c" id="m_cpd11516_c0_c" name="m_cpd11516_c0_c" compartment="Cytosol" hasOnlySubstanceUnits="true" boundaryCondition="false" constant="false"/>
      <species metaid="meta_m_cpd11517_c0_c" id="m_cpd11517_c0_c" name="m_cpd11517_c0_c" compartment="Cytosol" hasOnlySubstanceUnits="true" boundaryCondition="false" constant="false"/>
      <species metaid="meta_m_cpd11518_c0_c" id="m_cpd11518_c0_c" name="m_cpd11518_c0_c" compartment="Cytosol" hasOnlySubstanceUnits="true" boundaryCondition="false" constant="false"/>
      <species metaid="meta_m_cpd11519_c0_c" id="m_cpd11519_c0_c" name="m_cpd11519_c0_c" compartment="Cytosol" hasOnlySubstanceUnits="true" boundaryCondition="false" constant="false"/>
      <species metaid="meta_m_cpd11520_c0_c" id="m_cpd11520_c0_c" name="m_cpd11520_c0_c" compartment="Cytosol" hasOnlySubstanceUnits="true" boundaryCondition="false" constant="false"/>
      <species metaid="meta_m_cpd11521_c0_c" id="m_cpd11521_c0_c" name="m_cpd11521_c0_c" compartment="Cytosol" hasOnlySubstanceUnits="true" boundaryCondition="false" constant="false"/>
      <species metaid="meta_m_cpd11522_c0_c" id="m_cpd11522_c0_c" name="m_cpd11522_c0_c" compartment="Cytosol" hasOnlySubstanceUnits="true" boundaryCondition="false" constant="false"/>
      <species metaid="meta_m_cpd11523_c0_c" id="m_cpd11523_c0_c" name="m_cpd11523_c0_c" compartment="Cytosol" hasOnlySubstanceUnits="true" boundaryCondition="false" constant="false"/>
      <species metaid="meta_m_cpd11524_c0_c" id="m_cpd11524_c0_c" name="m_cpd11524_c0_c" compartment="Cytosol" hasOnlySubstanceUnits="true" boundaryCondition="false" constant="false"/>
      <species metaid="meta_m_cpd11525_c0_c" id="m_cpd11525_c0_c" name="m_cpd11525_c0_c" compartment="Cytosol" hasOnlySubstanceUnits="true" boundaryCondition="false" constant="false"/>
      <species metaid="meta_m_cpd11526_c0_c" id="m_cpd11526_c0_c" name="m_cpd11526_c0_c" compartment="Cytosol" hasOnlySubstanceUnits="true" boundaryCondition="false" constant="false"/>
      <species metaid="meta_m_cpd11527_c0_c" id="m_cpd11527_c0_c" name="m_cpd11527_c0_c" compartment="Cytosol" hasOnlySubstanceUnits="true" boundaryCondition="false" constant="false"/>
      <species metaid="meta_m_cpd11528_c0_c" id="m_cpd11528_c0_c" name="m_cpd11528_c0_c" compartment="Cytosol" hasOnlySubstanceUnits="true" boundaryCondition="false" constant="false"/>
      <species metaid="meta_m_cpd11529_c0_c" id="m_cpd11529_c0_c" name="m_cpd11529_c0_c" compartment="Cytosol" hasOnlySubstanceUnits="true" boundaryCondition="false" constant="false"/>
      <species metaid="meta_m_cpd11530_c0_c" id="m_cpd11530_c0_c" name="m_cpd11530_c0_c" compartment="Cytosol" hasOnlySubstanceUnits="true" boundaryCondition="false" constant="false"/>
      <species metaid="meta_m_cpd11531_c0_c" id="m_cpd11531_c0_c" name="m_cpd11531_c0_c" compartment="Cytosol" hasOnlySubstanceUnits="true" boundaryCondition="false" constant="false"/>
      <species metaid="meta_m_cpd11532_c0_c" id="m_cpd11532_c0_c" name="m_cpd11532_c0_c" compartment="Cytosol" hasOnlySubstanceUnits="true" boundaryCondition="false" constant="false"/>
      <species metaid="meta_m_cpd11533_c0_c" id="m_cpd11533_c0_c" name="m_cpd11533_c0_c" compartment="Cytosol" hasOnlySubstanceUnits="true" boundaryCondition="false" constant="false"/>
      <species metaid="meta_m_cpd11534_c0_c" id="m_cpd11534_c0_c" name="m_cpd11534_c0_c" compartment="Cytosol" hasOnlySubstanceUnits="true" boundaryCondition="false" constant="false"/>
      <species metaid="meta_m_cpd11535_c0_c" id="m_cpd11535_c0_c" name="m_cpd11535_c0_c" compartment="Cytosol" hasOnlySubstanceUnits="true" boundaryCondition="false" constant="false"/>
      <species metaid="meta_m_cpd11536_c0_c" id="m_cpd11536_c0_c" name="m_cpd11536_c0_c" compartment="Cytosol" hasOnlySubstanceUnits="true" boundaryCondition="false" constant="false"/>
      <species metaid="meta_m_cpd11537_c0_c" id="m_cpd11537_c0_c" name="m_cpd11537_c0_c" compartment="Cytosol" hasOnlySubstanceUnits="true" boundaryCondition="false" constant="false"/>
      <species metaid="meta_m_cpd11538_c0_c" id="m_cpd11538_c0_c" name="m_cpd11538_c0_c" compartment="Cytosol" hasOnlySubstanceUnits="true" boundaryCondition="false" constant="false"/>
      <species metaid="meta_m_cpd11539_c0_c" id="m_cpd11539_c0_c" name="m_cpd11539_c0_c" compartment="Cytosol" hasOnlySubstanceUnits="true" boundaryCondition="false" constant="false"/>
      <species metaid="meta_m_cpd11540_c0_c" id="m_cpd11540_c0_c" name="m_cpd11540_c0_c" compartment="Cytosol" hasOnlySubstanceUnits="true" boundaryCondition="false" constant="false"/>
      <species metaid="meta_m_cpd11541_c0_c" id="m_cpd11541_c0_c" name="m_cpd11541_c0_c" compartment="Cytosol" hasOnlySubstanceUnits="true" boundaryCondition="false" constant="false"/>
      <species metaid="meta_m_cpd11542_c0_c" id="m_cpd11542_c0_c" name="m_cpd11542_c0_c" compartment="Cytosol" hasOnlySubstanceUnits="true" boundaryCondition="false" constant="false"/>
      <species metaid="meta_m_cpd11543_c0_c" id="m_cpd11543_c0_c" name="m_cpd11543_c0_c" compartment="Cytosol" hasOnlySubstanceUnits="true" boundaryCondition="false" constant="false"/>
      <species metaid="meta_m_cpd11544_c0_c" id="m_cpd11544_c0_c" name="m_cpd11544_c0_c" compartment="Cytosol" hasOnlySubstanceUnits="true" boundaryCondition="false" constant="false"/>
      <species metaid="meta_m_cpd11545_c0_c" id="m_cpd11545_c0_c" name="m_cpd11545_c0_c" compartment="Cytosol" hasOnlySubstanceUnits="true" boundaryCondition="false" constant="false"/>
      <species metaid="meta_m_cpd11546_c0_c" id="m_cpd11546_c0_c" name="m_cpd11546_c0_c" compartment="Cytosol" hasOnlySubstanceUnits="true" boundaryCondition="false" constant="false"/>
      <species metaid="meta_m_cpd11547_c0_c" id="m_cpd11547_c0_c" name="m_cpd11547_c0_c" compartment="Cytosol" hasOnlySubstanceUnits="true" boundaryCondition="false" constant="false"/>
      <species metaid="meta_m_cpd11548_c0_c" id="m_cpd11548_c0_c" name="m_cpd11548_c0_c" compartment="Cytosol" hasOnlySubstanceUnits="true" boundaryCondition="false" constant="false"/>
      <species metaid="meta_m_cpd11549_c0_c" id="m_cpd11549_c0_c" name="m_cpd11549_c0_c" compartment="Cytosol" hasOnlySubstanceUnits="true" boundaryCondition="false" constant="false"/>
      <species metaid="meta_m_cpd11550_c0_c" id="m_cpd11550_c0_c" name="m_cpd11550_c0_c" compartment="Cytosol" hasOnlySubstanceUnits="true" boundaryCondition="false" constant="false"/>
      <species metaid="meta_m_cpd11551_c0_c" id="m_cpd11551_c0_c" name="m_cpd11551_c0_c" compartment="Cytosol" hasOnlySubstanceUnits="true" boundaryCondition="false" constant="false"/>
      <species metaid="meta_m_cpd11552_c0_c" id="m_cpd11552_c0_c" name="m_cpd11552_c0_c" compartment="Cytosol" hasOnlySubstanceUnits="true" boundaryCondition="false" constant="false"/>
      <species metaid="meta_m_cpd11553_c0_c" id="m_cpd11553_c0_c" name="m_cpd11553_c0_c" compartment="Cytosol" hasOnlySubstanceUnits="true" boundaryCondition="false" constant="false"/>
      <species metaid="meta_m_cpd11554_c0_c" id="m_cpd11554_c0_c" name="m_cpd11554_c0_c" compartment="Cytosol" hasOnlySubstanceUnits="true" boundaryCondition="false" constant="false"/>
      <species metaid="meta_m_cpd11555_c0_c" id="m_cpd11555_c0_c" name="m_cpd11555_c0_c" compartment="Cytosol" hasOnlySubstanceUnits="true" boundaryCondition="false" constant="false"/>
      <species metaid="meta_m_cpd11556_c0_c" id="m_cpd11556_c0_c" name="m_cpd11556_c0_c" compartment="Cytosol" hasOnlySubstanceUnits="true" boundaryCondition="false" constant="false"/>
      <species metaid="meta_m_cpd11557_c0_c" id="m_cpd11557_c0_c" name="m_cpd11557_c0_c" compartment="Cytosol" hasOnlySubstanceUnits="true" boundaryCondition="false" constant="false"/>
      <species metaid="meta_m_cpd11558_c0_c" id="m_cpd11558_c0_c" name="m_cpd11558_c0_c" compartment="Cytosol" hasOnlySubstanceUnits="true" boundaryCondition="false" constant="false"/>
      <species metaid="meta_m_cpd11559_c0_c" id="m_cpd11559_c0_c" name="m_cpd11559_c0_c" compartment="Cytosol" hasOnlySubstanceUnits="true" boundaryCondition="false" constant="false"/>
      <species metaid="meta_m_cpd11560_c0_c" id="m_cpd11560_c0_c" name="m_cpd11560_c0_c" compartment="Cytosol" hasOnlySubstanceUnits="true" boundaryCondition="false" constant="false"/>
      <species metaid="meta_m_cpd11561_c0_c" id="m_cpd11561_c0_c" name="m_cpd11561_c0_c" compartment="Cytosol" hasOnlySubstanceUnits="true" boundaryCondition="false" constant="false"/>
      <species metaid="meta_m_cpd11562_c0_c" id="m_cpd11562_c0_c" name="m_cpd11562_c0_c" compartment="Cytosol" hasOnlySubstanceUnits="true" boundaryCondition="false" constant="false"/>
      <species metaid="meta_m_cpd11563_c0_c" id="m_cpd11563_c0_c" name="m_cpd11563_c0_c" compartment="Cytosol" hasOnlySubstanceUnits="true" boundaryCondition="false" constant="false"/>
      <species metaid="meta_m_cpd11564_c0_c" id="m_cpd11564_c0_c" name="m_cpd11564_c0_c" compartment="Cytosol" hasOnlySubstanceUnits="true" boundaryCondition="false" constant="false"/>
      <species metaid="meta_m_cpd11565_c0_c" id="m_cpd11565_c0_c" name="m_cpd11565_c0_c" compartment="Cytosol" hasOnlySubstanceUnits="true" boundaryCondition="false" constant="false"/>
      <species metaid="meta_m_cpd11566_c0_c" id="m_cpd11566_c0_c" name="m_cpd11566_c0_c" compartment="Cytosol" hasOnlySubstanceUnits="true" boundaryCondition="false" constant="false"/>
      <species metaid="meta_m_cpd11567_c0_c" id="m_cpd11567_c0_c" name="m_cpd11567_c0_c" compartment="Cytosol" hasOnlySubstanceUnits="true" boundaryCondition="false" constant="false"/>
      <species metaid="meta_m_cpd11568_c0_c" id="m_cpd11568_c0_c" name="m_cpd11568_c0_c" compartment="Cytosol" hasOnlySubstanceUnits="true" boundaryCondition="false" constant="false"/>
      <species metaid="meta_m_cpd11569_c0_c" id="m_cpd11569_c0_c" name="m_cpd11569_c0_c" compartment="Cytosol" hasOnlySubstanceUnits="true" boundaryCondition="false" constant="false"/>
      <species metaid="meta_m_cpd11570_c0_c" id="m_cpd11570_c0_c" name="m_cpd11570_c0_c" compartment="Cytosol" hasOnlySubstanceUnits="true" boundaryCondition="false" constant="false"/>
      <species metaid="meta_m_cpd11571_c0_c" id="m_cpd11571_c0_c" name="m_cpd11571_c0_c" compartment="Cytosol" hasOnlySubstanceUnits="true" boundaryCondition="false" constant="false"/>
      <species metaid="meta_m_cpd11572_c0_c" id="m_cpd11572_c0_c" name="m_cpd11572_c0_c" compartment="Cytosol" hasOnlySubstanceUnits="true" boundaryCondition="false" constant="false"/>
      <species metaid="meta_m_cpd11573_c0_c" id="m_cpd11573_c0_c" name="m_cpd11573_c0_c" compartment="Cytosol" hasOnlySubstanceUnits="true" boundaryCondition="false" constant="false"/>
      <species metaid="meta_m_cpd11576_c0_c" id="m_cpd11576_c0_c" name="m_cpd11576_c0_c" compartment="Cytosol" hasOnlySubstanceUnits="true" boundaryCondition="false" constant="false"/>
      <species metaid="meta_m_cpd11576_e0_b" id="m_cpd11576_e0_b" name="m_cpd11576_e0_b" compartment="Extracellular" hasOnlySubstanceUnits="true" boundaryCondition="true" constant="false"/>
      <species metaid="meta_m_cpd11576_e0_c" id="m_cpd11576_e0_c" name="m_cpd11576_e0_c" compartment="Cytosol" hasOnlySubstanceUnits="true" boundaryCondition="false" constant="false"/>
      <species metaid="meta_m_cpd11580_c0_c" id="m_cpd11580_c0_c" name="m_cpd11580_c0_c" compartment="Cytosol" hasOnlySubstanceUnits="true" boundaryCondition="false" constant="false"/>
      <species metaid="meta_m_cpd11580_e0_b" id="m_cpd11580_e0_b" name="m_cpd11580_e0_b" compartment="Extracellular" hasOnlySubstanceUnits="true" boundaryCondition="true" constant="false"/>
      <species metaid="meta_m_cpd11580_e0_c" id="m_cpd11580_e0_c" name="m_cpd11580_e0_c" compartment="Cytosol" hasOnlySubstanceUnits="true" boundaryCondition="false" constant="false"/>
      <species metaid="meta_m_cpd11581_c0_c" id="m_cpd11581_c0_c" name="m_cpd11581_c0_c" compartment="Cytosol" hasOnlySubstanceUnits="true" boundaryCondition="false" constant="false"/>
      <species metaid="meta_m_cpd11581_e0_b" id="m_cpd11581_e0_b" name="m_cpd11581_e0_b" compartment="Extracellular" hasOnlySubstanceUnits="true" boundaryCondition="true" constant="false"/>
      <species metaid="meta_m_cpd11581_e0_c" id="m_cpd11581_e0_c" name="m_cpd11581_e0_c" compartment="Cytosol" hasOnlySubstanceUnits="true" boundaryCondition="false" constant="false"/>
      <species metaid="meta_m_cpd11582_c0_c" id="m_cpd11582_c0_c" name="m_cpd11582_c0_c" compartment="Cytosol" hasOnlySubstanceUnits="true" boundaryCondition="false" constant="false"/>
      <species metaid="meta_m_cpd11582_e0_b" id="m_cpd11582_e0_b" name="m_cpd11582_e0_b" compartment="Extracellular" hasOnlySubstanceUnits="true" boundaryCondition="true" constant="false"/>
      <species metaid="meta_m_cpd11582_e0_c" id="m_cpd11582_e0_c" name="m_cpd11582_e0_c" compartment="Cytosol" hasOnlySubstanceUnits="true" boundaryCondition="false" constant="false"/>
      <species metaid="meta_m_cpd11583_c0_c" id="m_cpd11583_c0_c" name="m_cpd11583_c0_c" compartment="Cytosol" hasOnlySubstanceUnits="true" boundaryCondition="false" constant="false"/>
      <species metaid="meta_m_cpd11583_e0_b" id="m_cpd11583_e0_b" name="m_cpd11583_e0_b" compartment="Extracellular" hasOnlySubstanceUnits="true" boundaryCondition="true" constant="false"/>
      <species metaid="meta_m_cpd11583_e0_c" id="m_cpd11583_e0_c" name="m_cpd11583_e0_c" compartment="Cytosol" hasOnlySubstanceUnits="true" boundaryCondition="false" constant="false"/>
      <species metaid="meta_m_cpd11584_c0_c" id="m_cpd11584_c0_c" name="m_cpd11584_c0_c" compartment="Cytosol" hasOnlySubstanceUnits="true" boundaryCondition="false" constant="false"/>
      <species metaid="meta_m_cpd11584_e0_b" id="m_cpd11584_e0_b" name="m_cpd11584_e0_b" compartment="Extracellular" hasOnlySubstanceUnits="true" boundaryCondition="true" constant="false"/>
      <species metaid="meta_m_cpd11584_e0_c" id="m_cpd11584_e0_c" name="m_cpd11584_e0_c" compartment="Cytosol" hasOnlySubstanceUnits="true" boundaryCondition="false" constant="false"/>
      <species metaid="meta_m_cpd11585_c0_c" id="m_cpd11585_c0_c" name="m_cpd11585_c0_c" compartment="Cytosol" hasOnlySubstanceUnits="true" boundaryCondition="false" constant="false"/>
      <species metaid="meta_m_cpd11585_e0_b" id="m_cpd11585_e0_b" name="m_cpd11585_e0_b" compartment="Extracellular" hasOnlySubstanceUnits="true" boundaryCondition="true" constant="false"/>
      <species metaid="meta_m_cpd11585_e0_c" id="m_cpd11585_e0_c" name="m_cpd11585_e0_c" compartment="Cytosol" hasOnlySubstanceUnits="true" boundaryCondition="false" constant="false"/>
      <species metaid="meta_m_cpd11586_c0_c" id="m_cpd11586_c0_c" name="m_cpd11586_c0_c" compartment="Cytosol" hasOnlySubstanceUnits="true" boundaryCondition="false" constant="false"/>
      <species metaid="meta_m_cpd11586_e0_b" id="m_cpd11586_e0_b" name="m_cpd11586_e0_b" compartment="Extracellular" hasOnlySubstanceUnits="true" boundaryCondition="true" constant="false"/>
      <species metaid="meta_m_cpd11586_e0_c" id="m_cpd11586_e0_c" name="m_cpd11586_e0_c" compartment="Cytosol" hasOnlySubstanceUnits="true" boundaryCondition="false" constant="false"/>
      <species metaid="meta_m_cpd11587_c0_c" id="m_cpd11587_c0_c" name="m_cpd11587_c0_c" compartment="Cytosol" hasOnlySubstanceUnits="true" boundaryCondition="false" constant="false"/>
      <species metaid="meta_m_cpd11587_e0_b" id="m_cpd11587_e0_b" name="m_cpd11587_e0_b" compartment="Extracellular" hasOnlySubstanceUnits="true" boundaryCondition="true" constant="false"/>
      <species metaid="meta_m_cpd11587_e0_c" id="m_cpd11587_e0_c" name="m_cpd11587_e0_c" compartment="Cytosol" hasOnlySubstanceUnits="true" boundaryCondition="false" constant="false"/>
      <species metaid="meta_m_cpd11588_c0_c" id="m_cpd11588_c0_c" name="m_cpd11588_c0_c" compartment="Cytosol" hasOnlySubstanceUnits="true" boundaryCondition="false" constant="false"/>
      <species metaid="meta_m_cpd11588_e0_b" id="m_cpd11588_e0_b" name="m_cpd11588_e0_b" compartment="Extracellular" hasOnlySubstanceUnits="true" boundaryCondition="true" constant="false"/>
      <species metaid="meta_m_cpd11588_e0_c" id="m_cpd11588_e0_c" name="m_cpd11588_e0_c" compartment="Cytosol" hasOnlySubstanceUnits="true" boundaryCondition="false" constant="false"/>
      <species metaid="meta_m_cpd11589_c0_c" id="m_cpd11589_c0_c" name="m_cpd11589_c0_c" compartment="Cytosol" hasOnlySubstanceUnits="true" boundaryCondition="false" constant="false"/>
      <species metaid="meta_m_cpd11589_e0_b" id="m_cpd11589_e0_b" name="m_cpd11589_e0_b" compartment="Extracellular" hasOnlySubstanceUnits="true" boundaryCondition="true" constant="false"/>
      <species metaid="meta_m_cpd11589_e0_c" id="m_cpd11589_e0_c" name="m_cpd11589_e0_c" compartment="Cytosol" hasOnlySubstanceUnits="true" boundaryCondition="false" constant="false"/>
      <species metaid="meta_m_cpd11590_c0_c" id="m_cpd11590_c0_c" name="m_cpd11590_c0_c" compartment="Cytosol" hasOnlySubstanceUnits="true" boundaryCondition="false" constant="false"/>
      <species metaid="meta_m_cpd11590_e0_b" id="m_cpd11590_e0_b" name="m_cpd11590_e0_b" compartment="Extracellular" hasOnlySubstanceUnits="true" boundaryCondition="true" constant="false"/>
      <species metaid="meta_m_cpd11590_e0_c" id="m_cpd11590_e0_c" name="m_cpd11590_e0_c" compartment="Cytosol" hasOnlySubstanceUnits="true" boundaryCondition="false" constant="false"/>
      <species metaid="meta_m_cpd11591_c0_c" id="m_cpd11591_c0_c" name="m_cpd11591_c0_c" compartment="Cytosol" hasOnlySubstanceUnits="true" boundaryCondition="false" constant="false"/>
      <species metaid="meta_m_cpd11591_e0_b" id="m_cpd11591_e0_b" name="m_cpd11591_e0_b" compartment="Extracellular" hasOnlySubstanceUnits="true" boundaryCondition="true" constant="false"/>
      <species metaid="meta_m_cpd11591_e0_c" id="m_cpd11591_e0_c" name="m_cpd11591_e0_c" compartment="Cytosol" hasOnlySubstanceUnits="true" boundaryCondition="false" constant="false"/>
      <species metaid="meta_m_cpd11592_c0_c" id="m_cpd11592_c0_c" name="m_cpd11592_c0_c" compartment="Cytosol" hasOnlySubstanceUnits="true" boundaryCondition="false" constant="false"/>
      <species metaid="meta_m_cpd11592_e0_b" id="m_cpd11592_e0_b" name="m_cpd11592_e0_b" compartment="Extracellular" hasOnlySubstanceUnits="true" boundaryCondition="true" constant="false"/>
      <species metaid="meta_m_cpd11592_e0_c" id="m_cpd11592_e0_c" name="m_cpd11592_e0_c" compartment="Cytosol" hasOnlySubstanceUnits="true" boundaryCondition="false" constant="false"/>
      <species metaid="meta_m_cpd11593_c0_c" id="m_cpd11593_c0_c" name="m_cpd11593_c0_c" compartment="Cytosol" hasOnlySubstanceUnits="true" boundaryCondition="false" constant="false"/>
      <species metaid="meta_m_cpd11593_e0_b" id="m_cpd11593_e0_b" name="m_cpd11593_e0_b" compartment="Extracellular" hasOnlySubstanceUnits="true" boundaryCondition="true" constant="false"/>
      <species metaid="meta_m_cpd11593_e0_c" id="m_cpd11593_e0_c" name="m_cpd11593_e0_c" compartment="Cytosol" hasOnlySubstanceUnits="true" boundaryCondition="false" constant="false"/>
      <species metaid="meta_m_cpd11594_c0_c" id="m_cpd11594_c0_c" name="m_cpd11594_c0_c" compartment="Cytosol" hasOnlySubstanceUnits="true" boundaryCondition="false" constant="false"/>
      <species metaid="meta_m_cpd11594_e0_b" id="m_cpd11594_e0_b" name="m_cpd11594_e0_b" compartment="Extracellular" hasOnlySubstanceUnits="true" boundaryCondition="true" constant="false"/>
      <species metaid="meta_m_cpd11594_e0_c" id="m_cpd11594_e0_c" name="m_cpd11594_e0_c" compartment="Cytosol" hasOnlySubstanceUnits="true" boundaryCondition="false" constant="false"/>
      <species metaid="meta_m_cpd11597_c0_c" id="m_cpd11597_c0_c" name="m_cpd11597_c0_c" compartment="Cytosol" hasOnlySubstanceUnits="true" boundaryCondition="false" constant="false"/>
      <species metaid="meta_m_cpd11597_e0_b" id="m_cpd11597_e0_b" name="m_cpd11597_e0_b" compartment="Extracellular" hasOnlySubstanceUnits="true" boundaryCondition="true" constant="false"/>
      <species metaid="meta_m_cpd11597_e0_c" id="m_cpd11597_e0_c" name="m_cpd11597_e0_c" compartment="Cytosol" hasOnlySubstanceUnits="true" boundaryCondition="false" constant="false"/>
      <species metaid="meta_m_cpd11606_c0_c" id="m_cpd11606_c0_c" name="m_cpd11606_c0_c" compartment="Cytosol" hasOnlySubstanceUnits="true" boundaryCondition="false" constant="false"/>
      <species metaid="meta_m_cpd11620_c0_c" id="m_cpd11620_c0_c" name="m_cpd11620_c0_c" compartment="Cytosol" hasOnlySubstanceUnits="true" boundaryCondition="false" constant="false"/>
      <species metaid="meta_m_cpd11621_c0_c" id="m_cpd11621_c0_c" name="m_cpd11621_c0_c" compartment="Cytosol" hasOnlySubstanceUnits="true" boundaryCondition="false" constant="false"/>
      <species metaid="meta_m_cpd11640_c0_c" id="m_cpd11640_c0_c" name="m_cpd11640_c0_c" compartment="Cytosol" hasOnlySubstanceUnits="true" boundaryCondition="false" constant="false"/>
      <species metaid="meta_m_cpd11825_c0_c" id="m_cpd11825_c0_c" name="m_cpd11825_c0_c" compartment="Cytosol" hasOnlySubstanceUnits="true" boundaryCondition="false" constant="false"/>
      <species metaid="meta_m_cpd11830_c0_c" id="m_cpd11830_c0_c" name="m_cpd11830_c0_c" compartment="Cytosol" hasOnlySubstanceUnits="true" boundaryCondition="false" constant="false"/>
      <species metaid="meta_m_cpd11912_c0_c" id="m_cpd11912_c0_c" name="m_cpd11912_c0_c" compartment="Cytosol" hasOnlySubstanceUnits="true" boundaryCondition="false" constant="false"/>
      <species metaid="meta_m_cpd12005_c0_c" id="m_cpd12005_c0_c" name="m_cpd12005_c0_c" compartment="Cytosol" hasOnlySubstanceUnits="true" boundaryCondition="false" constant="false"/>
      <species metaid="meta_m_cpd12225_c0_c" id="m_cpd12225_c0_c" name="m_cpd12225_c0_c" compartment="Cytosol" hasOnlySubstanceUnits="true" boundaryCondition="false" constant="false"/>
      <species metaid="meta_m_cpd12227_c0_c" id="m_cpd12227_c0_c" name="m_cpd12227_c0_c" compartment="Cytosol" hasOnlySubstanceUnits="true" boundaryCondition="false" constant="false"/>
      <species metaid="meta_m_cpd12237_c0_c" id="m_cpd12237_c0_c" name="m_cpd12237_c0_c" compartment="Cytosol" hasOnlySubstanceUnits="true" boundaryCondition="false" constant="false"/>
      <species metaid="meta_m_cpd12370_c0_c" id="m_cpd12370_c0_c" name="m_cpd12370_c0_c" compartment="Cytosol" hasOnlySubstanceUnits="true" boundaryCondition="false" constant="false"/>
      <species metaid="meta_m_cpd12543_c0_c" id="m_cpd12543_c0_c" name="m_cpd12543_c0_c" compartment="Cytosol" hasOnlySubstanceUnits="true" boundaryCondition="false" constant="false"/>
      <species metaid="meta_m_cpd12547_c0_c" id="m_cpd12547_c0_c" name="m_cpd12547_c0_c" compartment="Cytosol" hasOnlySubstanceUnits="true" boundaryCondition="false" constant="false"/>
      <species metaid="meta_m_cpd12689_c0_c" id="m_cpd12689_c0_c" name="m_cpd12689_c0_c" compartment="Cytosol" hasOnlySubstanceUnits="true" boundaryCondition="false" constant="false"/>
      <species metaid="meta_m_cpd12848_c0_c" id="m_cpd12848_c0_c" name="m_cpd12848_c0_c" compartment="Cytosol" hasOnlySubstanceUnits="true" boundaryCondition="false" constant="false"/>
      <species metaid="meta_m_cpd14507_c0_c" id="m_cpd14507_c0_c" name="m_cpd14507_c0_c" compartment="Cytosol" hasOnlySubstanceUnits="true" boundaryCondition="false" constant="false"/>
      <species metaid="meta_m_cpd14698_c0_c" id="m_cpd14698_c0_c" name="m_cpd14698_c0_c" compartment="Cytosol" hasOnlySubstanceUnits="true" boundaryCondition="false" constant="false"/>
      <species metaid="meta_m_cpd14699_c0_c" id="m_cpd14699_c0_c" name="m_cpd14699_c0_c" compartment="Cytosol" hasOnlySubstanceUnits="true" boundaryCondition="false" constant="false"/>
      <species metaid="meta_m_cpd14700_c0_c" id="m_cpd14700_c0_c" name="m_cpd14700_c0_c" compartment="Cytosol" hasOnlySubstanceUnits="true" boundaryCondition="false" constant="false"/>
      <species metaid="meta_m_cpd14702_c0_c" id="m_cpd14702_c0_c" name="m_cpd14702_c0_c" compartment="Cytosol" hasOnlySubstanceUnits="true" boundaryCondition="false" constant="false"/>
      <species metaid="meta_m_cpd14703_c0_c" id="m_cpd14703_c0_c" name="m_cpd14703_c0_c" compartment="Cytosol" hasOnlySubstanceUnits="true" boundaryCondition="false" constant="false"/>
      <species metaid="meta_m_cpd14955_c0_c" id="m_cpd14955_c0_c" name="m_cpd14955_c0_c" compartment="Cytosol" hasOnlySubstanceUnits="true" boundaryCondition="false" constant="false"/>
      <species metaid="meta_m_cpd14960_c0_c" id="m_cpd14960_c0_c" name="m_cpd14960_c0_c" compartment="Cytosol" hasOnlySubstanceUnits="true" boundaryCondition="false" constant="false"/>
      <species metaid="meta_m_cpd14961_c0_c" id="m_cpd14961_c0_c" name="m_cpd14961_c0_c" compartment="Cytosol" hasOnlySubstanceUnits="true" boundaryCondition="false" constant="false"/>
      <species metaid="meta_m_cpd15237_c0_c" id="m_cpd15237_c0_c" name="m_cpd15237_c0_c" compartment="Cytosol" hasOnlySubstanceUnits="true" boundaryCondition="false" constant="false"/>
      <species metaid="meta_m_cpd15239_c0_c" id="m_cpd15239_c0_c" name="m_cpd15239_c0_c" compartment="Cytosol" hasOnlySubstanceUnits="true" boundaryCondition="false" constant="false"/>
      <species metaid="meta_m_cpd15268_c0_c" id="m_cpd15268_c0_c" name="m_cpd15268_c0_c" compartment="Cytosol" hasOnlySubstanceUnits="true" boundaryCondition="false" constant="false"/>
      <species metaid="meta_m_cpd15269_c0_c" id="m_cpd15269_c0_c" name="m_cpd15269_c0_c" compartment="Cytosol" hasOnlySubstanceUnits="true" boundaryCondition="false" constant="false"/>
      <species metaid="meta_m_cpd15277_c0_c" id="m_cpd15277_c0_c" name="m_cpd15277_c0_c" compartment="Cytosol" hasOnlySubstanceUnits="true" boundaryCondition="false" constant="false"/>
      <species metaid="meta_m_cpd15294_c0_c" id="m_cpd15294_c0_c" name="m_cpd15294_c0_c" compartment="Cytosol" hasOnlySubstanceUnits="true" boundaryCondition="false" constant="false"/>
      <species metaid="meta_m_cpd15298_c0_c" id="m_cpd15298_c0_c" name="m_cpd15298_c0_c" compartment="Cytosol" hasOnlySubstanceUnits="true" boundaryCondition="false" constant="false"/>
      <species metaid="meta_m_cpd15311_c0_c" id="m_cpd15311_c0_c" name="m_cpd15311_c0_c" compartment="Cytosol" hasOnlySubstanceUnits="true" boundaryCondition="false" constant="false"/>
      <species metaid="meta_m_cpd15313_c0_c" id="m_cpd15313_c0_c" name="m_cpd15313_c0_c" compartment="Cytosol" hasOnlySubstanceUnits="true" boundaryCondition="false" constant="false"/>
      <species metaid="meta_m_cpd15314_c0_c" id="m_cpd15314_c0_c" name="m_cpd15314_c0_c" compartment="Cytosol" hasOnlySubstanceUnits="true" boundaryCondition="false" constant="false"/>
      <species metaid="meta_m_cpd15315_c0_c" id="m_cpd15315_c0_c" name="m_cpd15315_c0_c" compartment="Cytosol" hasOnlySubstanceUnits="true" boundaryCondition="false" constant="false"/>
      <species metaid="meta_m_cpd15316_c0_c" id="m_cpd15316_c0_c" name="m_cpd15316_c0_c" compartment="Cytosol" hasOnlySubstanceUnits="true" boundaryCondition="false" constant="false"/>
      <species metaid="meta_m_cpd15317_c0_c" id="m_cpd15317_c0_c" name="m_cpd15317_c0_c" compartment="Cytosol" hasOnlySubstanceUnits="true" boundaryCondition="false" constant="false"/>
      <species metaid="meta_m_cpd15318_c0_c" id="m_cpd15318_c0_c" name="m_cpd15318_c0_c" compartment="Cytosol" hasOnlySubstanceUnits="true" boundaryCondition="false" constant="false"/>
      <species metaid="meta_m_cpd15319_c0_c" id="m_cpd15319_c0_c" name="m_cpd15319_c0_c" compartment="Cytosol" hasOnlySubstanceUnits="true" boundaryCondition="false" constant="false"/>
      <species metaid="meta_m_cpd15320_c0_c" id="m_cpd15320_c0_c" name="m_cpd15320_c0_c" compartment="Cytosol" hasOnlySubstanceUnits="true" boundaryCondition="false" constant="false"/>
      <species metaid="meta_m_cpd15321_c0_c" id="m_cpd15321_c0_c" name="m_cpd15321_c0_c" compartment="Cytosol" hasOnlySubstanceUnits="true" boundaryCondition="false" constant="false"/>
      <species metaid="meta_m_cpd15322_c0_c" id="m_cpd15322_c0_c" name="m_cpd15322_c0_c" compartment="Cytosol" hasOnlySubstanceUnits="true" boundaryCondition="false" constant="false"/>
      <species metaid="meta_m_cpd15323_c0_c" id="m_cpd15323_c0_c" name="m_cpd15323_c0_c" compartment="Cytosol" hasOnlySubstanceUnits="true" boundaryCondition="false" constant="false"/>
      <species metaid="meta_m_cpd15324_c0_c" id="m_cpd15324_c0_c" name="m_cpd15324_c0_c" compartment="Cytosol" hasOnlySubstanceUnits="true" boundaryCondition="false" constant="false"/>
      <species metaid="meta_m_cpd15325_c0_c" id="m_cpd15325_c0_c" name="m_cpd15325_c0_c" compartment="Cytosol" hasOnlySubstanceUnits="true" boundaryCondition="false" constant="false"/>
      <species metaid="meta_m_cpd15326_c0_c" id="m_cpd15326_c0_c" name="m_cpd15326_c0_c" compartment="Cytosol" hasOnlySubstanceUnits="true" boundaryCondition="false" constant="false"/>
      <species metaid="meta_m_cpd15327_c0_c" id="m_cpd15327_c0_c" name="m_cpd15327_c0_c" compartment="Cytosol" hasOnlySubstanceUnits="true" boundaryCondition="false" constant="false"/>
      <species metaid="meta_m_cpd15328_c0_c" id="m_cpd15328_c0_c" name="m_cpd15328_c0_c" compartment="Cytosol" hasOnlySubstanceUnits="true" boundaryCondition="false" constant="false"/>
      <species metaid="meta_m_cpd15329_c0_c" id="m_cpd15329_c0_c" name="m_cpd15329_c0_c" compartment="Cytosol" hasOnlySubstanceUnits="true" boundaryCondition="false" constant="false"/>
      <species metaid="meta_m_cpd15330_c0_c" id="m_cpd15330_c0_c" name="m_cpd15330_c0_c" compartment="Cytosol" hasOnlySubstanceUnits="true" boundaryCondition="false" constant="false"/>
      <species metaid="meta_m_cpd15331_c0_c" id="m_cpd15331_c0_c" name="m_cpd15331_c0_c" compartment="Cytosol" hasOnlySubstanceUnits="true" boundaryCondition="false" constant="false"/>
      <species metaid="meta_m_cpd15336_c0_c" id="m_cpd15336_c0_c" name="m_cpd15336_c0_c" compartment="Cytosol" hasOnlySubstanceUnits="true" boundaryCondition="false" constant="false"/>
      <species metaid="meta_m_cpd15337_c0_c" id="m_cpd15337_c0_c" name="m_cpd15337_c0_c" compartment="Cytosol" hasOnlySubstanceUnits="true" boundaryCondition="false" constant="false"/>
      <species metaid="meta_m_cpd15338_c0_c" id="m_cpd15338_c0_c" name="m_cpd15338_c0_c" compartment="Cytosol" hasOnlySubstanceUnits="true" boundaryCondition="false" constant="false"/>
      <species metaid="meta_m_cpd15339_c0_c" id="m_cpd15339_c0_c" name="m_cpd15339_c0_c" compartment="Cytosol" hasOnlySubstanceUnits="true" boundaryCondition="false" constant="false"/>
      <species metaid="meta_m_cpd15340_c0_c" id="m_cpd15340_c0_c" name="m_cpd15340_c0_c" compartment="Cytosol" hasOnlySubstanceUnits="true" boundaryCondition="false" constant="false"/>
      <species metaid="meta_m_cpd15341_c0_c" id="m_cpd15341_c0_c" name="m_cpd15341_c0_c" compartment="Cytosol" hasOnlySubstanceUnits="true" boundaryCondition="false" constant="false"/>
      <species metaid="meta_m_cpd15342_c0_c" id="m_cpd15342_c0_c" name="m_cpd15342_c0_c" compartment="Cytosol" hasOnlySubstanceUnits="true" boundaryCondition="false" constant="false"/>
      <species metaid="meta_m_cpd15343_c0_c" id="m_cpd15343_c0_c" name="m_cpd15343_c0_c" compartment="Cytosol" hasOnlySubstanceUnits="true" boundaryCondition="false" constant="false"/>
      <species metaid="meta_m_cpd15344_c0_c" id="m_cpd15344_c0_c" name="m_cpd15344_c0_c" compartment="Cytosol" hasOnlySubstanceUnits="true" boundaryCondition="false" constant="false"/>
      <species metaid="meta_m_cpd15345_c0_c" id="m_cpd15345_c0_c" name="m_cpd15345_c0_c" compartment="Cytosol" hasOnlySubstanceUnits="true" boundaryCondition="false" constant="false"/>
      <species metaid="meta_m_cpd15346_c0_c" id="m_cpd15346_c0_c" name="m_cpd15346_c0_c" compartment="Cytosol" hasOnlySubstanceUnits="true" boundaryCondition="false" constant="false"/>
      <species metaid="meta_m_cpd15347_c0_c" id="m_cpd15347_c0_c" name="m_cpd15347_c0_c" compartment="Cytosol" hasOnlySubstanceUnits="true" boundaryCondition="false" constant="false"/>
      <species metaid="meta_m_cpd15348_c0_c" id="m_cpd15348_c0_c" name="m_cpd15348_c0_c" compartment="Cytosol" hasOnlySubstanceUnits="true" boundaryCondition="false" constant="false"/>
      <species metaid="meta_m_cpd15349_c0_c" id="m_cpd15349_c0_c" name="m_cpd15349_c0_c" compartment="Cytosol" hasOnlySubstanceUnits="true" boundaryCondition="false" constant="false"/>
      <species metaid="meta_m_cpd15350_c0_c" id="m_cpd15350_c0_c" name="m_cpd15350_c0_c" compartment="Cytosol" hasOnlySubstanceUnits="true" boundaryCondition="false" constant="false"/>
      <species metaid="meta_m_cpd15352_c0_c" id="m_cpd15352_c0_c" name="m_cpd15352_c0_c" compartment="Cytosol" hasOnlySubstanceUnits="true" boundaryCondition="false" constant="false"/>
      <species metaid="meta_m_cpd15353_c0_c" id="m_cpd15353_c0_c" name="m_cpd15353_c0_c" compartment="Cytosol" hasOnlySubstanceUnits="true" boundaryCondition="false" constant="false"/>
      <species metaid="meta_m_cpd15354_c0_c" id="m_cpd15354_c0_c" name="m_cpd15354_c0_c" compartment="Cytosol" hasOnlySubstanceUnits="true" boundaryCondition="false" constant="false"/>
      <species metaid="meta_m_cpd15355_c0_c" id="m_cpd15355_c0_c" name="m_cpd15355_c0_c" compartment="Cytosol" hasOnlySubstanceUnits="true" boundaryCondition="false" constant="false"/>
      <species metaid="meta_m_cpd15357_c0_c" id="m_cpd15357_c0_c" name="m_cpd15357_c0_c" compartment="Cytosol" hasOnlySubstanceUnits="true" boundaryCondition="false" constant="false"/>
      <species metaid="meta_m_cpd15358_c0_c" id="m_cpd15358_c0_c" name="m_cpd15358_c0_c" compartment="Cytosol" hasOnlySubstanceUnits="true" boundaryCondition="false" constant="false"/>
      <species metaid="meta_m_cpd15362_c0_c" id="m_cpd15362_c0_c" name="m_cpd15362_c0_c" compartment="Cytosol" hasOnlySubstanceUnits="true" boundaryCondition="false" constant="false"/>
      <species metaid="meta_m_cpd15363_c0_c" id="m_cpd15363_c0_c" name="m_cpd15363_c0_c" compartment="Cytosol" hasOnlySubstanceUnits="true" boundaryCondition="false" constant="false"/>
      <species metaid="meta_m_cpd15378_c0_c" id="m_cpd15378_c0_c" name="m_cpd15378_c0_c" compartment="Cytosol" hasOnlySubstanceUnits="true" boundaryCondition="false" constant="false"/>
      <species metaid="meta_m_cpd15378_e0_b" id="m_cpd15378_e0_b" name="m_cpd15378_e0_b" compartment="Extracellular" hasOnlySubstanceUnits="true" boundaryCondition="true" constant="false"/>
      <species metaid="meta_m_cpd15378_e0_c" id="m_cpd15378_e0_c" name="m_cpd15378_e0_c" compartment="Cytosol" hasOnlySubstanceUnits="true" boundaryCondition="false" constant="false"/>
      <species metaid="meta_m_cpd15417_c0_c" id="m_cpd15417_c0_c" name="m_cpd15417_c0_c" compartment="Cytosol" hasOnlySubstanceUnits="true" boundaryCondition="false" constant="false"/>
      <species metaid="meta_m_cpd15418_c0_c" id="m_cpd15418_c0_c" name="m_cpd15418_c0_c" compartment="Cytosol" hasOnlySubstanceUnits="true" boundaryCondition="false" constant="false"/>
      <species metaid="meta_m_cpd15419_c0_c" id="m_cpd15419_c0_c" name="m_cpd15419_c0_c" compartment="Cytosol" hasOnlySubstanceUnits="true" boundaryCondition="false" constant="false"/>
      <species metaid="meta_m_cpd15420_c0_c" id="m_cpd15420_c0_c" name="m_cpd15420_c0_c" compartment="Cytosol" hasOnlySubstanceUnits="true" boundaryCondition="false" constant="false"/>
      <species metaid="meta_m_cpd15421_c0_c" id="m_cpd15421_c0_c" name="m_cpd15421_c0_c" compartment="Cytosol" hasOnlySubstanceUnits="true" boundaryCondition="false" constant="false"/>
      <species metaid="meta_m_cpd15422_c0_c" id="m_cpd15422_c0_c" name="m_cpd15422_c0_c" compartment="Cytosol" hasOnlySubstanceUnits="true" boundaryCondition="false" constant="false"/>
      <species metaid="meta_m_cpd15423_c0_c" id="m_cpd15423_c0_c" name="m_cpd15423_c0_c" compartment="Cytosol" hasOnlySubstanceUnits="true" boundaryCondition="false" constant="false"/>
      <species metaid="meta_m_cpd15494_c0_c" id="m_cpd15494_c0_c" name="m_cpd15494_c0_c" compartment="Cytosol" hasOnlySubstanceUnits="true" boundaryCondition="false" constant="false"/>
      <species metaid="meta_m_cpd15495_c0_c" id="m_cpd15495_c0_c" name="m_cpd15495_c0_c" compartment="Cytosol" hasOnlySubstanceUnits="true" boundaryCondition="false" constant="false"/>
      <species metaid="meta_m_cpd15499_c0_c" id="m_cpd15499_c0_c" name="m_cpd15499_c0_c" compartment="Cytosol" hasOnlySubstanceUnits="true" boundaryCondition="false" constant="false"/>
      <species metaid="meta_m_cpd15500_c0_c" id="m_cpd15500_c0_c" name="m_cpd15500_c0_c" compartment="Cytosol" hasOnlySubstanceUnits="true" boundaryCondition="false" constant="false"/>
      <species metaid="meta_m_cpd15521_c0_c" id="m_cpd15521_c0_c" name="m_cpd15521_c0_c" compartment="Cytosol" hasOnlySubstanceUnits="true" boundaryCondition="false" constant="false"/>
      <species metaid="meta_m_cpd15522_c0_c" id="m_cpd15522_c0_c" name="m_cpd15522_c0_c" compartment="Cytosol" hasOnlySubstanceUnits="true" boundaryCondition="false" constant="false"/>
      <species metaid="meta_m_cpd15523_c0_c" id="m_cpd15523_c0_c" name="m_cpd15523_c0_c" compartment="Cytosol" hasOnlySubstanceUnits="true" boundaryCondition="false" constant="false"/>
      <species metaid="meta_m_cpd15524_c0_c" id="m_cpd15524_c0_c" name="m_cpd15524_c0_c" compartment="Cytosol" hasOnlySubstanceUnits="true" boundaryCondition="false" constant="false"/>
      <species metaid="meta_m_cpd15525_c0_c" id="m_cpd15525_c0_c" name="m_cpd15525_c0_c" compartment="Cytosol" hasOnlySubstanceUnits="true" boundaryCondition="false" constant="false"/>
      <species metaid="meta_m_cpd15526_c0_c" id="m_cpd15526_c0_c" name="m_cpd15526_c0_c" compartment="Cytosol" hasOnlySubstanceUnits="true" boundaryCondition="false" constant="false"/>
      <species metaid="meta_m_cpd15527_c0_c" id="m_cpd15527_c0_c" name="m_cpd15527_c0_c" compartment="Cytosol" hasOnlySubstanceUnits="true" boundaryCondition="false" constant="false"/>
      <species metaid="meta_m_cpd15533_c0_c" id="m_cpd15533_c0_c" name="m_cpd15533_c0_c" compartment="Cytosol" hasOnlySubstanceUnits="true" boundaryCondition="false" constant="false"/>
      <species metaid="meta_m_cpd15536_c0_c" id="m_cpd15536_c0_c" name="m_cpd15536_c0_c" compartment="Cytosol" hasOnlySubstanceUnits="true" boundaryCondition="false" constant="false"/>
      <species metaid="meta_m_cpd15538_c0_c" id="m_cpd15538_c0_c" name="m_cpd15538_c0_c" compartment="Cytosol" hasOnlySubstanceUnits="true" boundaryCondition="false" constant="false"/>
      <species metaid="meta_m_cpd15540_c0_c" id="m_cpd15540_c0_c" name="m_cpd15540_c0_c" compartment="Cytosol" hasOnlySubstanceUnits="true" boundaryCondition="false" constant="false"/>
      <species metaid="meta_m_cpd15542_c0_c" id="m_cpd15542_c0_c" name="m_cpd15542_c0_c" compartment="Cytosol" hasOnlySubstanceUnits="true" boundaryCondition="false" constant="false"/>
      <species metaid="meta_m_cpd15543_c0_c" id="m_cpd15543_c0_c" name="m_cpd15543_c0_c" compartment="Cytosol" hasOnlySubstanceUnits="true" boundaryCondition="false" constant="false"/>
      <species metaid="meta_m_cpd15544_c0_c" id="m_cpd15544_c0_c" name="m_cpd15544_c0_c" compartment="Cytosol" hasOnlySubstanceUnits="true" boundaryCondition="false" constant="false"/>
      <species metaid="meta_m_cpd15545_c0_c" id="m_cpd15545_c0_c" name="m_cpd15545_c0_c" compartment="Cytosol" hasOnlySubstanceUnits="true" boundaryCondition="false" constant="false"/>
      <species metaid="meta_m_cpd15546_c0_c" id="m_cpd15546_c0_c" name="m_cpd15546_c0_c" compartment="Cytosol" hasOnlySubstanceUnits="true" boundaryCondition="false" constant="false"/>
      <species metaid="meta_m_cpd15547_c0_c" id="m_cpd15547_c0_c" name="m_cpd15547_c0_c" compartment="Cytosol" hasOnlySubstanceUnits="true" boundaryCondition="false" constant="false"/>
      <species metaid="meta_m_cpd15548_c0_c" id="m_cpd15548_c0_c" name="m_cpd15548_c0_c" compartment="Cytosol" hasOnlySubstanceUnits="true" boundaryCondition="false" constant="false"/>
      <species metaid="meta_m_cpd15560_c0_c" id="m_cpd15560_c0_c" name="m_cpd15560_c0_c" compartment="Cytosol" hasOnlySubstanceUnits="true" boundaryCondition="false" constant="false"/>
      <species metaid="meta_m_cpd15561_c0_c" id="m_cpd15561_c0_c" name="m_cpd15561_c0_c" compartment="Cytosol" hasOnlySubstanceUnits="true" boundaryCondition="false" constant="false"/>
      <species metaid="meta_m_cpd15584_c0_c" id="m_cpd15584_c0_c" name="m_cpd15584_c0_c" compartment="Cytosol" hasOnlySubstanceUnits="true" boundaryCondition="false" constant="false"/>
      <species metaid="meta_m_cpd15584_e0_b" id="m_cpd15584_e0_b" name="m_cpd15584_e0_b" compartment="Extracellular" hasOnlySubstanceUnits="true" boundaryCondition="true" constant="false"/>
      <species metaid="meta_m_cpd15584_e0_c" id="m_cpd15584_e0_c" name="m_cpd15584_e0_c" compartment="Cytosol" hasOnlySubstanceUnits="true" boundaryCondition="false" constant="false"/>
      <species metaid="meta_m_cpd15585_c0_c" id="m_cpd15585_c0_c" name="m_cpd15585_c0_c" compartment="Cytosol" hasOnlySubstanceUnits="true" boundaryCondition="false" constant="false"/>
      <species metaid="meta_m_cpd15585_e0_b" id="m_cpd15585_e0_b" name="m_cpd15585_e0_b" compartment="Extracellular" hasOnlySubstanceUnits="true" boundaryCondition="true" constant="false"/>
      <species metaid="meta_m_cpd15585_e0_c" id="m_cpd15585_e0_c" name="m_cpd15585_e0_c" compartment="Cytosol" hasOnlySubstanceUnits="true" boundaryCondition="false" constant="false"/>
      <species metaid="meta_m_cpd15603_c0_c" id="m_cpd15603_c0_c" name="m_cpd15603_c0_c" compartment="Cytosol" hasOnlySubstanceUnits="true" boundaryCondition="false" constant="false"/>
      <species metaid="meta_m_cpd15603_e0_b" id="m_cpd15603_e0_b" name="m_cpd15603_e0_b" compartment="Extracellular" hasOnlySubstanceUnits="true" boundaryCondition="true" constant="false"/>
      <species metaid="meta_m_cpd15603_e0_c" id="m_cpd15603_e0_c" name="m_cpd15603_e0_c" compartment="Cytosol" hasOnlySubstanceUnits="true" boundaryCondition="false" constant="false"/>
      <species metaid="meta_m_cpd15604_c0_c" id="m_cpd15604_c0_c" name="m_cpd15604_c0_c" compartment="Cytosol" hasOnlySubstanceUnits="true" boundaryCondition="false" constant="false"/>
      <species metaid="meta_m_cpd15604_e0_b" id="m_cpd15604_e0_b" name="m_cpd15604_e0_b" compartment="Extracellular" hasOnlySubstanceUnits="true" boundaryCondition="true" constant="false"/>
      <species metaid="meta_m_cpd15604_e0_c" id="m_cpd15604_e0_c" name="m_cpd15604_e0_c" compartment="Cytosol" hasOnlySubstanceUnits="true" boundaryCondition="false" constant="false"/>
      <species metaid="meta_m_cpd15605_c0_c" id="m_cpd15605_c0_c" name="m_cpd15605_c0_c" compartment="Cytosol" hasOnlySubstanceUnits="true" boundaryCondition="false" constant="false"/>
      <species metaid="meta_m_cpd15605_e0_b" id="m_cpd15605_e0_b" name="m_cpd15605_e0_b" compartment="Extracellular" hasOnlySubstanceUnits="true" boundaryCondition="true" constant="false"/>
      <species metaid="meta_m_cpd15605_e0_c" id="m_cpd15605_e0_c" name="m_cpd15605_e0_c" compartment="Cytosol" hasOnlySubstanceUnits="true" boundaryCondition="false" constant="false"/>
      <species metaid="meta_m_cpd15606_c0_c" id="m_cpd15606_c0_c" name="m_cpd15606_c0_c" compartment="Cytosol" hasOnlySubstanceUnits="true" boundaryCondition="false" constant="false"/>
      <species metaid="meta_m_cpd15606_e0_b" id="m_cpd15606_e0_b" name="m_cpd15606_e0_b" compartment="Extracellular" hasOnlySubstanceUnits="true" boundaryCondition="true" constant="false"/>
      <species metaid="meta_m_cpd15606_e0_c" id="m_cpd15606_e0_c" name="m_cpd15606_e0_c" compartment="Cytosol" hasOnlySubstanceUnits="true" boundaryCondition="false" constant="false"/>
      <species metaid="meta_m_cpd15661_c0_c" id="m_cpd15661_c0_c" name="m_cpd15661_c0_c" compartment="Cytosol" hasOnlySubstanceUnits="true" boundaryCondition="false" constant="false"/>
      <species metaid="meta_m_cpd15662_c0_c" id="m_cpd15662_c0_c" name="m_cpd15662_c0_c" compartment="Cytosol" hasOnlySubstanceUnits="true" boundaryCondition="false" constant="false"/>
      <species metaid="meta_m_cpd15663_c0_c" id="m_cpd15663_c0_c" name="m_cpd15663_c0_c" compartment="Cytosol" hasOnlySubstanceUnits="true" boundaryCondition="false" constant="false"/>
      <species metaid="meta_m_cpd15665_c0_c" id="m_cpd15665_c0_c" name="m_cpd15665_c0_c" compartment="Cytosol" hasOnlySubstanceUnits="true" boundaryCondition="false" constant="false"/>
      <species metaid="meta_m_cpd15666_c0_c" id="m_cpd15666_c0_c" name="m_cpd15666_c0_c" compartment="Cytosol" hasOnlySubstanceUnits="true" boundaryCondition="false" constant="false"/>
      <species metaid="meta_m_cpd15667_c0_c" id="m_cpd15667_c0_c" name="m_cpd15667_c0_c" compartment="Cytosol" hasOnlySubstanceUnits="true" boundaryCondition="false" constant="false"/>
      <species metaid="meta_m_cpd15668_c0_c" id="m_cpd15668_c0_c" name="m_cpd15668_c0_c" compartment="Cytosol" hasOnlySubstanceUnits="true" boundaryCondition="false" constant="false"/>
      <species metaid="meta_m_cpd15669_c0_c" id="m_cpd15669_c0_c" name="m_cpd15669_c0_c" compartment="Cytosol" hasOnlySubstanceUnits="true" boundaryCondition="false" constant="false"/>
      <species metaid="meta_m_cpd15671_c0_c" id="m_cpd15671_c0_c" name="m_cpd15671_c0_c" compartment="Cytosol" hasOnlySubstanceUnits="true" boundaryCondition="false" constant="false"/>
      <species metaid="meta_m_cpd15672_c0_c" id="m_cpd15672_c0_c" name="m_cpd15672_c0_c" compartment="Cytosol" hasOnlySubstanceUnits="true" boundaryCondition="false" constant="false"/>
      <species metaid="meta_m_cpd15673_c0_c" id="m_cpd15673_c0_c" name="m_cpd15673_c0_c" compartment="Cytosol" hasOnlySubstanceUnits="true" boundaryCondition="false" constant="false"/>
      <species metaid="meta_m_cpd15674_c0_c" id="m_cpd15674_c0_c" name="m_cpd15674_c0_c" compartment="Cytosol" hasOnlySubstanceUnits="true" boundaryCondition="false" constant="false"/>
      <species metaid="meta_m_cpd15675_c0_c" id="m_cpd15675_c0_c" name="m_cpd15675_c0_c" compartment="Cytosol" hasOnlySubstanceUnits="true" boundaryCondition="false" constant="false"/>
      <species metaid="meta_m_cpd15676_c0_c" id="m_cpd15676_c0_c" name="m_cpd15676_c0_c" compartment="Cytosol" hasOnlySubstanceUnits="true" boundaryCondition="false" constant="false"/>
      <species metaid="meta_m_cpd15677_c0_c" id="m_cpd15677_c0_c" name="m_cpd15677_c0_c" compartment="Cytosol" hasOnlySubstanceUnits="true" boundaryCondition="false" constant="false"/>
      <species metaid="meta_m_cpd15678_c0_c" id="m_cpd15678_c0_c" name="m_cpd15678_c0_c" compartment="Cytosol" hasOnlySubstanceUnits="true" boundaryCondition="false" constant="false"/>
      <species metaid="meta_m_cpd15679_c0_c" id="m_cpd15679_c0_c" name="m_cpd15679_c0_c" compartment="Cytosol" hasOnlySubstanceUnits="true" boundaryCondition="false" constant="false"/>
      <species metaid="meta_m_cpd15680_c0_c" id="m_cpd15680_c0_c" name="m_cpd15680_c0_c" compartment="Cytosol" hasOnlySubstanceUnits="true" boundaryCondition="false" constant="false"/>
      <species metaid="meta_m_cpd15681_c0_c" id="m_cpd15681_c0_c" name="m_cpd15681_c0_c" compartment="Cytosol" hasOnlySubstanceUnits="true" boundaryCondition="false" constant="false"/>
      <species metaid="meta_m_cpd15682_c0_c" id="m_cpd15682_c0_c" name="m_cpd15682_c0_c" compartment="Cytosol" hasOnlySubstanceUnits="true" boundaryCondition="false" constant="false"/>
      <species metaid="meta_m_cpd15683_c0_c" id="m_cpd15683_c0_c" name="m_cpd15683_c0_c" compartment="Cytosol" hasOnlySubstanceUnits="true" boundaryCondition="false" constant="false"/>
      <species metaid="meta_m_cpd15684_c0_c" id="m_cpd15684_c0_c" name="m_cpd15684_c0_c" compartment="Cytosol" hasOnlySubstanceUnits="true" boundaryCondition="false" constant="false"/>
      <species metaid="meta_m_cpd15685_c0_c" id="m_cpd15685_c0_c" name="m_cpd15685_c0_c" compartment="Cytosol" hasOnlySubstanceUnits="true" boundaryCondition="false" constant="false"/>
      <species metaid="meta_m_cpd15686_c0_c" id="m_cpd15686_c0_c" name="m_cpd15686_c0_c" compartment="Cytosol" hasOnlySubstanceUnits="true" boundaryCondition="false" constant="false"/>
      <species metaid="meta_m_cpd15687_c0_c" id="m_cpd15687_c0_c" name="m_cpd15687_c0_c" compartment="Cytosol" hasOnlySubstanceUnits="true" boundaryCondition="false" constant="false"/>
      <species metaid="meta_m_cpd15688_c0_c" id="m_cpd15688_c0_c" name="m_cpd15688_c0_c" compartment="Cytosol" hasOnlySubstanceUnits="true" boundaryCondition="false" constant="false"/>
      <species metaid="meta_m_cpd15689_c0_c" id="m_cpd15689_c0_c" name="m_cpd15689_c0_c" compartment="Cytosol" hasOnlySubstanceUnits="true" boundaryCondition="false" constant="false"/>
      <species metaid="meta_m_cpd15690_c0_c" id="m_cpd15690_c0_c" name="m_cpd15690_c0_c" compartment="Cytosol" hasOnlySubstanceUnits="true" boundaryCondition="false" constant="false"/>
      <species metaid="meta_m_cpd15695_c0_c" id="m_cpd15695_c0_c" name="m_cpd15695_c0_c" compartment="Cytosol" hasOnlySubstanceUnits="true" boundaryCondition="false" constant="false"/>
      <species metaid="meta_m_cpd15696_c0_c" id="m_cpd15696_c0_c" name="m_cpd15696_c0_c" compartment="Cytosol" hasOnlySubstanceUnits="true" boundaryCondition="false" constant="false"/>
      <species metaid="meta_m_cpd15701_c0_c" id="m_cpd15701_c0_c" name="m_cpd15701_c0_c" compartment="Cytosol" hasOnlySubstanceUnits="true" boundaryCondition="false" constant="false"/>
      <species metaid="meta_m_cpd15702_c0_c" id="m_cpd15702_c0_c" name="m_cpd15702_c0_c" compartment="Cytosol" hasOnlySubstanceUnits="true" boundaryCondition="false" constant="false"/>
      <species metaid="meta_m_cpd15716_c0_c" id="m_cpd15716_c0_c" name="m_cpd15716_c0_c" compartment="Cytosol" hasOnlySubstanceUnits="true" boundaryCondition="false" constant="false"/>
      <species metaid="meta_m_cpd15717_c0_c" id="m_cpd15717_c0_c" name="m_cpd15717_c0_c" compartment="Cytosol" hasOnlySubstanceUnits="true" boundaryCondition="false" constant="false"/>
      <species metaid="meta_m_cpd15718_c0_c" id="m_cpd15718_c0_c" name="m_cpd15718_c0_c" compartment="Cytosol" hasOnlySubstanceUnits="true" boundaryCondition="false" constant="false"/>
      <species metaid="meta_m_cpd15719_c0_c" id="m_cpd15719_c0_c" name="m_cpd15719_c0_c" compartment="Cytosol" hasOnlySubstanceUnits="true" boundaryCondition="false" constant="false"/>
      <species metaid="meta_m_cpd15720_c0_c" id="m_cpd15720_c0_c" name="m_cpd15720_c0_c" compartment="Cytosol" hasOnlySubstanceUnits="true" boundaryCondition="false" constant="false"/>
      <species metaid="meta_m_cpd15721_c0_c" id="m_cpd15721_c0_c" name="m_cpd15721_c0_c" compartment="Cytosol" hasOnlySubstanceUnits="true" boundaryCondition="false" constant="false"/>
      <species metaid="meta_m_cpd15722_c0_c" id="m_cpd15722_c0_c" name="m_cpd15722_c0_c" compartment="Cytosol" hasOnlySubstanceUnits="true" boundaryCondition="false" constant="false"/>
      <species metaid="meta_m_cpd15723_c0_c" id="m_cpd15723_c0_c" name="m_cpd15723_c0_c" compartment="Cytosol" hasOnlySubstanceUnits="true" boundaryCondition="false" constant="false"/>
      <species metaid="meta_m_cpd15724_c0_c" id="m_cpd15724_c0_c" name="m_cpd15724_c0_c" compartment="Cytosol" hasOnlySubstanceUnits="true" boundaryCondition="false" constant="false"/>
      <species metaid="meta_m_cpd15725_c0_c" id="m_cpd15725_c0_c" name="m_cpd15725_c0_c" compartment="Cytosol" hasOnlySubstanceUnits="true" boundaryCondition="false" constant="false"/>
      <species metaid="meta_m_cpd15726_c0_c" id="m_cpd15726_c0_c" name="m_cpd15726_c0_c" compartment="Cytosol" hasOnlySubstanceUnits="true" boundaryCondition="false" constant="false"/>
      <species metaid="meta_m_cpd15727_c0_c" id="m_cpd15727_c0_c" name="m_cpd15727_c0_c" compartment="Cytosol" hasOnlySubstanceUnits="true" boundaryCondition="false" constant="false"/>
      <species metaid="meta_m_cpd15730_c0_c" id="m_cpd15730_c0_c" name="m_cpd15730_c0_c" compartment="Cytosol" hasOnlySubstanceUnits="true" boundaryCondition="false" constant="false"/>
      <species metaid="meta_m_cpd15731_c0_c" id="m_cpd15731_c0_c" name="m_cpd15731_c0_c" compartment="Cytosol" hasOnlySubstanceUnits="true" boundaryCondition="false" constant="false"/>
      <species metaid="meta_m_cpd15732_c0_c" id="m_cpd15732_c0_c" name="m_cpd15732_c0_c" compartment="Cytosol" hasOnlySubstanceUnits="true" boundaryCondition="false" constant="false"/>
      <species metaid="meta_m_cpd15739_c0_c" id="m_cpd15739_c0_c" name="m_cpd15739_c0_c" compartment="Cytosol" hasOnlySubstanceUnits="true" boundaryCondition="false" constant="false"/>
      <species metaid="meta_m_cpd15740_c0_c" id="m_cpd15740_c0_c" name="m_cpd15740_c0_c" compartment="Cytosol" hasOnlySubstanceUnits="true" boundaryCondition="false" constant="false"/>
      <species metaid="meta_m_cpd15741_c0_c" id="m_cpd15741_c0_c" name="m_cpd15741_c0_c" compartment="Cytosol" hasOnlySubstanceUnits="true" boundaryCondition="false" constant="false"/>
      <species metaid="meta_m_cpd15746_c0_c" id="m_cpd15746_c0_c" name="m_cpd15746_c0_c" compartment="Cytosol" hasOnlySubstanceUnits="true" boundaryCondition="false" constant="false"/>
      <species metaid="meta_m_cpd15747_c0_c" id="m_cpd15747_c0_c" name="m_cpd15747_c0_c" compartment="Cytosol" hasOnlySubstanceUnits="true" boundaryCondition="false" constant="false"/>
      <species metaid="meta_m_cpd15748_c0_c" id="m_cpd15748_c0_c" name="m_cpd15748_c0_c" compartment="Cytosol" hasOnlySubstanceUnits="true" boundaryCondition="false" constant="false"/>
      <species metaid="meta_m_cpd15749_c0_c" id="m_cpd15749_c0_c" name="m_cpd15749_c0_c" compartment="Cytosol" hasOnlySubstanceUnits="true" boundaryCondition="false" constant="false"/>
      <species metaid="meta_m_cpd15750_c0_c" id="m_cpd15750_c0_c" name="m_cpd15750_c0_c" compartment="Cytosol" hasOnlySubstanceUnits="true" boundaryCondition="false" constant="false"/>
      <species metaid="meta_m_cpd15751_c0_c" id="m_cpd15751_c0_c" name="m_cpd15751_c0_c" compartment="Cytosol" hasOnlySubstanceUnits="true" boundaryCondition="false" constant="false"/>
      <species metaid="meta_m_cpd15752_c0_c" id="m_cpd15752_c0_c" name="m_cpd15752_c0_c" compartment="Cytosol" hasOnlySubstanceUnits="true" boundaryCondition="false" constant="false"/>
      <species metaid="meta_m_cpd15753_c0_c" id="m_cpd15753_c0_c" name="m_cpd15753_c0_c" compartment="Cytosol" hasOnlySubstanceUnits="true" boundaryCondition="false" constant="false"/>
      <species metaid="meta_m_cpd15754_c0_c" id="m_cpd15754_c0_c" name="m_cpd15754_c0_c" compartment="Cytosol" hasOnlySubstanceUnits="true" boundaryCondition="false" constant="false"/>
      <species metaid="meta_m_cpd15757_c0_c" id="m_cpd15757_c0_c" name="m_cpd15757_c0_c" compartment="Cytosol" hasOnlySubstanceUnits="true" boundaryCondition="false" constant="false"/>
      <species metaid="meta_m_cpd15758_c0_c" id="m_cpd15758_c0_c" name="m_cpd15758_c0_c" compartment="Cytosol" hasOnlySubstanceUnits="true" boundaryCondition="false" constant="false"/>
      <species metaid="meta_m_cpd15759_c0_c" id="m_cpd15759_c0_c" name="m_cpd15759_c0_c" compartment="Cytosol" hasOnlySubstanceUnits="true" boundaryCondition="false" constant="false"/>
      <species metaid="meta_m_cpd15764_c0_c" id="m_cpd15764_c0_c" name="m_cpd15764_c0_c" compartment="Cytosol" hasOnlySubstanceUnits="true" boundaryCondition="false" constant="false"/>
      <species metaid="meta_m_cpd15765_c0_c" id="m_cpd15765_c0_c" name="m_cpd15765_c0_c" compartment="Cytosol" hasOnlySubstanceUnits="true" boundaryCondition="false" constant="false"/>
      <species metaid="meta_m_cpd15766_c0_c" id="m_cpd15766_c0_c" name="m_cpd15766_c0_c" compartment="Cytosol" hasOnlySubstanceUnits="true" boundaryCondition="false" constant="false"/>
      <species metaid="meta_m_cpd15767_c0_c" id="m_cpd15767_c0_c" name="m_cpd15767_c0_c" compartment="Cytosol" hasOnlySubstanceUnits="true" boundaryCondition="false" constant="false"/>
      <species metaid="meta_m_cpd15768_c0_c" id="m_cpd15768_c0_c" name="m_cpd15768_c0_c" compartment="Cytosol" hasOnlySubstanceUnits="true" boundaryCondition="false" constant="false"/>
      <species metaid="meta_m_cpd15769_c0_c" id="m_cpd15769_c0_c" name="m_cpd15769_c0_c" compartment="Cytosol" hasOnlySubstanceUnits="true" boundaryCondition="false" constant="false"/>
      <species metaid="meta_m_cpd15770_c0_c" id="m_cpd15770_c0_c" name="m_cpd15770_c0_c" compartment="Cytosol" hasOnlySubstanceUnits="true" boundaryCondition="false" constant="false"/>
      <species metaid="meta_m_cpd15771_c0_c" id="m_cpd15771_c0_c" name="m_cpd15771_c0_c" compartment="Cytosol" hasOnlySubstanceUnits="true" boundaryCondition="false" constant="false"/>
      <species metaid="meta_m_cpd15772_c0_c" id="m_cpd15772_c0_c" name="m_cpd15772_c0_c" compartment="Cytosol" hasOnlySubstanceUnits="true" boundaryCondition="false" constant="false"/>
      <species metaid="meta_m_cpd15773_c0_c" id="m_cpd15773_c0_c" name="m_cpd15773_c0_c" compartment="Cytosol" hasOnlySubstanceUnits="true" boundaryCondition="false" constant="false"/>
      <species metaid="meta_m_cpd15774_c0_c" id="m_cpd15774_c0_c" name="m_cpd15774_c0_c" compartment="Cytosol" hasOnlySubstanceUnits="true" boundaryCondition="false" constant="false"/>
      <species metaid="meta_m_cpd15775_c0_c" id="m_cpd15775_c0_c" name="m_cpd15775_c0_c" compartment="Cytosol" hasOnlySubstanceUnits="true" boundaryCondition="false" constant="false"/>
      <species metaid="meta_m_cpd15776_c0_c" id="m_cpd15776_c0_c" name="m_cpd15776_c0_c" compartment="Cytosol" hasOnlySubstanceUnits="true" boundaryCondition="false" constant="false"/>
      <species metaid="meta_m_cpd15777_c0_c" id="m_cpd15777_c0_c" name="m_cpd15777_c0_c" compartment="Cytosol" hasOnlySubstanceUnits="true" boundaryCondition="false" constant="false"/>
      <species metaid="meta_m_cpd15778_c0_c" id="m_cpd15778_c0_c" name="m_cpd15778_c0_c" compartment="Cytosol" hasOnlySubstanceUnits="true" boundaryCondition="false" constant="false"/>
      <species metaid="meta_m_cpd15779_c0_c" id="m_cpd15779_c0_c" name="m_cpd15779_c0_c" compartment="Cytosol" hasOnlySubstanceUnits="true" boundaryCondition="false" constant="false"/>
      <species metaid="meta_m_cpd15780_c0_c" id="m_cpd15780_c0_c" name="m_cpd15780_c0_c" compartment="Cytosol" hasOnlySubstanceUnits="true" boundaryCondition="false" constant="false"/>
      <species metaid="meta_m_cpd15781_c0_c" id="m_cpd15781_c0_c" name="m_cpd15781_c0_c" compartment="Cytosol" hasOnlySubstanceUnits="true" boundaryCondition="false" constant="false"/>
      <species metaid="meta_m_cpd15791_c0_c" id="m_cpd15791_c0_c" name="m_cpd15791_c0_c" compartment="Cytosol" hasOnlySubstanceUnits="true" boundaryCondition="false" constant="false"/>
      <species metaid="meta_m_cpd15792_c0_c" id="m_cpd15792_c0_c" name="m_cpd15792_c0_c" compartment="Cytosol" hasOnlySubstanceUnits="true" boundaryCondition="false" constant="false"/>
      <species metaid="meta_m_cpd15793_c0_c" id="m_cpd15793_c0_c" name="m_cpd15793_c0_c" compartment="Cytosol" hasOnlySubstanceUnits="true" boundaryCondition="false" constant="false"/>
      <species metaid="meta_m_cpd15794_c0_c" id="m_cpd15794_c0_c" name="m_cpd15794_c0_c" compartment="Cytosol" hasOnlySubstanceUnits="true" boundaryCondition="false" constant="false"/>
      <species metaid="meta_m_cpd15795_c0_c" id="m_cpd15795_c0_c" name="m_cpd15795_c0_c" compartment="Cytosol" hasOnlySubstanceUnits="true" boundaryCondition="false" constant="false"/>
      <species metaid="meta_m_cpd15796_c0_c" id="m_cpd15796_c0_c" name="m_cpd15796_c0_c" compartment="Cytosol" hasOnlySubstanceUnits="true" boundaryCondition="false" constant="false"/>
      <species metaid="meta_m_cpd15797_c0_c" id="m_cpd15797_c0_c" name="m_cpd15797_c0_c" compartment="Cytosol" hasOnlySubstanceUnits="true" boundaryCondition="false" constant="false"/>
      <species metaid="meta_m_cpd15798_c0_c" id="m_cpd15798_c0_c" name="m_cpd15798_c0_c" compartment="Cytosol" hasOnlySubstanceUnits="true" boundaryCondition="false" constant="false"/>
      <species metaid="meta_m_cpd15799_c0_c" id="m_cpd15799_c0_c" name="m_cpd15799_c0_c" compartment="Cytosol" hasOnlySubstanceUnits="true" boundaryCondition="false" constant="false"/>
      <species metaid="meta_m_cpd16335_c0_c" id="m_cpd16335_c0_c" name="m_cpd16335_c0_c" compartment="Cytosol" hasOnlySubstanceUnits="true" boundaryCondition="false" constant="false"/>
      <species metaid="meta_m_cpd16540_c0_c" id="m_cpd16540_c0_c" name="m_cpd16540_c0_c" compartment="Cytosol" hasOnlySubstanceUnits="true" boundaryCondition="false" constant="false"/>
      <species metaid="meta_m_cpd17041_c0_c" id="m_cpd17041_c0_c" name="m_cpd17041_c0_c" compartment="Cytosol" hasOnlySubstanceUnits="true" boundaryCondition="false" constant="false"/>
      <species metaid="meta_m_cpd17042_c0_c" id="m_cpd17042_c0_c" name="m_cpd17042_c0_c" compartment="Cytosol" hasOnlySubstanceUnits="true" boundaryCondition="false" constant="false"/>
      <species metaid="meta_m_cpd17043_c0_c" id="m_cpd17043_c0_c" name="m_cpd17043_c0_c" compartment="Cytosol" hasOnlySubstanceUnits="true" boundaryCondition="false" constant="false"/>
    </listOfSpecies>
    <listOfParameters>
      <parameter metaid="meta_bnd_par0" sboTerm="SBO:0000625" id="bnd_par0" value="0" constant="true"/>
      <parameter metaid="meta_bnd_par1" sboTerm="SBO:0000625" id="bnd_par1" value="1000" constant="true"/>
      <parameter metaid="meta_bnd_par2" sboTerm="SBO:0000625" id="bnd_par2" value="-1000" constant="true"/>
    </listOfParameters>
    <listOfReactions>
      <reaction metaid="meta_r_RXN00758_C0" id="r_RXN00758_C0" name="r_RXN00758_C0" reversible="false" fast="false" fbc:lowerFluxBound="bnd_par0" fbc:upperFluxBound="bnd_par1">
        <notes>
          <html:p>SUBSYSTEM: NONE</html:p>
          <html:p>GENE ASSOCIATION: ( LMOG_00421 ) or ( LMOG_02136 )</html:p>
          <html:p>PROTEIN_CLASS: NONE</html:p>
          <html:p>PROTEIN_ASSOCIATION: ( LMOG_00421 ) or ( LMOG_02136 )</html:p>
        </notes>
        <listOfReactants>
          <speciesReference species="m_cpd00507_c0_c" stoichiometry="1" constant="true"/>
          <speciesReference species="m_cpd00001_c0_c" stoichiometry="1" constant="true"/>
        </listOfReactants>
        <listOfProducts>
          <speciesReference species="m_cpd00080_c0_c" stoichiometry="1" constant="true"/>
          <speciesReference species="m_cpd00098_c0_c" stoichiometry="1" constant="true"/>
        </listOfProducts>
        <fbc:geneProductAssociation fbc:id="ga_152" fbc:name="ga_152">
          <fbc:or>
            <fbc:geneProductRef fbc:geneProduct="LMOG_00421"/>
            <fbc:geneProductRef fbc:geneProduct="LMOG_02136"/>
          </fbc:or>
        </fbc:geneProductAssociation>
      </reaction>
      <reaction metaid="meta_r_RXN13851_C0" id="r_RXN13851_C0" name="r_RXN13851_C0" reversible="false" fast="false" fbc:lowerFluxBound="bnd_par0" fbc:upperFluxBound="bnd_par1">
        <notes>
          <html:p>SUBSYSTEM: NONE</html:p>
          <html:p>GENE ASSOCIATION: </html:p>
          <html:p>PROTEIN_CLASS: NONE</html:p>
          <html:p>PROTEIN_ASSOCIATION: </html:p>
        </notes>
        <listOfReactants>
          <speciesReference stoichiometry="1" constant="true"/>
          <speciesReference stoichiometry="1" constant="true"/>
          <speciesReference stoichiometry="1" constant="true"/>
        </listOfReactants>
        <listOfProducts>
          <speciesReference stoichiometry="1" constant="true"/>
          <speciesReference stoichiometry="1" constant="true"/>
          <speciesReference stoichiometry="1" constant="true"/>
          <speciesReference stoichiometry="1" constant="true"/>
        </listOfProducts>
      </reaction>
      <reaction metaid="meta_r_EX_CPD00067_E0" id="r_EX_CPD00067_E0" name="r_EX_CPD00067_E0" reversible="true" fast="false" fbc:lowerFluxBound="bnd_par2" fbc:upperFluxBound="bnd_par1">
        <notes>
          <html:p>SUBSYSTEM: NONE</html:p>
          <html:p>GENE ASSOCIATION: </html:p>
          <html:p>PROTEIN_CLASS: NONE</html:p>
          <html:p>PROTEIN_ASSOCIATION: </html:p>
        </notes>
        <listOfReactants>
          <speciesReference species="m_cpd00067_e0" stoichiometry="1" constant="true"/>
        </listOfReactants>
        <listOfProducts>
          <speciesReference species="m_cpd00067_e0_b" stoichiometry="1" constant="true"/>
        </listOfProducts>
      </reaction>
      <reaction metaid="meta_r_RXN05421_C0" id="r_RXN05421_C0" name="r_RXN05421_C0" reversible="false" fast="false" fbc:lowerFluxBound="bnd_par0" fbc:upperFluxBound="bnd_par1">
        <notes>
          <html:p>SUBSYSTEM: NONE</html:p>
          <html:p>GENE ASSOCIATION: ( LMOG_01010 and LMOG_01011 )</html:p>
          <html:p>PROTEIN_CLASS: NONE</html:p>
          <html:p>PROTEIN_ASSOCIATION: ( LMOG_01010 and LMOG_01011 )</html:p>
        </notes>
        <listOfReactants>
          <speciesReference species="m_cpd00067_c0_c" stoichiometry="1" constant="true"/>
          <speciesReference species="m_cpd11557_c0_c" stoichiometry="1" constant="true"/>
          <speciesReference species="m_cpd11492_c0_c" stoichiometry="1" constant="true"/>
        </listOfReactants>
        <listOfProducts>
          <speciesReference species="m_cpd00011_c0_c" stoichiometry="1" constant="true"/>
          <speciesReference species="m_cpd11558_c0_c" stoichiometry="1" constant="true"/>
          <speciesReference species="m_cpd11493_c0_c" stoichiometry="1" constant="true"/>
        </listOfProducts>
        <fbc:geneProductAssociation fbc:id="ga_660" fbc:name="ga_660">
          <fbc:and>
            <fbc:geneProductRef fbc:geneProduct="LMOG_01010"/>
            <fbc:geneProductRef fbc:geneProduct="LMOG_01011"/>
          </fbc:and>
        </fbc:geneProductAssociation>
      </reaction>
      <reaction metaid="meta_r_RXN01388_C0" id="r_RXN01388_C0" name="r_RXN01388_C0" reversible="true" fast="false" fbc:lowerFluxBound="bnd_par2" fbc:upperFluxBound="bnd_par1">
        <notes>
          <html:p>SUBSYSTEM: NONE</html:p>
          <html:p>GENE ASSOCIATION: ( Unknown and LMOG_00046 )</html:p>
          <html:p>PROTEIN_CLASS: NONE</html:p>
          <html:p>PROTEIN_ASSOCIATION: ( Unknown and LMOG_00046 )</html:p>
        </notes>
        <listOfReactants>
          <speciesReference species="m_cpd00260_c0_c" stoichiometry="1" constant="true"/>
        </listOfReactants>
        <listOfProducts>
          <speciesReference species="m_cpd00331_c0_c" stoichiometry="1" constant="true"/>
          <speciesReference species="m_cpd00001_c0_c" stoichiometry="1" constant="true"/>
        </listOfProducts>
        <fbc:geneProductAssociation fbc:id="ga_273" fbc:name="ga_273">
          <fbc:and>
            <fbc:geneProductRef fbc:geneProduct="Unknown"/>
            <fbc:geneProductRef fbc:geneProduct="LMOG_00046"/>
          </fbc:and>
        </fbc:geneProductAssociation>
      </reaction>
      <reaction metaid="meta_r_RXN05347_C0" id="r_RXN05347_C0" name="r_RXN05347_C0" reversible="false" fast="false" fbc:lowerFluxBound="bnd_par0" fbc:upperFluxBound="bnd_par1">
        <notes>
          <html:p>SUBSYSTEM: NONE</html:p>
          <html:p>GENE ASSOCIATION: ( LMOG_01010 and LMOG_01011 )</html:p>
          <html:p>PROTEIN_CLASS: NONE</html:p>
          <html:p>PROTEIN_ASSOCIATION: ( LMOG_01010 and LMOG_01011 )</html:p>
        </notes>
        <listOfReactants>
          <speciesReference species="m_cpd00067_c0_c" stoichiometry="1" constant="true"/>
          <speciesReference species="m_cpd11494_c0_c" stoichiometry="1" constant="true"/>
          <speciesReference species="m_cpd11492_c0_c" stoichiometry="1" constant="true"/>
        </listOfReactants>
        <listOfProducts>
          <speciesReference species="m_cpd11493_c0_c" stoichiometry="1" constant="true"/>
          <speciesReference species="m_cpd11488_c0_c" stoichiometry="1" constant="true"/>
          <speciesReference species="m_cpd00011_c0_c" stoichiometry="1" constant="true"/>
        </listOfProducts>
        <fbc:geneProductAssociation fbc:id="ga_589" fbc:name="ga_589">
          <fbc:and>
            <fbc:geneProductRef fbc:geneProduct="LMOG_01010"/>
            <fbc:geneProductRef fbc:geneProduct="LMOG_01011"/>
          </fbc:and>
        </fbc:geneProductAssociation>
      </reaction>
      <reaction metaid="meta_r_RXN03243_C0" id="r_RXN03243_C0" name="r_RXN03243_C0" reversible="true" fast="false" fbc:lowerFluxBound="bnd_par2" fbc:upperFluxBound="bnd_par1">
        <notes>
          <html:p>SUBSYSTEM: NONE</html:p>
          <html:p>GENE ASSOCIATION: ( LMOG_00287 )</html:p>
          <html:p>PROTEIN_CLASS: NONE</html:p>
          <html:p>PROTEIN_ASSOCIATION: ( LMOG_00287 )</html:p>
        </notes>
        <listOfReactants>
          <speciesReference species="m_cpd00022_c0_c" stoichiometry="1" constant="true"/>
          <speciesReference species="m_cpd03128_c0_c" stoichiometry="1" constant="true"/>
        </listOfReactants>
        <listOfProducts>
          <speciesReference species="m_cpd03117_c0_c" stoichiometry="1" constant="true"/>
          <speciesReference species="m_cpd00010_c0_c" stoichiometry="1" constant="true"/>
        </listOfProducts>
        <fbc:geneProductAssociation fbc:id="ga_452" fbc:name="ga_452">
          <fbc:geneProductRef fbc:geneProduct="LMOG_00287"/>
        </fbc:geneProductAssociation>
      </reaction>
      <reaction metaid="meta_r_RXN02476_C0" id="r_RXN02476_C0" name="r_RXN02476_C0" reversible="true" fast="false" fbc:lowerFluxBound="bnd_par2" fbc:upperFluxBound="bnd_par1">
        <notes>
          <html:p>SUBSYSTEM: NONE</html:p>
          <html:p>GENE ASSOCIATION: ( LMOG_01318 )</html:p>
          <html:p>PROTEIN_CLASS: NONE</html:p>
          <html:p>PROTEIN_ASSOCIATION: ( LMOG_01318 )</html:p>
        </notes>
        <listOfReactants>
          <speciesReference species="m_cpd00061_c0_c" stoichiometry="1" constant="true"/>
          <speciesReference species="m_cpd02030_c0_c" stoichiometry="1" constant="true"/>
        </listOfReactants>
        <listOfProducts>
          <speciesReference species="m_cpd00932_c0_c" stoichiometry="1" constant="true"/>
          <speciesReference species="m_cpd00067_c0_c" stoichiometry="1" constant="true"/>
          <speciesReference species="m_cpd00009_c0_c" stoichiometry="1" constant="true"/>
        </listOfProducts>
        <fbc:geneProductAssociation fbc:id="ga_403" fbc:name="ga_403">
          <fbc:geneProductRef fbc:geneProduct="LMOG_01318"/>
        </fbc:geneProductAssociation>
      </reaction>
      <reaction metaid="meta_r_RXN08820_C0" id="r_RXN08820_C0" name="r_RXN08820_C0" reversible="true" fast="false" fbc:lowerFluxBound="bnd_par2" fbc:upperFluxBound="bnd_par1">
        <notes>
          <html:p>SUBSYSTEM: NONE</html:p>
          <html:p>GENE ASSOCIATION: ( LMOG_00460 )</html:p>
          <html:p>PROTEIN_CLASS: NONE</html:p>
          <html:p>PROTEIN_ASSOCIATION: ( LMOG_00460 )</html:p>
        </notes>
        <listOfReactants>
          <speciesReference species="m_cpd15355_c0_c" stoichiometry="1" constant="true"/>
          <speciesReference species="m_cpd00001_c0_c" stoichiometry="1" constant="true"/>
        </listOfReactants>
        <listOfProducts>
          <speciesReference species="m_cpd00080_c0_c" stoichiometry="1" constant="true"/>
          <speciesReference species="m_cpd00067_c0_c" stoichiometry="1" constant="true"/>
          <speciesReference species="m_cpd00214_c0_c" stoichiometry="1" constant="true"/>
        </listOfProducts>
        <fbc:geneProductAssociation fbc:id="ga_858" fbc:name="ga_858">
          <fbc:geneProductRef fbc:geneProduct="LMOG_00460"/>
        </fbc:geneProductAssociation>
      </reaction>
      <reaction metaid="meta_r_RXN06023_C0" id="r_RXN06023_C0" name="r_RXN06023_C0" reversible="true" fast="false" fbc:lowerFluxBound="bnd_par2" fbc:upperFluxBound="bnd_par1">
        <notes>
          <html:p>SUBSYSTEM: NONE</html:p>
          <html:p>GENE ASSOCIATION: ( LMOG_00845 )</html:p>
          <html:p>PROTEIN_CLASS: NONE</html:p>
          <html:p>PROTEIN_ASSOCIATION: ( LMOG_00845 )</html:p>
        </notes>
        <listOfReactants>
          <speciesReference species="m_cpd00010_c0_c" stoichiometry="1" constant="true"/>
          <speciesReference species="m_cpd12370_c0_c" stoichiometry="1" constant="true"/>
        </listOfReactants>
        <listOfProducts>
          <speciesReference species="m_cpd00045_c0_c" stoichiometry="1" constant="true"/>
          <speciesReference species="m_cpd11493_c0_c" stoichiometry="1" constant="true"/>
        </listOfProducts>
        <fbc:geneProductAssociation fbc:id="ga_766" fbc:name="ga_766">
          <fbc:geneProductRef fbc:geneProduct="LMOG_00845"/>
        </fbc:geneProductAssociation>
      </reaction>
      <reaction metaid="meta_r_EX_CPD11592_E0" id="r_EX_CPD11592_E0" name="r_EX_CPD11592_E0" reversible="true" fast="false" fbc:lowerFluxBound="bnd_par2" fbc:upperFluxBound="bnd_par1">
        <notes>
          <html:p>SUBSYSTEM: NONE</html:p>
          <html:p>GENE ASSOCIATION: </html:p>
          <html:p>PROTEIN_CLASS: NONE</html:p>
          <html:p>PROTEIN_ASSOCIATION: </html:p>
        </notes>
        <listOfReactants>
          <speciesReference species="m_cpd11592_e0" stoichiometry="1" constant="true"/>
        </listOfReactants>
        <listOfProducts>
          <speciesReference species="m_cpd11592_e0_b" stoichiometry="1" constant="true"/>
        </listOfProducts>
      </reaction>
      <reaction metaid="meta_r_RXN10307_C0" id="r_RXN10307_C0" name="r_RXN10307_C0" reversible="true" fast="false" fbc:lowerFluxBound="bnd_par2" fbc:upperFluxBound="bnd_par1">
        <notes>
          <html:p>SUBSYSTEM: NONE</html:p>
          <html:p>GENE ASSOCIATION: ( LMOG_02343 ) or ( LMOG_00769 )</html:p>
          <html:p>PROTEIN_CLASS: NONE</html:p>
          <html:p>PROTEIN_ASSOCIATION: ( LMOG_02343 ) or ( LMOG_00769 )</html:p>
        </notes>
        <listOfReactants>
          <speciesReference species="m_cpd15746_c0_c" stoichiometry="1" constant="true"/>
          <speciesReference species="m_cpd00037_c0_c" stoichiometry="24" constant="true"/>
        </listOfReactants>
        <listOfProducts>
          <speciesReference species="m_cpd15764_c0_c" stoichiometry="1" constant="true"/>
          <speciesReference species="m_cpd00014_c0_c" stoichiometry="24" constant="true"/>
        </listOfProducts>
        <fbc:geneProductAssociation fbc:id="ga_978" fbc:name="ga_978">
          <fbc:or>
            <fbc:geneProductRef fbc:geneProduct="LMOG_02343"/>
            <fbc:geneProductRef fbc:geneProduct="LMOG_00769"/>
          </fbc:or>
        </fbc:geneProductAssociation>
      </reaction>
      <reaction metaid="meta_r_RXN05383_C0" id="r_RXN05383_C0" name="r_RXN05383_C0" reversible="true" fast="false" fbc:lowerFluxBound="bnd_par2" fbc:upperFluxBound="bnd_par1">
        <notes>
          <html:p>SUBSYSTEM: NONE</html:p>
          <html:p>GENE ASSOCIATION: ( LMOG_01432 )</html:p>
          <html:p>PROTEIN_CLASS: NONE</html:p>
          <html:p>PROTEIN_ASSOCIATION: ( LMOG_01432 )</html:p>
        </notes>
        <listOfReactants>
          <speciesReference species="m_cpd11493_c0_c" stoichiometry="1" constant="true"/>
          <speciesReference species="m_cpd01882_c0_c" stoichiometry="1" constant="true"/>
        </listOfReactants>
        <listOfProducts>
          <speciesReference species="m_cpd00010_c0_c" stoichiometry="1" constant="true"/>
          <speciesReference species="m_cpd11520_c0_c" stoichiometry="1" constant="true"/>
        </listOfProducts>
        <fbc:geneProductAssociation fbc:id="ga_625" fbc:name="ga_625">
          <fbc:geneProductRef fbc:geneProduct="LMOG_01432"/>
        </fbc:geneProductAssociation>
      </reaction>
      <reaction metaid="meta_r_RXN05436_C0" id="r_RXN05436_C0" name="r_RXN05436_C0" reversible="false" fast="false" fbc:lowerFluxBound="bnd_par0" fbc:upperFluxBound="bnd_par1">
        <notes>
          <html:p>SUBSYSTEM: NONE</html:p>
          <html:p>GENE ASSOCIATION: ( LMOG_00757 )</html:p>
          <html:p>PROTEIN_CLASS: NONE</html:p>
          <html:p>PROTEIN_ASSOCIATION: ( LMOG_00757 )</html:p>
        </notes>
        <listOfReactants>
          <speciesReference species="m_cpd11510_c0_c" stoichiometry="1" constant="true"/>
          <speciesReference species="m_cpd00067_c0_c" stoichiometry="1" constant="true"/>
          <speciesReference species="m_cpd00004_c0_c" stoichiometry="1" constant="true"/>
        </listOfReactants>
        <listOfProducts>
          <speciesReference species="m_cpd11511_c0_c" stoichiometry="1" constant="true"/>
          <speciesReference species="m_cpd00003_c0_c" stoichiometry="1" constant="true"/>
        </listOfProducts>
        <fbc:geneProductAssociation fbc:id="ga_672" fbc:name="ga_672">
          <fbc:geneProductRef fbc:geneProduct="LMOG_00757"/>
        </fbc:geneProductAssociation>
      </reaction>
      <reaction metaid="meta_r_RXN01138_C0" id="r_RXN01138_C0" name="r_RXN01138_C0" reversible="true" fast="false" fbc:lowerFluxBound="bnd_par2" fbc:upperFluxBound="bnd_par1">
        <notes>
          <html:p>SUBSYSTEM: NONE</html:p>
          <html:p>GENE ASSOCIATION: ( LMOG_01284 ) or ( LMOG_01384 )</html:p>
          <html:p>PROTEIN_CLASS: NONE</html:p>
          <html:p>PROTEIN_ASSOCIATION: ( LMOG_01284 ) or ( LMOG_01384 )</html:p>
        </notes>
        <listOfReactants>
          <speciesReference species="m_cpd00067_c0_c" stoichiometry="1" constant="true"/>
          <speciesReference species="m_cpd00009_c0_c" stoichiometry="1" constant="true"/>
          <speciesReference species="m_cpd00182_c0_c" stoichiometry="1" constant="true"/>
        </listOfReactants>
        <listOfProducts>
          <speciesReference species="m_cpd00128_c0_c" stoichiometry="1" constant="true"/>
          <speciesReference species="m_cpd00475_c0_c" stoichiometry="1" constant="true"/>
        </listOfProducts>
        <fbc:geneProductAssociation fbc:id="ga_227" fbc:name="ga_227">
          <fbc:or>
            <fbc:geneProductRef fbc:geneProduct="LMOG_01284"/>
            <fbc:geneProductRef fbc:geneProduct="LMOG_01384"/>
          </fbc:or>
        </fbc:geneProductAssociation>
      </reaction>
      <reaction metaid="meta_r_RXN01510_C0" id="r_RXN01510_C0" name="r_RXN01510_C0" reversible="true" fast="false" fbc:lowerFluxBound="bnd_par2" fbc:upperFluxBound="bnd_par1">
        <notes>
          <html:p>SUBSYSTEM: NONE</html:p>
          <html:p>GENE ASSOCIATION: ( LMOG_00201 )</html:p>
          <html:p>PROTEIN_CLASS: NONE</html:p>
          <html:p>PROTEIN_ASSOCIATION: ( LMOG_00201 )</html:p>
        </notes>
        <listOfReactants>
          <speciesReference species="m_cpd00241_c0_c" stoichiometry="1" constant="true"/>
          <speciesReference species="m_cpd00367_c0_c" stoichiometry="1" constant="true"/>
        </listOfReactants>
        <listOfProducts>
          <speciesReference species="m_cpd00046_c0_c" stoichiometry="1" constant="true"/>
          <speciesReference species="m_cpd00295_c0_c" stoichiometry="1" constant="true"/>
        </listOfProducts>
        <fbc:geneProductAssociation fbc:id="ga_291" fbc:name="ga_291">
          <fbc:geneProductRef fbc:geneProduct="LMOG_00201"/>
        </fbc:geneProductAssociation>
      </reaction>
      <reaction metaid="meta_r_EX_CPD08636_C0" id="r_EX_CPD08636_C0" name="r_EX_CPD08636_C0" reversible="true" fast="false" fbc:lowerFluxBound="bnd_par2" fbc:upperFluxBound="bnd_par1">
        <notes>
          <html:p>SUBSYSTEM: NONE</html:p>
          <html:p>GENE ASSOCIATION: </html:p>
          <html:p>PROTEIN_CLASS: NONE</html:p>
          <html:p>PROTEIN_ASSOCIATION: </html:p>
        </notes>
        <listOfReactants>
          <speciesReference species="m_cpd08636_c0" stoichiometry="1" constant="true"/>
        </listOfReactants>
        <listOfProducts>
          <speciesReference species="m_cpd08636_c0_b" stoichiometry="1" constant="true"/>
        </listOfProducts>
      </reaction>
      <reaction metaid="meta_r_EX_CPD00311_E0" id="r_EX_CPD00311_E0" name="r_EX_CPD00311_E0" reversible="true" fast="false" fbc:lowerFluxBound="bnd_par2" fbc:upperFluxBound="bnd_par1">
        <notes>
          <html:p>SUBSYSTEM: NONE</html:p>
          <html:p>GENE ASSOCIATION: </html:p>
          <html:p>PROTEIN_CLASS: NONE</html:p>
          <html:p>PROTEIN_ASSOCIATION: </html:p>
        </notes>
        <listOfReactants>
          <speciesReference species="m_cpd00311_e0" stoichiometry="1" constant="true"/>
        </listOfReactants>
        <listOfProducts>
          <speciesReference species="m_cpd00311_e0_b" stoichiometry="1" constant="true"/>
        </listOfProducts>
      </reaction>
      <reaction metaid="meta_r_RXN08800_C0" id="r_RXN08800_C0" name="r_RXN08800_C0" reversible="true" fast="false" fbc:lowerFluxBound="bnd_par2" fbc:upperFluxBound="bnd_par1">
        <notes>
          <html:p>SUBSYSTEM: NONE</html:p>
          <html:p>GENE ASSOCIATION: ( LMOG_00460 )</html:p>
          <html:p>PROTEIN_CLASS: NONE</html:p>
          <html:p>PROTEIN_ASSOCIATION: ( LMOG_00460 )</html:p>
        </notes>
        <listOfReactants>
          <speciesReference species="m_cpd00001_c0_c" stoichiometry="1" constant="true"/>
          <speciesReference species="m_cpd15326_c0_c" stoichiometry="1" constant="true"/>
        </listOfReactants>
        <listOfProducts>
          <speciesReference species="m_cpd00080_c0_c" stoichiometry="1" constant="true"/>
          <speciesReference species="m_cpd15237_c0_c" stoichiometry="1" constant="true"/>
          <speciesReference species="m_cpd00067_c0_c" stoichiometry="1" constant="true"/>
        </listOfProducts>
        <fbc:geneProductAssociation fbc:id="ga_838" fbc:name="ga_838">
          <fbc:geneProductRef fbc:geneProduct="LMOG_00460"/>
        </fbc:geneProductAssociation>
      </reaction>
      <reaction metaid="meta_r_RXN05392_C0" id="r_RXN05392_C0" name="r_RXN05392_C0" reversible="false" fast="false" fbc:lowerFluxBound="bnd_par0" fbc:upperFluxBound="bnd_par1">
        <notes>
          <html:p>SUBSYSTEM: NONE</html:p>
          <html:p>GENE ASSOCIATION: ( LMOG_01010 and LMOG_01011 )</html:p>
          <html:p>PROTEIN_CLASS: NONE</html:p>
          <html:p>PROTEIN_ASSOCIATION: ( LMOG_01010 and LMOG_01011 )</html:p>
        </notes>
        <listOfReactants>
          <speciesReference species="m_cpd00067_c0_c" stoichiometry="1" constant="true"/>
          <speciesReference species="m_cpd11492_c0_c" stoichiometry="1" constant="true"/>
          <speciesReference species="m_cpd11528_c0_c" stoichiometry="1" constant="true"/>
        </listOfReactants>
        <listOfProducts>
          <speciesReference species="m_cpd11529_c0_c" stoichiometry="1" constant="true"/>
          <speciesReference species="m_cpd00011_c0_c" stoichiometry="1" constant="true"/>
          <speciesReference species="m_cpd11493_c0_c" stoichiometry="1" constant="true"/>
        </listOfProducts>
        <fbc:geneProductAssociation fbc:id="ga_634" fbc:name="ga_634">
          <fbc:and>
            <fbc:geneProductRef fbc:geneProduct="LMOG_01010"/>
            <fbc:geneProductRef fbc:geneProduct="LMOG_01011"/>
          </fbc:and>
        </fbc:geneProductAssociation>
      </reaction>
      <reaction metaid="meta_r_RXN08818_C0" id="r_RXN08818_C0" name="r_RXN08818_C0" reversible="true" fast="false" fbc:lowerFluxBound="bnd_par2" fbc:upperFluxBound="bnd_par1">
        <notes>
          <html:p>SUBSYSTEM: NONE</html:p>
          <html:p>GENE ASSOCIATION: ( LMOG_00460 )</html:p>
          <html:p>PROTEIN_CLASS: NONE</html:p>
          <html:p>PROTEIN_ASSOCIATION: ( LMOG_00460 )</html:p>
        </notes>
        <listOfReactants>
          <speciesReference species="m_cpd00001_c0_c" stoichiometry="1" constant="true"/>
          <speciesReference species="m_cpd15363_c0_c" stoichiometry="1" constant="true"/>
        </listOfReactants>
        <listOfProducts>
          <speciesReference species="m_cpd00080_c0_c" stoichiometry="1" constant="true"/>
          <speciesReference species="m_cpd03847_c0_c" stoichiometry="1" constant="true"/>
          <speciesReference species="m_cpd00067_c0_c" stoichiometry="1" constant="true"/>
        </listOfProducts>
        <fbc:geneProductAssociation fbc:id="ga_856" fbc:name="ga_856">
          <fbc:geneProductRef fbc:geneProduct="LMOG_00460"/>
        </fbc:geneProductAssociation>
      </reaction>
      <reaction metaid="meta_r_RXN01218_C0" id="r_RXN01218_C0" name="r_RXN01218_C0" reversible="false" fast="false" fbc:lowerFluxBound="bnd_par0" fbc:upperFluxBound="bnd_par1">
        <notes>
          <html:p>SUBSYSTEM: NONE</html:p>
          <html:p>GENE ASSOCIATION: ( LMOG_01482 )</html:p>
          <html:p>PROTEIN_CLASS: NONE</html:p>
          <html:p>PROTEIN_ASSOCIATION: ( LMOG_01482 )</html:p>
        </notes>
        <listOfReactants>
          <speciesReference species="m_cpd00001_c0_c" stoichiometry="1" constant="true"/>
          <speciesReference species="m_cpd00206_c0_c" stoichiometry="1" constant="true"/>
        </listOfReactants>
        <listOfProducts>
          <speciesReference species="m_cpd00009_c0_c" stoichiometry="1" constant="true"/>
          <speciesReference species="m_cpd00067_c0_c" stoichiometry="1" constant="true"/>
          <speciesReference species="m_cpd00654_c0_c" stoichiometry="1" constant="true"/>
        </listOfProducts>
        <fbc:geneProductAssociation fbc:id="ga_237" fbc:name="ga_237">
          <fbc:geneProductRef fbc:geneProduct="LMOG_01482"/>
        </fbc:geneProductAssociation>
      </reaction>
      <reaction metaid="meta_r_RXN05426_C0" id="r_RXN05426_C0" name="r_RXN05426_C0" reversible="true" fast="false" fbc:lowerFluxBound="bnd_par2" fbc:upperFluxBound="bnd_par1">
        <notes>
          <html:p>SUBSYSTEM: NONE</html:p>
          <html:p>GENE ASSOCIATION: ( LMOG_01433 )</html:p>
          <html:p>PROTEIN_CLASS: NONE</html:p>
          <html:p>PROTEIN_ASSOCIATION: ( LMOG_01433 )</html:p>
        </notes>
        <listOfReactants>
          <speciesReference species="m_cpd11562_c0_c" stoichiometry="1" constant="true"/>
          <speciesReference species="m_cpd00067_c0_c" stoichiometry="1" constant="true"/>
          <speciesReference species="m_cpd00005_c0_c" stoichiometry="1" constant="true"/>
        </listOfReactants>
        <listOfProducts>
          <speciesReference species="m_cpd00006_c0_c" stoichiometry="1" constant="true"/>
          <speciesReference species="m_cpd11563_c0_c" stoichiometry="1" constant="true"/>
        </listOfProducts>
        <fbc:geneProductAssociation fbc:id="ga_664" fbc:name="ga_664">
          <fbc:geneProductRef fbc:geneProduct="LMOG_01433"/>
        </fbc:geneProductAssociation>
      </reaction>
      <reaction metaid="meta_r_RXN02341_C0" id="r_RXN02341_C0" name="r_RXN02341_C0" reversible="false" fast="false" fbc:lowerFluxBound="bnd_par0" fbc:upperFluxBound="bnd_par1">
        <notes>
          <html:p>SUBSYSTEM: NONE</html:p>
          <html:p>GENE ASSOCIATION: ( LMOG_01415 )</html:p>
          <html:p>PROTEIN_CLASS: NONE</html:p>
          <html:p>PROTEIN_ASSOCIATION: ( LMOG_01415 )</html:p>
        </notes>
        <listOfReactants>
          <speciesReference species="m_cpd00067_c0_c" stoichiometry="1" constant="true"/>
          <speciesReference species="m_cpd02666_c0_c" stoichiometry="1" constant="true"/>
        </listOfReactants>
        <listOfProducts>
          <speciesReference species="m_cpd00011_c0_c" stoichiometry="1" constant="true"/>
          <speciesReference species="m_cpd00834_c0_c" stoichiometry="1" constant="true"/>
        </listOfProducts>
        <fbc:geneProductAssociation fbc:id="ga_390" fbc:name="ga_390">
          <fbc:geneProductRef fbc:geneProduct="LMOG_01415"/>
        </fbc:geneProductAssociation>
      </reaction>
      <reaction metaid="meta_r_RXN00501_C0" id="r_RXN00501_C0" name="r_RXN00501_C0" reversible="true" fast="false" fbc:lowerFluxBound="bnd_par2" fbc:upperFluxBound="bnd_par1">
        <notes>
          <html:p>SUBSYSTEM: NONE</html:p>
          <html:p>GENE ASSOCIATION: ( LMOG_02698 )</html:p>
          <html:p>PROTEIN_CLASS: NONE</html:p>
          <html:p>PROTEIN_ASSOCIATION: ( LMOG_02698 )</html:p>
        </notes>
        <listOfReactants>
          <speciesReference species="m_cpd00010_c0_c" stoichiometry="1" constant="true"/>
          <speciesReference species="m_cpd00003_c0_c" stoichiometry="1" constant="true"/>
          <speciesReference species="m_cpd00191_c0_c" stoichiometry="1" constant="true"/>
        </listOfReactants>
        <listOfProducts>
          <speciesReference species="m_cpd00022_c0_c" stoichiometry="1" constant="true"/>
          <speciesReference species="m_cpd00004_c0_c" stoichiometry="1" constant="true"/>
          <speciesReference species="m_cpd00011_c0_c" stoichiometry="1" constant="true"/>
        </listOfProducts>
        <fbc:geneProductAssociation fbc:id="ga_103" fbc:name="ga_103">
          <fbc:geneProductRef fbc:geneProduct="LMOG_02698"/>
        </fbc:geneProductAssociation>
      </reaction>
      <reaction metaid="meta_r_RXN07430_C0" id="r_RXN07430_C0" name="r_RXN07430_C0" reversible="false" fast="false" fbc:lowerFluxBound="bnd_par0" fbc:upperFluxBound="bnd_par1">
        <notes>
          <html:p>SUBSYSTEM: NONE</html:p>
          <html:p>GENE ASSOCIATION: ( LMOG_00335 and LMOG_00334 )</html:p>
          <html:p>PROTEIN_CLASS: NONE</html:p>
          <html:p>PROTEIN_ASSOCIATION: ( LMOG_00335 and LMOG_00334 )</html:p>
        </notes>
        <listOfReactants>
          <speciesReference species="m_cpd00067_c0_c" stoichiometry="1" constant="true"/>
          <speciesReference species="m_cpd00123_c0_c" stoichiometry="1" constant="true"/>
          <speciesReference species="m_cpd00056_c0_c" stoichiometry="1" constant="true"/>
        </listOfReactants>
        <listOfProducts>
          <speciesReference species="m_cpd14700_c0_c" stoichiometry="1" constant="true"/>
          <speciesReference species="m_cpd00011_c0_c" stoichiometry="1" constant="true"/>
        </listOfProducts>
        <fbc:geneProductAssociation fbc:id="ga_782" fbc:name="ga_782">
          <fbc:and>
            <fbc:geneProductRef fbc:geneProduct="LMOG_00335"/>
            <fbc:geneProductRef fbc:geneProduct="LMOG_00334"/>
          </fbc:and>
        </fbc:geneProductAssociation>
      </reaction>
      <reaction metaid="meta_r_RXN05381_C0" id="r_RXN05381_C0" name="r_RXN05381_C0" reversible="false" fast="false" fbc:lowerFluxBound="bnd_par0" fbc:upperFluxBound="bnd_par1">
        <notes>
          <html:p>SUBSYSTEM: NONE</html:p>
          <html:p>GENE ASSOCIATION: ( Unknown )</html:p>
          <html:p>PROTEIN_CLASS: NONE</html:p>
          <html:p>PROTEIN_ASSOCIATION: ( Unknown )</html:p>
        </notes>
        <listOfReactants>
          <speciesReference species="m_cpd11517_c0_c" stoichiometry="1" constant="true"/>
        </listOfReactants>
        <listOfProducts>
          <speciesReference species="m_cpd11518_c0_c" stoichiometry="1" constant="true"/>
          <speciesReference species="m_cpd00001_c0_c" stoichiometry="1" constant="true"/>
        </listOfProducts>
        <fbc:geneProductAssociation fbc:id="ga_623" fbc:name="ga_623">
          <fbc:geneProductRef fbc:geneProduct="Unknown"/>
        </fbc:geneProductAssociation>
      </reaction>
      <reaction metaid="meta_r_RXN00616_C0" id="r_RXN00616_C0" name="r_RXN00616_C0" reversible="true" fast="false" fbc:lowerFluxBound="bnd_par2" fbc:upperFluxBound="bnd_par1">
        <notes>
          <html:p>SUBSYSTEM: NONE</html:p>
          <html:p>GENE ASSOCIATION: ( LMOG_00420 )</html:p>
          <html:p>PROTEIN_CLASS: NONE</html:p>
          <html:p>PROTEIN_ASSOCIATION: ( LMOG_00420 )</html:p>
        </notes>
        <listOfReactants>
          <speciesReference species="m_cpd00080_c0_c" stoichiometry="1" constant="true"/>
          <speciesReference species="m_cpd00015_c0_c" stoichiometry="1" constant="true"/>
        </listOfReactants>
        <listOfProducts>
          <speciesReference species="m_cpd00095_c0_c" stoichiometry="1" constant="true"/>
          <speciesReference species="m_cpd00982_c0_c" stoichiometry="1" constant="true"/>
        </listOfProducts>
        <fbc:geneProductAssociation fbc:id="ga_125" fbc:name="ga_125">
          <fbc:geneProductRef fbc:geneProduct="LMOG_00420"/>
        </fbc:geneProductAssociation>
      </reaction>
      <reaction metaid="meta_r_RXN13897_C0" id="r_RXN13897_C0" name="r_RXN13897_C0" reversible="false" fast="false" fbc:lowerFluxBound="bnd_par0" fbc:upperFluxBound="bnd_par1">
        <notes>
          <html:p>SUBSYSTEM: NONE</html:p>
          <html:p>GENE ASSOCIATION: </html:p>
          <html:p>PROTEIN_CLASS: NONE</html:p>
          <html:p>PROTEIN_ASSOCIATION: </html:p>
        </notes>
        <listOfReactants>
          <speciesReference species="m_cpd00002_c0_c" stoichiometry="1" constant="true"/>
          <speciesReference species="m_cpd00001_c0_c" stoichiometry="1" constant="true"/>
          <speciesReference species="m_cpd00146_e0_c" stoichiometry="1" constant="true"/>
        </listOfReactants>
        <listOfProducts>
          <speciesReference species="m_cpd00067_c0_c" stoichiometry="1" constant="true"/>
          <speciesReference species="m_cpd00008_c0_c" stoichiometry="1" constant="true"/>
          <speciesReference species="m_cpd00009_c0_c" stoichiometry="1" constant="true"/>
          <speciesReference species="m_cpd00146_c0_c" stoichiometry="1" constant="true"/>
        </listOfProducts>
      </reaction>
      <reaction metaid="meta_r_EX_CPD00073_E0" id="r_EX_CPD00073_E0" name="r_EX_CPD00073_E0" reversible="true" fast="false" fbc:lowerFluxBound="bnd_par2" fbc:upperFluxBound="bnd_par1">
        <notes>
          <html:p>SUBSYSTEM: NONE</html:p>
          <html:p>GENE ASSOCIATION: </html:p>
          <html:p>PROTEIN_CLASS: NONE</html:p>
          <html:p>PROTEIN_ASSOCIATION: </html:p>
        </notes>
        <listOfReactants>
          <speciesReference species="m_cpd00073_e0" stoichiometry="1" constant="true"/>
        </listOfReactants>
        <listOfProducts>
          <speciesReference species="m_cpd00073_e0_b" stoichiometry="1" constant="true"/>
        </listOfProducts>
      </reaction>
      <reaction metaid="meta_r_RXN00707_C0" id="r_RXN00707_C0" name="r_RXN00707_C0" reversible="true" fast="false" fbc:lowerFluxBound="bnd_par2" fbc:upperFluxBound="bnd_par1">
        <notes>
          <html:p>SUBSYSTEM: NONE</html:p>
          <html:p>GENE ASSOCIATION: ( LMOG_01300 )</html:p>
          <html:p>PROTEIN_CLASS: NONE</html:p>
          <html:p>PROTEIN_ASSOCIATION: ( LMOG_01300 )</html:p>
        </notes>
        <listOfReactants>
          <speciesReference species="m_cpd00367_c0_c" stoichiometry="1" constant="true"/>
          <speciesReference species="m_cpd00068_c0_c" stoichiometry="1" constant="true"/>
        </listOfReactants>
        <listOfProducts>
          <speciesReference species="m_cpd00090_c0_c" stoichiometry="1" constant="true"/>
          <speciesReference species="m_cpd00046_c0_c" stoichiometry="1" constant="true"/>
        </listOfProducts>
        <fbc:geneProductAssociation fbc:id="ga_138" fbc:name="ga_138">
          <fbc:geneProductRef fbc:geneProduct="LMOG_01300"/>
        </fbc:geneProductAssociation>
      </reaction>
      <reaction metaid="meta_r_RXN01636_C0" id="r_RXN01636_C0" name="r_RXN01636_C0" reversible="true" fast="false" fbc:lowerFluxBound="bnd_par2" fbc:upperFluxBound="bnd_par1">
        <notes>
          <html:p>SUBSYSTEM: NONE</html:p>
          <html:p>GENE ASSOCIATION: ( LMOG_00104 )</html:p>
          <html:p>PROTEIN_CLASS: NONE</html:p>
          <html:p>PROTEIN_ASSOCIATION: ( LMOG_00104 )</html:p>
        </notes>
        <listOfReactants>
          <speciesReference species="m_cpd00023_c0_c" stoichiometry="1" constant="true"/>
          <speciesReference species="m_cpd00342_c0_c" stoichiometry="1" constant="true"/>
        </listOfReactants>
        <listOfProducts>
          <speciesReference species="m_cpd00064_c0_c" stoichiometry="1" constant="true"/>
          <speciesReference species="m_cpd00477_c0_c" stoichiometry="1" constant="true"/>
        </listOfProducts>
        <fbc:geneProductAssociation fbc:id="ga_308" fbc:name="ga_308">
          <fbc:geneProductRef fbc:geneProduct="LMOG_00104"/>
        </fbc:geneProductAssociation>
      </reaction>
      <reaction metaid="meta_r_RXN05400_C0" id="r_RXN05400_C0" name="r_RXN05400_C0" reversible="false" fast="false" fbc:lowerFluxBound="bnd_par0" fbc:upperFluxBound="bnd_par1">
        <notes>
          <html:p>SUBSYSTEM: NONE</html:p>
          <html:p>GENE ASSOCIATION: ( LMOG_01010 and LMOG_01011 )</html:p>
          <html:p>PROTEIN_CLASS: NONE</html:p>
          <html:p>PROTEIN_ASSOCIATION: ( LMOG_01010 and LMOG_01011 )</html:p>
        </notes>
        <listOfReactants>
          <speciesReference species="m_cpd00067_c0_c" stoichiometry="1" constant="true"/>
          <speciesReference species="m_cpd11536_c0_c" stoichiometry="1" constant="true"/>
          <speciesReference species="m_cpd11492_c0_c" stoichiometry="1" constant="true"/>
        </listOfReactants>
        <listOfProducts>
          <speciesReference species="m_cpd00011_c0_c" stoichiometry="1" constant="true"/>
          <speciesReference species="m_cpd11537_c0_c" stoichiometry="1" constant="true"/>
          <speciesReference species="m_cpd11493_c0_c" stoichiometry="1" constant="true"/>
        </listOfProducts>
        <fbc:geneProductAssociation fbc:id="ga_642" fbc:name="ga_642">
          <fbc:and>
            <fbc:geneProductRef fbc:geneProduct="LMOG_01010"/>
            <fbc:geneProductRef fbc:geneProduct="LMOG_01011"/>
          </fbc:and>
        </fbc:geneProductAssociation>
      </reaction>
      <reaction metaid="meta_r_RXN00527_C0" id="r_RXN00527_C0" name="r_RXN00527_C0" reversible="true" fast="false" fbc:lowerFluxBound="bnd_par2" fbc:upperFluxBound="bnd_par1">
        <notes>
          <html:p>SUBSYSTEM: NONE</html:p>
          <html:p>GENE ASSOCIATION: ( LMOG_01316 and LMOG_03215 ) or ( LMOG_01316 )</html:p>
          <html:p>PROTEIN_CLASS: NONE</html:p>
          <html:p>PROTEIN_ASSOCIATION: ( LMOG_01316 and LMOG_03215 ) or ( LMOG_01316 )</html:p>
        </notes>
        <listOfReactants>
          <speciesReference species="m_cpd00069_c0_c" stoichiometry="1" constant="true"/>
          <speciesReference species="m_cpd00024_c0_c" stoichiometry="1" constant="true"/>
        </listOfReactants>
        <listOfProducts>
          <speciesReference species="m_cpd00023_c0_c" stoichiometry="1" constant="true"/>
          <speciesReference species="m_cpd00868_c0_c" stoichiometry="1" constant="true"/>
        </listOfProducts>
        <fbc:geneProductAssociation fbc:id="ga_106" fbc:name="ga_106">
          <fbc:or>
            <fbc:and>
              <fbc:geneProductRef fbc:geneProduct="LMOG_01316"/>
              <fbc:geneProductRef fbc:geneProduct="LMOG_03215"/>
            </fbc:and>
            <fbc:geneProductRef fbc:geneProduct="LMOG_01316"/>
          </fbc:or>
        </fbc:geneProductAssociation>
      </reaction>
      <reaction metaid="meta_r_RXN05371_C0" id="r_RXN05371_C0" name="r_RXN05371_C0" reversible="false" fast="false" fbc:lowerFluxBound="bnd_par0" fbc:upperFluxBound="bnd_par1">
        <notes>
          <html:p>SUBSYSTEM: NONE</html:p>
          <html:p>GENE ASSOCIATION: ( LMOG_01010 and LMOG_01011 )</html:p>
          <html:p>PROTEIN_CLASS: NONE</html:p>
          <html:p>PROTEIN_ASSOCIATION: ( LMOG_01010 and LMOG_01011 )</html:p>
        </notes>
        <listOfReactants>
          <speciesReference species="m_cpd11507_c0_c" stoichiometry="1" constant="true"/>
          <speciesReference species="m_cpd00067_c0_c" stoichiometry="1" constant="true"/>
          <speciesReference species="m_cpd11492_c0_c" stoichiometry="1" constant="true"/>
        </listOfReactants>
        <listOfProducts>
          <speciesReference species="m_cpd11508_c0_c" stoichiometry="1" constant="true"/>
          <speciesReference species="m_cpd00011_c0_c" stoichiometry="1" constant="true"/>
          <speciesReference species="m_cpd11493_c0_c" stoichiometry="1" constant="true"/>
        </listOfProducts>
        <fbc:geneProductAssociation fbc:id="ga_613" fbc:name="ga_613">
          <fbc:and>
            <fbc:geneProductRef fbc:geneProduct="LMOG_01010"/>
            <fbc:geneProductRef fbc:geneProduct="LMOG_01011"/>
          </fbc:and>
        </fbc:geneProductAssociation>
      </reaction>
      <reaction metaid="meta_r_RXN00712_C0" id="r_RXN00712_C0" name="r_RXN00712_C0" reversible="true" fast="false" fbc:lowerFluxBound="bnd_par2" fbc:upperFluxBound="bnd_par1">
        <notes>
          <html:p>SUBSYSTEM: NONE</html:p>
          <html:p>GENE ASSOCIATION: ( LMOG_00201 )</html:p>
          <html:p>PROTEIN_CLASS: NONE</html:p>
          <html:p>PROTEIN_ASSOCIATION: ( LMOG_00201 )</html:p>
        </notes>
        <listOfReactants>
          <speciesReference species="m_cpd00249_c0_c" stoichiometry="1" constant="true"/>
          <speciesReference species="m_cpd00062_c0_c" stoichiometry="1" constant="true"/>
        </listOfReactants>
        <listOfProducts>
          <speciesReference species="m_cpd00014_c0_c" stoichiometry="1" constant="true"/>
          <speciesReference species="m_cpd00091_c0_c" stoichiometry="1" constant="true"/>
        </listOfProducts>
        <fbc:geneProductAssociation fbc:id="ga_143" fbc:name="ga_143">
          <fbc:geneProductRef fbc:geneProduct="LMOG_00201"/>
        </fbc:geneProductAssociation>
      </reaction>
      <reaction metaid="meta_r_EX_CPD00126_E0" id="r_EX_CPD00126_E0" name="r_EX_CPD00126_E0" reversible="true" fast="false" fbc:lowerFluxBound="bnd_par2" fbc:upperFluxBound="bnd_par1">
        <notes>
          <html:p>SUBSYSTEM: NONE</html:p>
          <html:p>GENE ASSOCIATION: </html:p>
          <html:p>PROTEIN_CLASS: NONE</html:p>
          <html:p>PROTEIN_ASSOCIATION: </html:p>
        </notes>
        <listOfReactants>
          <speciesReference species="m_cpd00126_e0" stoichiometry="1" constant="true"/>
        </listOfReactants>
        <listOfProducts>
          <speciesReference species="m_cpd00126_e0_b" stoichiometry="1" constant="true"/>
        </listOfProducts>
      </reaction>
      <reaction metaid="meta_r_RXN01291_C0" id="r_RXN01291_C0" name="r_RXN01291_C0" reversible="true" fast="false" fbc:lowerFluxBound="bnd_par2" fbc:upperFluxBound="bnd_par1">
        <notes>
          <html:p>SUBSYSTEM: NONE</html:p>
          <html:p>GENE ASSOCIATION: ( LMOG_00913 )</html:p>
          <html:p>PROTEIN_CLASS: NONE</html:p>
          <html:p>PROTEIN_ASSOCIATION: ( LMOG_00913 )</html:p>
        </notes>
        <listOfReactants>
          <speciesReference species="m_cpd00417_c0_c" stoichiometry="1" constant="true"/>
          <speciesReference species="m_cpd00006_c0_c" stoichiometry="1" constant="true"/>
        </listOfReactants>
        <listOfProducts>
          <speciesReference species="m_cpd00224_c0_c" stoichiometry="1" constant="true"/>
          <speciesReference species="m_cpd00067_c0_c" stoichiometry="1" constant="true"/>
          <speciesReference species="m_cpd00005_c0_c" stoichiometry="1" constant="true"/>
        </listOfProducts>
        <fbc:geneProductAssociation fbc:id="ga_254" fbc:name="ga_254">
          <fbc:geneProductRef fbc:geneProduct="LMOG_00913"/>
        </fbc:geneProductAssociation>
      </reaction>
      <reaction metaid="meta_r_RXN10233_C0" id="r_RXN10233_C0" name="r_RXN10233_C0" reversible="false" fast="false" fbc:lowerFluxBound="bnd_par0" fbc:upperFluxBound="bnd_par1">
        <notes>
          <html:p>SUBSYSTEM: NONE</html:p>
          <html:p>GENE ASSOCIATION: ( Unknown )</html:p>
          <html:p>PROTEIN_CLASS: NONE</html:p>
          <html:p>PROTEIN_ASSOCIATION: ( Unknown )</html:p>
        </notes>
        <listOfReactants>
          <speciesReference species="m_cpd15690_c0_c" stoichiometry="1" constant="true"/>
          <speciesReference species="m_cpd00067_c0_c" stoichiometry="2" constant="true"/>
        </listOfReactants>
        <listOfProducts>
          <speciesReference species="m_cpd15696_c0_c" stoichiometry="1" constant="true"/>
          <speciesReference species="m_cpd00011_c0_c" stoichiometry="1" constant="true"/>
        </listOfProducts>
        <fbc:geneProductAssociation fbc:id="ga_955" fbc:name="ga_955">
          <fbc:geneProductRef fbc:geneProduct="Unknown"/>
        </fbc:geneProductAssociation>
      </reaction>
      <reaction metaid="meta_r_EX_CPD15584_E0" id="r_EX_CPD15584_E0" name="r_EX_CPD15584_E0" reversible="true" fast="false" fbc:lowerFluxBound="bnd_par2" fbc:upperFluxBound="bnd_par1">
        <notes>
          <html:p>SUBSYSTEM: NONE</html:p>
          <html:p>GENE ASSOCIATION: </html:p>
          <html:p>PROTEIN_CLASS: NONE</html:p>
          <html:p>PROTEIN_ASSOCIATION: </html:p>
        </notes>
        <listOfReactants>
          <speciesReference species="m_cpd15584_e0" stoichiometry="1" constant="true"/>
        </listOfReactants>
        <listOfProducts>
          <speciesReference species="m_cpd15584_e0_b" stoichiometry="1" constant="true"/>
        </listOfProducts>
      </reaction>
      <reaction metaid="meta_r_EX_CPD00222_E0" id="r_EX_CPD00222_E0" name="r_EX_CPD00222_E0" reversible="true" fast="false" fbc:lowerFluxBound="bnd_par2" fbc:upperFluxBound="bnd_par1">
        <notes>
          <html:p>SUBSYSTEM: NONE</html:p>
          <html:p>GENE ASSOCIATION: </html:p>
          <html:p>PROTEIN_CLASS: NONE</html:p>
          <html:p>PROTEIN_ASSOCIATION: </html:p>
        </notes>
        <listOfReactants>
          <speciesReference species="m_cpd00222_e0" stoichiometry="1" constant="true"/>
        </listOfReactants>
        <listOfProducts>
          <speciesReference species="m_cpd00222_e0_b" stoichiometry="1" constant="true"/>
        </listOfProducts>
      </reaction>
      <reaction metaid="meta_r_RXN13853_C0" id="r_RXN13853_C0" name="r_RXN13853_C0" reversible="false" fast="false" fbc:lowerFluxBound="bnd_par0" fbc:upperFluxBound="bnd_par1">
        <notes>
          <html:p>SUBSYSTEM: NONE</html:p>
          <html:p>GENE ASSOCIATION: </html:p>
          <html:p>PROTEIN_CLASS: NONE</html:p>
          <html:p>PROTEIN_ASSOCIATION: </html:p>
        </notes>
        <listOfReactants>
          <speciesReference species="m_cpd00002_c0_c" stoichiometry="1" constant="true"/>
          <speciesReference species="m_cpd00001_c0_c" stoichiometry="1" constant="true"/>
          <speciesReference species="m_cpd00080_e0_c" stoichiometry="1" constant="true"/>
        </listOfReactants>
        <listOfProducts>
          <speciesReference species="m_cpd00080_c0_c" stoichiometry="1" constant="true"/>
          <speciesReference species="m_cpd00067_c0_c" stoichiometry="1" constant="true"/>
          <speciesReference species="m_cpd00008_c0_c" stoichiometry="1" constant="true"/>
          <speciesReference species="m_cpd00009_c0_c" stoichiometry="1" constant="true"/>
        </listOfProducts>
      </reaction>
      <reaction metaid="meta_r_RXN13846_C0" id="r_RXN13846_C0" name="r_RXN13846_C0" reversible="false" fast="false" fbc:lowerFluxBound="bnd_par0" fbc:upperFluxBound="bnd_par1">
        <notes>
          <html:p>SUBSYSTEM: NONE</html:p>
          <html:p>GENE ASSOCIATION: </html:p>
          <html:p>PROTEIN_CLASS: NONE</html:p>
          <html:p>PROTEIN_ASSOCIATION: </html:p>
        </notes>
        <listOfReactants>
          <speciesReference species="m_cpd00002_c0_c" stoichiometry="1" constant="true"/>
          <speciesReference species="m_cpd00001_c0_c" stoichiometry="1" constant="true"/>
          <speciesReference species="m_cpd00029_e0_c" stoichiometry="1" constant="true"/>
        </listOfReactants>
        <listOfProducts>
          <speciesReference species="m_cpd00067_c0_c" stoichiometry="1" constant="true"/>
          <speciesReference species="m_cpd00008_c0_c" stoichiometry="1" constant="true"/>
          <speciesReference species="m_cpd00009_c0_c" stoichiometry="1" constant="true"/>
          <speciesReference species="m_cpd00029_c0_c" stoichiometry="1" constant="true"/>
        </listOfProducts>
      </reaction>
      <reaction metaid="meta_r_RXN02804_C0" id="r_RXN02804_C0" name="r_RXN02804_C0" reversible="true" fast="false" fbc:lowerFluxBound="bnd_par2" fbc:upperFluxBound="bnd_par1">
        <notes>
          <html:p>SUBSYSTEM: NONE</html:p>
          <html:p>GENE ASSOCIATION: ( LMOG_00287 )</html:p>
          <html:p>PROTEIN_CLASS: NONE</html:p>
          <html:p>PROTEIN_ASSOCIATION: ( LMOG_00287 )</html:p>
        </notes>
        <listOfReactants>
          <speciesReference species="m_cpd00022_c0_c" stoichiometry="1" constant="true"/>
          <speciesReference species="m_cpd01695_c0_c" stoichiometry="1" constant="true"/>
        </listOfReactants>
        <listOfProducts>
          <speciesReference species="m_cpd03114_c0_c" stoichiometry="1" constant="true"/>
          <speciesReference species="m_cpd00010_c0_c" stoichiometry="1" constant="true"/>
        </listOfProducts>
        <fbc:geneProductAssociation fbc:id="ga_416" fbc:name="ga_416">
          <fbc:geneProductRef fbc:geneProduct="LMOG_00287"/>
        </fbc:geneProductAssociation>
      </reaction>
      <reaction metaid="meta_r_RXN04050_C0" id="r_RXN04050_C0" name="r_RXN04050_C0" reversible="true" fast="false" fbc:lowerFluxBound="bnd_par2" fbc:upperFluxBound="bnd_par1">
        <notes>
          <html:p>SUBSYSTEM: NONE</html:p>
          <html:p>GENE ASSOCIATION: ( LMOG_00525 )</html:p>
          <html:p>PROTEIN_CLASS: NONE</html:p>
          <html:p>PROTEIN_ASSOCIATION: ( LMOG_00525 )</html:p>
        </notes>
        <listOfReactants>
          <speciesReference species="m_cpd08372_c0_c" stoichiometry="1" constant="true"/>
          <speciesReference species="m_cpd00067_c0_c" stoichiometry="1" constant="true"/>
          <speciesReference species="m_cpd00005_c0_c" stoichiometry="1" constant="true"/>
        </listOfReactants>
        <listOfProducts>
          <speciesReference species="m_cpd00006_c0_c" stoichiometry="1" constant="true"/>
          <speciesReference species="m_cpd08373_c0_c" stoichiometry="1" constant="true"/>
        </listOfProducts>
        <fbc:geneProductAssociation fbc:id="ga_507" fbc:name="ga_507">
          <fbc:geneProductRef fbc:geneProduct="LMOG_00525"/>
        </fbc:geneProductAssociation>
      </reaction>
      <reaction metaid="meta_r_RXN01353_C0" id="r_RXN01353_C0" name="r_RXN01353_C0" reversible="true" fast="false" fbc:lowerFluxBound="bnd_par2" fbc:upperFluxBound="bnd_par1">
        <notes>
          <html:p>SUBSYSTEM: NONE</html:p>
          <html:p>GENE ASSOCIATION: ( LMOG_01312 )</html:p>
          <html:p>PROTEIN_CLASS: NONE</html:p>
          <html:p>PROTEIN_ASSOCIATION: ( LMOG_01312 )</html:p>
        </notes>
        <listOfReactants>
          <speciesReference species="m_cpd00002_c0_c" stoichiometry="1" constant="true"/>
          <speciesReference species="m_cpd00295_c0_c" stoichiometry="1" constant="true"/>
        </listOfReactants>
        <listOfProducts>
          <speciesReference species="m_cpd00008_c0_c" stoichiometry="1" constant="true"/>
          <speciesReference species="m_cpd00241_c0_c" stoichiometry="1" constant="true"/>
        </listOfProducts>
        <fbc:geneProductAssociation fbc:id="ga_265" fbc:name="ga_265">
          <fbc:geneProductRef fbc:geneProduct="LMOG_01312"/>
        </fbc:geneProductAssociation>
      </reaction>
      <reaction metaid="meta_r_RXN09167_C0" id="r_RXN09167_C0" name="r_RXN09167_C0" reversible="false" fast="false" fbc:lowerFluxBound="bnd_par0" fbc:upperFluxBound="bnd_par1">
        <notes>
          <html:p>SUBSYSTEM: NONE</html:p>
          <html:p>GENE ASSOCIATION: ( LMOG_02017 )</html:p>
          <html:p>PROTEIN_CLASS: NONE</html:p>
          <html:p>PROTEIN_ASSOCIATION: ( LMOG_02017 )</html:p>
        </notes>
        <listOfReactants>
          <speciesReference species="m_cpd00001_c0_c" stoichiometry="1" constant="true"/>
          <speciesReference species="m_cpd15560_c0_c" stoichiometry="1" constant="true"/>
          <speciesReference species="m_cpd00020_c0_c" stoichiometry="1" constant="true"/>
        </listOfReactants>
        <listOfProducts>
          <speciesReference species="m_cpd15561_c0_c" stoichiometry="1" constant="true"/>
          <speciesReference species="m_cpd00029_c0_c" stoichiometry="1" constant="true"/>
          <speciesReference species="m_cpd00011_c0_c" stoichiometry="1" constant="true"/>
        </listOfProducts>
        <fbc:geneProductAssociation fbc:id="ga_892" fbc:name="ga_892">
          <fbc:geneProductRef fbc:geneProduct="LMOG_02017"/>
        </fbc:geneProductAssociation>
      </reaction>
      <reaction metaid="meta_r_EX_CPD00196_E0" id="r_EX_CPD00196_E0" name="r_EX_CPD00196_E0" reversible="true" fast="false" fbc:lowerFluxBound="bnd_par2" fbc:upperFluxBound="bnd_par1">
        <notes>
          <html:p>SUBSYSTEM: NONE</html:p>
          <html:p>GENE ASSOCIATION: </html:p>
          <html:p>PROTEIN_CLASS: NONE</html:p>
          <html:p>PROTEIN_ASSOCIATION: </html:p>
        </notes>
        <listOfReactants>
          <speciesReference species="m_cpd00196_e0" stoichiometry="1" constant="true"/>
        </listOfReactants>
        <listOfProducts>
          <speciesReference species="m_cpd00196_e0_b" stoichiometry="1" constant="true"/>
        </listOfProducts>
      </reaction>
      <reaction metaid="meta_r_RXN09989_C0" id="r_RXN09989_C0" name="r_RXN09989_C0" reversible="false" fast="false" fbc:lowerFluxBound="bnd_par0" fbc:upperFluxBound="bnd_par1">
        <notes>
          <html:p>SUBSYSTEM: NONE</html:p>
          <html:p>GENE ASSOCIATION: ( LMOG_03072 )</html:p>
          <html:p>PROTEIN_CLASS: NONE</html:p>
          <html:p>PROTEIN_ASSOCIATION: ( LMOG_03072 )</html:p>
        </notes>
        <listOfReactants>
          <speciesReference species="m_cpd00001_c0_c" stoichiometry="5" constant="true"/>
          <speciesReference species="m_cpd11594_c0_c" stoichiometry="1" constant="true"/>
        </listOfReactants>
        <listOfProducts>
          <speciesReference species="m_cpd00027_c0_c" stoichiometry="6" constant="true"/>
        </listOfProducts>
        <fbc:geneProductAssociation fbc:id="ga_905" fbc:name="ga_905">
          <fbc:geneProductRef fbc:geneProduct="LMOG_03072"/>
        </fbc:geneProductAssociation>
      </reaction>
      <reaction metaid="meta_r_RXN02304_C0" id="r_RXN02304_C0" name="r_RXN02304_C0" reversible="true" fast="false" fbc:lowerFluxBound="bnd_par2" fbc:upperFluxBound="bnd_par1">
        <notes>
          <html:p>SUBSYSTEM: NONE</html:p>
          <html:p>GENE ASSOCIATION: ( LMOG_00846 )</html:p>
          <html:p>PROTEIN_CLASS: NONE</html:p>
          <html:p>PROTEIN_ASSOCIATION: ( LMOG_00846 )</html:p>
        </notes>
        <listOfReactants>
          <speciesReference species="m_cpd00007_c0_c" stoichiometry="3" constant="true"/>
          <speciesReference species="m_cpd00791_c0_c" stoichiometry="2" constant="true"/>
        </listOfReactants>
        <listOfProducts>
          <speciesReference species="m_cpd00001_c0_c" stoichiometry="6" constant="true"/>
          <speciesReference species="m_cpd01476_c0_c" stoichiometry="2" constant="true"/>
        </listOfProducts>
        <fbc:geneProductAssociation fbc:id="ga_384" fbc:name="ga_384">
          <fbc:geneProductRef fbc:geneProduct="LMOG_00846"/>
        </fbc:geneProductAssociation>
      </reaction>
      <reaction metaid="meta_r_RXN00831_C0" id="r_RXN00831_C0" name="r_RXN00831_C0" reversible="false" fast="false" fbc:lowerFluxBound="bnd_par0" fbc:upperFluxBound="bnd_par1">
        <notes>
          <html:p>SUBSYSTEM: NONE</html:p>
          <html:p>GENE ASSOCIATION: ( LMOG_01482 )</html:p>
          <html:p>PROTEIN_CLASS: NONE</html:p>
          <html:p>PROTEIN_ASSOCIATION: ( LMOG_01482 )</html:p>
        </notes>
        <listOfReactants>
          <speciesReference species="m_cpd00001_c0_c" stoichiometry="1" constant="true"/>
          <speciesReference species="m_cpd00114_c0_c" stoichiometry="1" constant="true"/>
        </listOfReactants>
        <listOfProducts>
          <speciesReference species="m_cpd00246_c0_c" stoichiometry="1" constant="true"/>
          <speciesReference species="m_cpd00067_c0_c" stoichiometry="1" constant="true"/>
          <speciesReference species="m_cpd00009_c0_c" stoichiometry="1" constant="true"/>
        </listOfProducts>
        <fbc:geneProductAssociation fbc:id="ga_174" fbc:name="ga_174">
          <fbc:geneProductRef fbc:geneProduct="LMOG_01482"/>
        </fbc:geneProductAssociation>
      </reaction>
      <reaction metaid="meta_r_EX_CPD00047_E0" id="r_EX_CPD00047_E0" name="r_EX_CPD00047_E0" reversible="true" fast="false" fbc:lowerFluxBound="bnd_par2" fbc:upperFluxBound="bnd_par1">
        <notes>
          <html:p>SUBSYSTEM: NONE</html:p>
          <html:p>GENE ASSOCIATION: </html:p>
          <html:p>PROTEIN_CLASS: NONE</html:p>
          <html:p>PROTEIN_ASSOCIATION: </html:p>
        </notes>
        <listOfReactants>
          <speciesReference species="m_cpd00047_e0" stoichiometry="1" constant="true"/>
        </listOfReactants>
        <listOfProducts>
          <speciesReference species="m_cpd00047_e0_b" stoichiometry="1" constant="true"/>
        </listOfProducts>
      </reaction>
      <reaction metaid="meta_r_RXN05315_C0" id="r_RXN05315_C0" name="r_RXN05315_C0" reversible="true" fast="false" fbc:lowerFluxBound="bnd_par2" fbc:upperFluxBound="bnd_par1">
        <notes>
          <html:p>SUBSYSTEM: NONE</html:p>
          <html:p>GENE ASSOCIATION: ( LMOG_03010 )</html:p>
          <html:p>PROTEIN_CLASS: NONE</html:p>
          <html:p>PROTEIN_ASSOCIATION: ( LMOG_03010 )</html:p>
        </notes>
        <listOfReactants>
          <speciesReference species="m_cpd00067_e0_c" stoichiometry="1" constant="true"/>
          <speciesReference species="m_cpd00034_c0_c" stoichiometry="1" constant="true"/>
          <speciesReference species="m_cpd00205_e0_c" stoichiometry="1" constant="true"/>
        </listOfReactants>
        <listOfProducts>
          <speciesReference species="m_cpd00034_e0_c" stoichiometry="1" constant="true"/>
          <speciesReference species="m_cpd00067_c0_c" stoichiometry="1" constant="true"/>
          <speciesReference species="m_cpd00205_c0_c" stoichiometry="1" constant="true"/>
        </listOfProducts>
        <fbc:geneProductAssociation fbc:id="ga_569" fbc:name="ga_569">
          <fbc:geneProductRef fbc:geneProduct="LMOG_03010"/>
        </fbc:geneProductAssociation>
      </reaction>
      <reaction metaid="meta_r_RXN02275_C0" id="r_RXN02275_C0" name="r_RXN02275_C0" reversible="false" fast="false" fbc:lowerFluxBound="bnd_par0" fbc:upperFluxBound="bnd_par1">
        <notes>
          <html:p>SUBSYSTEM: NONE</html:p>
          <html:p>GENE ASSOCIATION: ( LMOG_02544 )</html:p>
          <html:p>PROTEIN_CLASS: NONE</html:p>
          <html:p>PROTEIN_ASSOCIATION: ( LMOG_02544 )</html:p>
        </notes>
        <listOfReactants>
          <speciesReference species="m_cpd00001_c0_c" stoichiometry="1" constant="true"/>
          <speciesReference species="m_cpd01973_c0_c" stoichiometry="1" constant="true"/>
        </listOfReactants>
        <listOfProducts>
          <speciesReference species="m_cpd00762_c0_c" stoichiometry="1" constant="true"/>
          <speciesReference species="m_cpd00013_c0_c" stoichiometry="1" constant="true"/>
        </listOfProducts>
        <fbc:geneProductAssociation fbc:id="ga_378" fbc:name="ga_378">
          <fbc:geneProductRef fbc:geneProduct="LMOG_02544"/>
        </fbc:geneProductAssociation>
      </reaction>
      <reaction metaid="meta_r_RXN13918_C0" id="r_RXN13918_C0" name="r_RXN13918_C0" reversible="false" fast="false" fbc:lowerFluxBound="bnd_par0" fbc:upperFluxBound="bnd_par1">
        <notes>
          <html:p>SUBSYSTEM: NONE</html:p>
          <html:p>GENE ASSOCIATION: </html:p>
          <html:p>PROTEIN_CLASS: NONE</html:p>
          <html:p>PROTEIN_ASSOCIATION: </html:p>
        </notes>
        <listOfReactants>
          <speciesReference species="m_cpd01399_e0_c" stoichiometry="1" constant="true"/>
          <speciesReference species="m_cpd00002_c0_c" stoichiometry="1" constant="true"/>
          <speciesReference species="m_cpd00001_c0_c" stoichiometry="1" constant="true"/>
        </listOfReactants>
        <listOfProducts>
          <speciesReference species="m_cpd00067_c0_c" stoichiometry="1" constant="true"/>
          <speciesReference species="m_cpd00008_c0_c" stoichiometry="1" constant="true"/>
          <speciesReference species="m_cpd01399_c0_c" stoichiometry="1" constant="true"/>
          <speciesReference species="m_cpd00009_c0_c" stoichiometry="1" constant="true"/>
        </listOfProducts>
      </reaction>
      <reaction metaid="meta_r_RXN02286_C0" id="r_RXN02286_C0" name="r_RXN02286_C0" reversible="false" fast="false" fbc:lowerFluxBound="bnd_par0" fbc:upperFluxBound="bnd_par1">
        <notes>
          <html:p>SUBSYSTEM: NONE</html:p>
          <html:p>GENE ASSOCIATION: ( LMOG_00086 )</html:p>
          <html:p>PROTEIN_CLASS: NONE</html:p>
          <html:p>PROTEIN_ASSOCIATION: ( LMOG_00086 )</html:p>
        </notes>
        <listOfReactants>
          <speciesReference species="m_cpd00002_c0_c" stoichiometry="1" constant="true"/>
          <speciesReference species="m_cpd00035_c0_c" stoichiometry="1" constant="true"/>
          <speciesReference species="m_cpd00773_c0_c" stoichiometry="1" constant="true"/>
        </listOfReactants>
        <listOfProducts>
          <speciesReference species="m_cpd00067_c0_c" stoichiometry="1" constant="true"/>
          <speciesReference species="m_cpd00008_c0_c" stoichiometry="1" constant="true"/>
          <speciesReference species="m_cpd00890_c0_c" stoichiometry="1" constant="true"/>
          <speciesReference species="m_cpd00009_c0_c" stoichiometry="1" constant="true"/>
        </listOfProducts>
        <fbc:geneProductAssociation fbc:id="ga_380" fbc:name="ga_380">
          <fbc:geneProductRef fbc:geneProduct="LMOG_00086"/>
        </fbc:geneProductAssociation>
      </reaction>
      <reaction metaid="meta_r_RXN13856_C0" id="r_RXN13856_C0" name="r_RXN13856_C0" reversible="false" fast="false" fbc:lowerFluxBound="bnd_par0" fbc:upperFluxBound="bnd_par1">
        <notes>
          <html:p>SUBSYSTEM: NONE</html:p>
          <html:p>GENE ASSOCIATION: </html:p>
          <html:p>PROTEIN_CLASS: NONE</html:p>
          <html:p>PROTEIN_ASSOCIATION: </html:p>
        </notes>
        <listOfReactants>
          <speciesReference stoichiometry="1" constant="true"/>
          <speciesReference stoichiometry="1" constant="true"/>
          <speciesReference stoichiometry="1" constant="true"/>
        </listOfReactants>
        <listOfProducts>
          <speciesReference stoichiometry="1" constant="true"/>
          <speciesReference stoichiometry="1" constant="true"/>
          <speciesReference stoichiometry="1" constant="true"/>
          <speciesReference stoichiometry="1" constant="true"/>
        </listOfProducts>
      </reaction>
      <reaction metaid="meta_r_RXN03445_C0" id="r_RXN03445_C0" name="r_RXN03445_C0" reversible="true" fast="false" fbc:lowerFluxBound="bnd_par2" fbc:upperFluxBound="bnd_par1">
        <notes>
          <html:p>SUBSYSTEM: NONE</html:p>
          <html:p>GENE ASSOCIATION: ( LMOG_01666 )</html:p>
          <html:p>PROTEIN_CLASS: NONE</html:p>
          <html:p>PROTEIN_ASSOCIATION: ( LMOG_01666 )</html:p>
        </notes>
        <listOfReactants>
          <speciesReference species="m_cpd03607_c0_c" stoichiometry="1" constant="true"/>
          <speciesReference species="m_cpd00024_c0_c" stoichiometry="1" constant="true"/>
        </listOfReactants>
        <listOfProducts>
          <speciesReference species="m_cpd00023_c0_c" stoichiometry="1" constant="true"/>
          <speciesReference species="m_cpd03606_c0_c" stoichiometry="1" constant="true"/>
        </listOfProducts>
        <fbc:geneProductAssociation fbc:id="ga_467" fbc:name="ga_467">
          <fbc:geneProductRef fbc:geneProduct="LMOG_01666"/>
        </fbc:geneProductAssociation>
      </reaction>
      <reaction metaid="meta_r_RXN03406_C0" id="r_RXN03406_C0" name="r_RXN03406_C0" reversible="false" fast="false" fbc:lowerFluxBound="bnd_par0" fbc:upperFluxBound="bnd_par1">
        <notes>
          <html:p>SUBSYSTEM: NONE</html:p>
          <html:p>GENE ASSOCIATION: ( LMOG_00414 )</html:p>
          <html:p>PROTEIN_CLASS: NONE</html:p>
          <html:p>PROTEIN_ASSOCIATION: ( LMOG_00414 )</html:p>
        </notes>
        <listOfReactants>
          <speciesReference species="m_cpd00002_c0_c" stoichiometry="1" constant="true"/>
          <speciesReference species="m_cpd03487_c0_c" stoichiometry="1" constant="true"/>
          <speciesReference species="m_cpd00013_c0_c" stoichiometry="1" constant="true"/>
        </listOfReactants>
        <listOfProducts>
          <speciesReference species="m_cpd00067_c0_c" stoichiometry="1" constant="true"/>
          <speciesReference species="m_cpd00008_c0_c" stoichiometry="1" constant="true"/>
          <speciesReference species="m_cpd00009_c0_c" stoichiometry="1" constant="true"/>
          <speciesReference species="m_cpd03488_c0_c" stoichiometry="1" constant="true"/>
        </listOfProducts>
        <fbc:geneProductAssociation fbc:id="ga_458" fbc:name="ga_458">
          <fbc:geneProductRef fbc:geneProduct="LMOG_00414"/>
        </fbc:geneProductAssociation>
      </reaction>
      <reaction metaid="meta_r_RXN10313_C0" id="r_RXN10313_C0" name="r_RXN10313_C0" reversible="true" fast="false" fbc:lowerFluxBound="bnd_par2" fbc:upperFluxBound="bnd_par1">
        <notes>
          <html:p>SUBSYSTEM: NONE</html:p>
          <html:p>GENE ASSOCIATION: ( LMOG_02343 ) or ( LMOG_00769 )</html:p>
          <html:p>PROTEIN_CLASS: NONE</html:p>
          <html:p>PROTEIN_ASSOCIATION: ( LMOG_02343 ) or ( LMOG_00769 )</html:p>
        </notes>
        <listOfReactants>
          <speciesReference species="m_cpd15752_c0_c" stoichiometry="1" constant="true"/>
          <speciesReference species="m_cpd00037_c0_c" stoichiometry="24" constant="true"/>
        </listOfReactants>
        <listOfProducts>
          <speciesReference species="m_cpd15770_c0_c" stoichiometry="1" constant="true"/>
          <speciesReference species="m_cpd00014_c0_c" stoichiometry="24" constant="true"/>
        </listOfProducts>
        <fbc:geneProductAssociation fbc:id="ga_984" fbc:name="ga_984">
          <fbc:or>
            <fbc:geneProductRef fbc:geneProduct="LMOG_02343"/>
            <fbc:geneProductRef fbc:geneProduct="LMOG_00769"/>
          </fbc:or>
        </fbc:geneProductAssociation>
      </reaction>
      <reaction metaid="meta_r_RXN05360_C0" id="r_RXN05360_C0" name="r_RXN05360_C0" reversible="true" fast="false" fbc:lowerFluxBound="bnd_par2" fbc:upperFluxBound="bnd_par1">
        <notes>
          <html:p>SUBSYSTEM: NONE</html:p>
          <html:p>GENE ASSOCIATION: ( LMOG_01433 )</html:p>
          <html:p>PROTEIN_CLASS: NONE</html:p>
          <html:p>PROTEIN_ASSOCIATION: ( LMOG_01433 )</html:p>
        </notes>
        <listOfReactants>
          <speciesReference species="m_cpd00067_c0_c" stoichiometry="1" constant="true"/>
          <speciesReference species="m_cpd11496_c0_c" stoichiometry="1" constant="true"/>
          <speciesReference species="m_cpd00005_c0_c" stoichiometry="1" constant="true"/>
        </listOfReactants>
        <listOfProducts>
          <speciesReference species="m_cpd11497_c0_c" stoichiometry="1" constant="true"/>
          <speciesReference species="m_cpd00006_c0_c" stoichiometry="1" constant="true"/>
        </listOfProducts>
        <fbc:geneProductAssociation fbc:id="ga_602" fbc:name="ga_602">
          <fbc:geneProductRef fbc:geneProduct="LMOG_01433"/>
        </fbc:geneProductAssociation>
      </reaction>
      <reaction metaid="meta_r_RXN00086_C0" id="r_RXN00086_C0" name="r_RXN00086_C0" reversible="true" fast="false" fbc:lowerFluxBound="bnd_par2" fbc:upperFluxBound="bnd_par1">
        <notes>
          <html:p>SUBSYSTEM: NONE</html:p>
          <html:p>GENE ASSOCIATION: ( LMOG_00268 ) or ( LMOG_00822 )</html:p>
          <html:p>PROTEIN_CLASS: NONE</html:p>
          <html:p>PROTEIN_ASSOCIATION: ( LMOG_00268 ) or ( LMOG_00822 )</html:p>
        </notes>
        <listOfReactants>
          <speciesReference species="m_cpd00042_c0_c" stoichiometry="2" constant="true"/>
          <speciesReference species="m_cpd00006_c0_c" stoichiometry="1" constant="true"/>
        </listOfReactants>
        <listOfProducts>
          <speciesReference species="m_cpd00067_c0_c" stoichiometry="1" constant="true"/>
          <speciesReference species="m_cpd00005_c0_c" stoichiometry="1" constant="true"/>
          <speciesReference species="m_cpd00111_c0_c" stoichiometry="1" constant="true"/>
        </listOfProducts>
        <fbc:geneProductAssociation fbc:id="ga_16" fbc:name="ga_16">
          <fbc:or>
            <fbc:geneProductRef fbc:geneProduct="LMOG_00268"/>
            <fbc:geneProductRef fbc:geneProduct="LMOG_00822"/>
          </fbc:or>
        </fbc:geneProductAssociation>
      </reaction>
      <reaction metaid="meta_r_EX_CPD11580_E0" id="r_EX_CPD11580_E0" name="r_EX_CPD11580_E0" reversible="true" fast="false" fbc:lowerFluxBound="bnd_par2" fbc:upperFluxBound="bnd_par1">
        <notes>
          <html:p>SUBSYSTEM: NONE</html:p>
          <html:p>GENE ASSOCIATION: </html:p>
          <html:p>PROTEIN_CLASS: NONE</html:p>
          <html:p>PROTEIN_ASSOCIATION: </html:p>
        </notes>
        <listOfReactants>
          <speciesReference species="m_cpd11580_e0" stoichiometry="1" constant="true"/>
        </listOfReactants>
        <listOfProducts>
          <speciesReference species="m_cpd11580_e0_b" stoichiometry="1" constant="true"/>
        </listOfProducts>
      </reaction>
      <reaction metaid="meta_r_RXN03841_C0" id="r_RXN03841_C0" name="r_RXN03841_C0" reversible="false" fast="false" fbc:lowerFluxBound="bnd_par0" fbc:upperFluxBound="bnd_par1">
        <notes>
          <html:p>SUBSYSTEM: NONE</html:p>
          <html:p>GENE ASSOCIATION: ( Unknown )</html:p>
          <html:p>PROTEIN_CLASS: NONE</html:p>
          <html:p>PROTEIN_ASSOCIATION: ( Unknown )</html:p>
        </notes>
        <listOfReactants>
          <speciesReference species="m_cpd08210_c0_c" stoichiometry="1" constant="true"/>
        </listOfReactants>
        <listOfProducts>
          <speciesReference species="m_cpd00020_c0_c" stoichiometry="1" constant="true"/>
          <speciesReference species="m_cpd00443_c0_c" stoichiometry="1" constant="true"/>
          <speciesReference species="m_cpd00067_c0_c" stoichiometry="1" constant="true"/>
        </listOfProducts>
        <fbc:geneProductAssociation fbc:id="ga_481" fbc:name="ga_481">
          <fbc:geneProductRef fbc:geneProduct="Unknown"/>
        </fbc:geneProductAssociation>
      </reaction>
      <reaction metaid="meta_r_RXN05458_C0" id="r_RXN05458_C0" name="r_RXN05458_C0" reversible="true" fast="false" fbc:lowerFluxBound="bnd_par2" fbc:upperFluxBound="bnd_par1">
        <notes>
          <html:p>SUBSYSTEM: NONE</html:p>
          <html:p>GENE ASSOCIATION: ( LMOG_01432 )</html:p>
          <html:p>PROTEIN_CLASS: NONE</html:p>
          <html:p>PROTEIN_ASSOCIATION: ( LMOG_01432 )</html:p>
        </notes>
        <listOfReactants>
          <speciesReference species="m_cpd00010_c0_c" stoichiometry="1" constant="true"/>
          <speciesReference species="m_cpd11476_c0_c" stoichiometry="1" constant="true"/>
        </listOfReactants>
        <listOfProducts>
          <speciesReference species="m_cpd00134_c0_c" stoichiometry="1" constant="true"/>
          <speciesReference species="m_cpd11493_c0_c" stoichiometry="1" constant="true"/>
        </listOfProducts>
        <fbc:geneProductAssociation fbc:id="ga_694" fbc:name="ga_694">
          <fbc:geneProductRef fbc:geneProduct="LMOG_01432"/>
        </fbc:geneProductAssociation>
      </reaction>
      <reaction metaid="meta_r_RXN10275_C0" id="r_RXN10275_C0" name="r_RXN10275_C0" reversible="false" fast="false" fbc:lowerFluxBound="bnd_par0" fbc:upperFluxBound="bnd_par1">
        <notes>
          <html:p>SUBSYSTEM: NONE</html:p>
          <html:p>GENE ASSOCIATION: ( Unknown )</html:p>
          <html:p>PROTEIN_CLASS: NONE</html:p>
          <html:p>PROTEIN_ASSOCIATION: ( Unknown )</html:p>
        </notes>
        <listOfReactants>
          <speciesReference species="m_cpd15741_c0_c" stoichiometry="1" constant="true"/>
          <speciesReference species="m_cpd00026_c0_c" stoichiometry="1" constant="true"/>
        </listOfReactants>
        <listOfProducts>
          <speciesReference species="m_cpd15732_c0_c" stoichiometry="1" constant="true"/>
          <speciesReference species="m_cpd00014_c0_c" stoichiometry="1" constant="true"/>
        </listOfProducts>
        <fbc:geneProductAssociation fbc:id="ga_968" fbc:name="ga_968">
          <fbc:geneProductRef fbc:geneProduct="Unknown"/>
        </fbc:geneProductAssociation>
      </reaction>
      <reaction metaid="meta_r_EX_CPD00477_E0" id="r_EX_CPD00477_E0" name="r_EX_CPD00477_E0" reversible="true" fast="false" fbc:lowerFluxBound="bnd_par2" fbc:upperFluxBound="bnd_par1">
        <notes>
          <html:p>SUBSYSTEM: NONE</html:p>
          <html:p>GENE ASSOCIATION: </html:p>
          <html:p>PROTEIN_CLASS: NONE</html:p>
          <html:p>PROTEIN_ASSOCIATION: </html:p>
        </notes>
        <listOfReactants>
          <speciesReference species="m_cpd00477_e0" stoichiometry="1" constant="true"/>
        </listOfReactants>
        <listOfProducts>
          <speciesReference species="m_cpd00477_e0_b" stoichiometry="1" constant="true"/>
        </listOfProducts>
      </reaction>
      <reaction metaid="meta_r_RXN01073_C0" id="r_RXN01073_C0" name="r_RXN01073_C0" reversible="true" fast="false" fbc:lowerFluxBound="bnd_par2" fbc:upperFluxBound="bnd_par1">
        <notes>
          <html:p>SUBSYSTEM: NONE</html:p>
          <html:p>GENE ASSOCIATION: ( LMOG_00421 ) or ( LMOG_02136 )</html:p>
          <html:p>PROTEIN_CLASS: NONE</html:p>
          <html:p>PROTEIN_ASSOCIATION: ( LMOG_00421 ) or ( LMOG_02136 )</html:p>
        </notes>
        <listOfReactants>
          <speciesReference species="m_cpd00001_c0_c" stoichiometry="1" constant="true"/>
          <speciesReference species="m_cpd00908_c0_c" stoichiometry="1" constant="true"/>
        </listOfReactants>
        <listOfProducts>
          <speciesReference species="m_cpd00080_c0_c" stoichiometry="1" constant="true"/>
          <speciesReference species="m_cpd00162_c0_c" stoichiometry="1" constant="true"/>
        </listOfProducts>
        <fbc:geneProductAssociation fbc:id="ga_215" fbc:name="ga_215">
          <fbc:or>
            <fbc:geneProductRef fbc:geneProduct="LMOG_00421"/>
            <fbc:geneProductRef fbc:geneProduct="LMOG_02136"/>
          </fbc:or>
        </fbc:geneProductAssociation>
      </reaction>
      <reaction metaid="meta_r_RXN05608_C0" id="r_RXN05608_C0" name="r_RXN05608_C0" reversible="false" fast="false" fbc:lowerFluxBound="bnd_par0" fbc:upperFluxBound="bnd_par1">
        <notes>
          <html:p>SUBSYSTEM: NONE</html:p>
          <html:p>GENE ASSOCIATION: ( LMOG_01094 and LMOG_01093 and Unknown and LMOG_02575 ) or ( LMOG_01094 and LMOG_01093 and Unknown and LMOG_01095 ) or ( LMOG_01094 and LMOG_02577 and Unknown and LMOG_02575 ) or ( LMOG_01094 and LMOG_02577 and Unknown and LMOG_01095 ) or ( LMOG_02576 and LMOG_01093 and Unknown and LMOG_02575 ) or ( LMOG_02576 and LMOG_01093 and Unknown and LMOG_01095 ) or ( LMOG_02576 and LMOG_02577 and Unknown and LMOG_02575 ) or ( LMOG_02576 and LMOG_02577 and Unknown and LMOG_01095 )</html:p>
          <html:p>PROTEIN_CLASS: NONE</html:p>
          <html:p>PROTEIN_ASSOCIATION: ( LMOG_01094 and LMOG_01093 and Unknown and LMOG_02575 ) or ( LMOG_01094 and LMOG_01093 and Unknown and LMOG_01095 ) or ( LMOG_01094 and LMOG_02577 and Unknown and LMOG_02575 ) or ( LMOG_01094 and LMOG_02577 and Unknown and LMOG_01095 ) or ( LMOG_02576 and LMOG_01093 and Unknown and LMOG_02575 ) or ( LMOG_02576 and LMOG_01093 and Unknown and LMOG_01095 ) or ( LMOG_02576 and LMOG_02577 and Unknown and LMOG_02575 ) or ( LMOG_02576 and LMOG_02577 and Unknown and LMOG_01095 )</html:p>
        </notes>
        <listOfReactants>
          <speciesReference species="m_cpd01262_e0_c" stoichiometry="1" constant="true"/>
          <speciesReference species="m_cpd00002_c0_c" stoichiometry="1" constant="true"/>
          <speciesReference species="m_cpd00001_c0_c" stoichiometry="1" constant="true"/>
        </listOfReactants>
        <listOfProducts>
          <speciesReference species="m_cpd00067_c0_c" stoichiometry="1" constant="true"/>
          <speciesReference species="m_cpd01262_c0_c" stoichiometry="1" constant="true"/>
          <speciesReference species="m_cpd00008_c0_c" stoichiometry="1" constant="true"/>
          <speciesReference species="m_cpd00009_c0_c" stoichiometry="1" constant="true"/>
        </listOfProducts>
        <fbc:geneProductAssociation fbc:id="ga_745" fbc:name="ga_745">
          <fbc:or>
            <fbc:and>
              <fbc:geneProductRef fbc:geneProduct="LMOG_01094"/>
              <fbc:geneProductRef fbc:geneProduct="LMOG_01093"/>
              <fbc:geneProductRef fbc:geneProduct="Unknown"/>
              <fbc:geneProductRef fbc:geneProduct="LMOG_02575"/>
            </fbc:and>
            <fbc:and>
              <fbc:geneProductRef fbc:geneProduct="LMOG_01094"/>
              <fbc:geneProductRef fbc:geneProduct="LMOG_01093"/>
              <fbc:geneProductRef fbc:geneProduct="Unknown"/>
              <fbc:geneProductRef fbc:geneProduct="LMOG_01095"/>
            </fbc:and>
            <fbc:and>
              <fbc:geneProductRef fbc:geneProduct="LMOG_01094"/>
              <fbc:geneProductRef fbc:geneProduct="LMOG_02577"/>
              <fbc:geneProductRef fbc:geneProduct="Unknown"/>
              <fbc:geneProductRef fbc:geneProduct="LMOG_02575"/>
            </fbc:and>
            <fbc:and>
              <fbc:geneProductRef fbc:geneProduct="LMOG_01094"/>
              <fbc:geneProductRef fbc:geneProduct="LMOG_02577"/>
              <fbc:geneProductRef fbc:geneProduct="Unknown"/>
              <fbc:geneProductRef fbc:geneProduct="LMOG_01095"/>
            </fbc:and>
            <fbc:and>
              <fbc:geneProductRef fbc:geneProduct="LMOG_02576"/>
              <fbc:geneProductRef fbc:geneProduct="LMOG_01093"/>
              <fbc:geneProductRef fbc:geneProduct="Unknown"/>
              <fbc:geneProductRef fbc:geneProduct="LMOG_02575"/>
            </fbc:and>
            <fbc:and>
              <fbc:geneProductRef fbc:geneProduct="LMOG_02576"/>
              <fbc:geneProductRef fbc:geneProduct="LMOG_01093"/>
              <fbc:geneProductRef fbc:geneProduct="Unknown"/>
              <fbc:geneProductRef fbc:geneProduct="LMOG_01095"/>
            </fbc:and>
            <fbc:and>
              <fbc:geneProductRef fbc:geneProduct="LMOG_02576"/>
              <fbc:geneProductRef fbc:geneProduct="LMOG_02577"/>
              <fbc:geneProductRef fbc:geneProduct="Unknown"/>
              <fbc:geneProductRef fbc:geneProduct="LMOG_02575"/>
            </fbc:and>
            <fbc:and>
              <fbc:geneProductRef fbc:geneProduct="LMOG_02576"/>
              <fbc:geneProductRef fbc:geneProduct="LMOG_02577"/>
              <fbc:geneProductRef fbc:geneProduct="Unknown"/>
              <fbc:geneProductRef fbc:geneProduct="LMOG_01095"/>
            </fbc:and>
          </fbc:or>
        </fbc:geneProductAssociation>
      </reaction>
      <reaction metaid="meta_r_RXN05507_C0" id="r_RXN05507_C0" name="r_RXN05507_C0" reversible="true" fast="false" fbc:lowerFluxBound="bnd_par2" fbc:upperFluxBound="bnd_par1">
        <notes>
          <html:p>SUBSYSTEM: NONE</html:p>
          <html:p>GENE ASSOCIATION: ( LMOG_00413 )</html:p>
          <html:p>PROTEIN_CLASS: NONE</html:p>
          <html:p>PROTEIN_ASSOCIATION: ( LMOG_00413 )</html:p>
        </notes>
        <listOfReactants>
          <speciesReference species="m_cpd04098_c0_c" stoichiometry="1" constant="true"/>
        </listOfReactants>
        <listOfProducts>
          <speciesReference species="m_cpd04098_e0_c" stoichiometry="1" constant="true"/>
        </listOfProducts>
        <fbc:geneProductAssociation fbc:id="ga_711" fbc:name="ga_711">
          <fbc:geneProductRef fbc:geneProduct="LMOG_00413"/>
        </fbc:geneProductAssociation>
      </reaction>
      <reaction metaid="meta_r_RXN05445_C0" id="r_RXN05445_C0" name="r_RXN05445_C0" reversible="false" fast="false" fbc:lowerFluxBound="bnd_par0" fbc:upperFluxBound="bnd_par1">
        <notes>
          <html:p>SUBSYSTEM: NONE</html:p>
          <html:p>GENE ASSOCIATION: ( LMOG_00757 )</html:p>
          <html:p>PROTEIN_CLASS: NONE</html:p>
          <html:p>PROTEIN_ASSOCIATION: ( LMOG_00757 )</html:p>
        </notes>
        <listOfReactants>
          <speciesReference species="m_cpd00067_c0_c" stoichiometry="1" constant="true"/>
          <speciesReference species="m_cpd00004_c0_c" stoichiometry="1" constant="true"/>
          <speciesReference species="m_cpd11548_c0_c" stoichiometry="1" constant="true"/>
        </listOfReactants>
        <listOfProducts>
          <speciesReference species="m_cpd11549_c0_c" stoichiometry="1" constant="true"/>
          <speciesReference species="m_cpd00003_c0_c" stoichiometry="1" constant="true"/>
        </listOfProducts>
        <fbc:geneProductAssociation fbc:id="ga_681" fbc:name="ga_681">
          <fbc:geneProductRef fbc:geneProduct="LMOG_00757"/>
        </fbc:geneProductAssociation>
      </reaction>
      <reaction metaid="meta_r_RXN10317_C0" id="r_RXN10317_C0" name="r_RXN10317_C0" reversible="false" fast="false" fbc:lowerFluxBound="bnd_par0" fbc:upperFluxBound="bnd_par1">
        <notes>
          <html:p>SUBSYSTEM: NONE</html:p>
          <html:p>GENE ASSOCIATION: ( LMOG_00756 )</html:p>
          <html:p>PROTEIN_CLASS: NONE</html:p>
          <html:p>PROTEIN_ASSOCIATION: ( LMOG_00756 )</html:p>
        </notes>
        <listOfReactants>
          <speciesReference species="m_cpd00002_c0_c" stoichiometry="24" constant="true"/>
          <speciesReference species="m_cpd00117_c0_c" stoichiometry="24" constant="true"/>
          <speciesReference species="m_cpd15747_c0_c" stoichiometry="1" constant="true"/>
        </listOfReactants>
        <listOfProducts>
          <speciesReference species="m_cpd00018_c0_c" stoichiometry="24" constant="true"/>
          <speciesReference species="m_cpd00067_c0_c" stoichiometry="2" constant="true"/>
          <speciesReference species="m_cpd15774_c0_c" stoichiometry="1" constant="true"/>
          <speciesReference species="m_cpd00012_c0_c" stoichiometry="24" constant="true"/>
        </listOfProducts>
        <fbc:geneProductAssociation fbc:id="ga_988" fbc:name="ga_988">
          <fbc:geneProductRef fbc:geneProduct="LMOG_00756"/>
        </fbc:geneProductAssociation>
      </reaction>
      <reaction metaid="meta_r_RXN01859_C0" id="r_RXN01859_C0" name="r_RXN01859_C0" reversible="true" fast="false" fbc:lowerFluxBound="bnd_par2" fbc:upperFluxBound="bnd_par1">
        <notes>
          <html:p>SUBSYSTEM: NONE</html:p>
          <html:p>GENE ASSOCIATION: ( LMOG_01284 ) or ( LMOG_01384 )</html:p>
          <html:p>PROTEIN_CLASS: NONE</html:p>
          <html:p>PROTEIN_ASSOCIATION: ( LMOG_01284 ) or ( LMOG_01384 )</html:p>
        </notes>
        <listOfReactants>
          <speciesReference species="m_cpd00067_c0_c" stoichiometry="1" constant="true"/>
          <speciesReference species="m_cpd00009_c0_c" stoichiometry="1" constant="true"/>
          <speciesReference species="m_cpd00438_c0_c" stoichiometry="1" constant="true"/>
        </listOfReactants>
        <listOfProducts>
          <speciesReference species="m_cpd00128_c0_c" stoichiometry="1" constant="true"/>
          <speciesReference species="m_cpd00509_c0_c" stoichiometry="1" constant="true"/>
        </listOfProducts>
        <fbc:geneProductAssociation fbc:id="ga_337" fbc:name="ga_337">
          <fbc:or>
            <fbc:geneProductRef fbc:geneProduct="LMOG_01284"/>
            <fbc:geneProductRef fbc:geneProduct="LMOG_01384"/>
          </fbc:or>
        </fbc:geneProductAssociation>
      </reaction>
      <reaction metaid="meta_r_RXN13883_C0" id="r_RXN13883_C0" name="r_RXN13883_C0" reversible="false" fast="false" fbc:lowerFluxBound="bnd_par0" fbc:upperFluxBound="bnd_par1">
        <notes>
          <html:p>SUBSYSTEM: NONE</html:p>
          <html:p>GENE ASSOCIATION: </html:p>
          <html:p>PROTEIN_CLASS: NONE</html:p>
          <html:p>PROTEIN_ASSOCIATION: </html:p>
        </notes>
        <listOfReactants>
          <speciesReference species="m_cpd00002_c0_c" stoichiometry="1" constant="true"/>
          <speciesReference species="m_cpd00001_c0_c" stoichiometry="1" constant="true"/>
          <speciesReference species="m_cpd00274_e0_c" stoichiometry="1" constant="true"/>
        </listOfReactants>
        <listOfProducts>
          <speciesReference species="m_cpd00274_c0_c" stoichiometry="1" constant="true"/>
          <speciesReference species="m_cpd00067_c0_c" stoichiometry="1" constant="true"/>
          <speciesReference species="m_cpd00008_c0_c" stoichiometry="1" constant="true"/>
          <speciesReference species="m_cpd00009_c0_c" stoichiometry="1" constant="true"/>
        </listOfProducts>
      </reaction>
      <reaction metaid="meta_r_RXN03537_C0" id="r_RXN03537_C0" name="r_RXN03537_C0" reversible="false" fast="false" fbc:lowerFluxBound="bnd_par0" fbc:upperFluxBound="bnd_par1">
        <notes>
          <html:p>SUBSYSTEM: NONE</html:p>
          <html:p>GENE ASSOCIATION: ( Unknown )</html:p>
          <html:p>PROTEIN_CLASS: NONE</html:p>
          <html:p>PROTEIN_ASSOCIATION: ( Unknown )</html:p>
        </notes>
        <listOfReactants>
          <speciesReference species="m_cpd00067_c0_c" stoichiometry="1" constant="true"/>
          <speciesReference species="m_cpd00038_c0_c" stoichiometry="1" constant="true"/>
          <speciesReference species="m_cpd03919_c0_c" stoichiometry="1" constant="true"/>
        </listOfReactants>
        <listOfProducts>
          <speciesReference species="m_cpd03920_c0_c" stoichiometry="1" constant="true"/>
          <speciesReference species="m_cpd00012_c0_c" stoichiometry="1" constant="true"/>
        </listOfProducts>
        <fbc:geneProductAssociation fbc:id="ga_477" fbc:name="ga_477">
          <fbc:geneProductRef fbc:geneProduct="Unknown"/>
        </fbc:geneProductAssociation>
      </reaction>
      <reaction metaid="meta_r_RXN00351_C0" id="r_RXN00351_C0" name="r_RXN00351_C0" reversible="false" fast="false" fbc:lowerFluxBound="bnd_par0" fbc:upperFluxBound="bnd_par1">
        <notes>
          <html:p>SUBSYSTEM: NONE</html:p>
          <html:p>GENE ASSOCIATION: ( LMOG_01722 )</html:p>
          <html:p>PROTEIN_CLASS: NONE</html:p>
          <html:p>PROTEIN_ASSOCIATION: ( LMOG_01722 )</html:p>
        </notes>
        <listOfReactants>
          <speciesReference species="m_cpd00002_c0_c" stoichiometry="1" constant="true"/>
          <speciesReference species="m_cpd00506_c0_c" stoichiometry="1" constant="true"/>
          <speciesReference species="m_cpd00033_c0_c" stoichiometry="1" constant="true"/>
        </listOfReactants>
        <listOfProducts>
          <speciesReference species="m_cpd00067_c0_c" stoichiometry="1" constant="true"/>
          <speciesReference species="m_cpd00042_c0_c" stoichiometry="1" constant="true"/>
          <speciesReference species="m_cpd00008_c0_c" stoichiometry="1" constant="true"/>
          <speciesReference species="m_cpd00009_c0_c" stoichiometry="1" constant="true"/>
        </listOfProducts>
        <fbc:geneProductAssociation fbc:id="ga_77" fbc:name="ga_77">
          <fbc:geneProductRef fbc:geneProduct="LMOG_01722"/>
        </fbc:geneProductAssociation>
      </reaction>
      <reaction metaid="meta_r_RXN05518_C0" id="r_RXN05518_C0" name="r_RXN05518_C0" reversible="true" fast="false" fbc:lowerFluxBound="bnd_par2" fbc:upperFluxBound="bnd_par1">
        <notes>
          <html:p>SUBSYSTEM: NONE</html:p>
          <html:p>GENE ASSOCIATION: ( LMOG_02707 ) or ( LMOG_02481 ) or ( LMOG_01731 ) or ( LMOG_00623 ) or ( LMOG_02805 ) or ( LMOG_01822 ) or ( LMOG_00814 ) or ( LMOG_02525 ) or ( LMOG_01790 and LMOG_01712 ) or ( LMOG_01790 and LMOG_01728 ) or ( LMOG_01790 and LMOG_02523 ) or ( LMOG_01790 and LMOG_02480 ) or ( LMOG_01790 and LMOG_02527 ) or ( LMOG_00828 and LMOG_01712 ) or ( LMOG_00828 and LMOG_01728 ) or ( LMOG_00828 and LMOG_02523 ) or ( LMOG_00828 and LMOG_02480 ) or ( LMOG_00828 and LMOG_02527 ) or ( LMOG_02482 and LMOG_01712 ) or ( LMOG_02482 and LMOG_01728 ) or ( LMOG_02482 and LMOG_02523 ) or ( LMOG_02482 and LMOG_02480 ) or ( LMOG_02482 and LMOG_02527 ) or ( LMOG_01709 and LMOG_01712 ) or ( LMOG_01709 and LMOG_01728 ) or ( LMOG_01709 and LMOG_02523 ) or ( LMOG_01709 and LMOG_02480 ) or ( LMOG_01709 and LMOG_02527 ) or ( LMOG_00813 and LMOG_01712 ) or ( LMOG_00813 and LMOG_01728 ) or ( LMOG_00813 and LMOG_02523 ) or ( LMOG_00813 and LMOG_02480 ) or ( LMOG_00813 and LMOG_02527 ) or ( LMOG_02708 and LMOG_01712 ) or ( LMOG_02708 and LMOG_01728 ) or ( LMOG_02708 and LMOG_02523 ) or ( LMOG_02708 and LMOG_02480 ) or ( LMOG_02708 and LMOG_02527 ) or ( LMOG_02526 and LMOG_01712 ) or ( LMOG_02526 and LMOG_01728 ) or ( LMOG_02526 and LMOG_02523 ) or ( LMOG_02526 and LMOG_02480 ) or ( LMOG_02526 and LMOG_02527 ) or ( LMOG_01591 and LMOG_01712 ) or ( LMOG_01591 and LMOG_01728 ) or ( LMOG_01591 and LMOG_02523 ) or ( LMOG_01591 and LMOG_02480 ) or ( LMOG_01591 and LMOG_02527 ) or ( LMOG_01821 and LMOG_01712 ) or ( LMOG_01821 and LMOG_01728 ) or ( LMOG_01821 and LMOG_02523 ) or ( LMOG_01821 and LMOG_02480 ) or ( LMOG_01821 and LMOG_02527 ) or ( LMOG_01730 and LMOG_01712 ) or ( LMOG_01730 and LMOG_01728 ) or ( LMOG_01730 and LMOG_02523 ) or ( LMOG_01730 and LMOG_02480 ) or ( LMOG_01730 and LMOG_02527 )</html:p>
          <html:p>PROTEIN_CLASS: NONE</html:p>
          <html:p>PROTEIN_ASSOCIATION: ( LMOG_02707 ) or ( LMOG_02481 ) or ( LMOG_01731 ) or ( LMOG_00623 ) or ( LMOG_02805 ) or ( LMOG_01822 ) or ( LMOG_00814 ) or ( LMOG_02525 ) or ( LMOG_01790 and LMOG_01712 ) or ( LMOG_01790 and LMOG_01728 ) or ( LMOG_01790 and LMOG_02523 ) or ( LMOG_01790 and LMOG_02480 ) or ( LMOG_01790 and LMOG_02527 ) or ( LMOG_00828 and LMOG_01712 ) or ( LMOG_00828 and LMOG_01728 ) or ( LMOG_00828 and LMOG_02523 ) or ( LMOG_00828 and LMOG_02480 ) or ( LMOG_00828 and LMOG_02527 ) or ( LMOG_02482 and LMOG_01712 ) or ( LMOG_02482 and LMOG_01728 ) or ( LMOG_02482 and LMOG_02523 ) or ( LMOG_02482 and LMOG_02480 ) or ( LMOG_02482 and LMOG_02527 ) or ( LMOG_01709 and LMOG_01712 ) or ( LMOG_01709 and LMOG_01728 ) or ( LMOG_01709 and LMOG_02523 ) or ( LMOG_01709 and LMOG_02480 ) or ( LMOG_01709 and LMOG_02527 ) or ( LMOG_00813 and LMOG_01712 ) or ( LMOG_00813 and LMOG_01728 ) or ( LMOG_00813 and LMOG_02523 ) or ( LMOG_00813 and LMOG_02480 ) or ( LMOG_00813 and LMOG_02527 ) or ( LMOG_02708 and LMOG_01712 ) or ( LMOG_02708 and LMOG_01728 ) or ( LMOG_02708 and LMOG_02523 ) or ( LMOG_02708 and LMOG_02480 ) or ( LMOG_02708 and LMOG_02527 ) or ( LMOG_02526 and LMOG_01712 ) or ( LMOG_02526 and LMOG_01728 ) or ( LMOG_02526 and LMOG_02523 ) or ( LMOG_02526 and LMOG_02480 ) or ( LMOG_02526 and LMOG_02527 ) or ( LMOG_01591 and LMOG_01712 ) or ( LMOG_01591 and LMOG_01728 ) or ( LMOG_01591 and LMOG_02523 ) or ( LMOG_01591 and LMOG_02480 ) or ( LMOG_01591 and LMOG_02527 ) or ( LMOG_01821 and LMOG_01712 ) or ( LMOG_01821 and LMOG_01728 ) or ( LMOG_01821 and LMOG_02523 ) or ( LMOG_01821 and LMOG_02480 ) or ( LMOG_01821 and LMOG_02527 ) or ( LMOG_01730 and LMOG_01712 ) or ( LMOG_01730 and LMOG_01728 ) or ( LMOG_01730 and LMOG_02523 ) or ( LMOG_01730 and LMOG_02480 ) or ( LMOG_01730 and LMOG_02527 )</html:p>
        </notes>
        <listOfReactants>
          <speciesReference species="m_cpd00061_c0_c" stoichiometry="1" constant="true"/>
          <speciesReference species="m_cpd00158_e0_c" stoichiometry="1" constant="true"/>
        </listOfReactants>
        <listOfProducts>
          <speciesReference species="m_cpd00020_c0_c" stoichiometry="1" constant="true"/>
          <speciesReference species="m_cpd02760_c0_c" stoichiometry="1" constant="true"/>
        </listOfProducts>
        <fbc:geneProductAssociation fbc:id="ga_716" fbc:name="ga_716">
          <fbc:or>
            <fbc:geneProductRef fbc:geneProduct="LMOG_02707"/>
            <fbc:geneProductRef fbc:geneProduct="LMOG_02481"/>
            <fbc:geneProductRef fbc:geneProduct="LMOG_01731"/>
            <fbc:geneProductRef fbc:geneProduct="LMOG_00623"/>
            <fbc:geneProductRef fbc:geneProduct="LMOG_02805"/>
            <fbc:geneProductRef fbc:geneProduct="LMOG_01822"/>
            <fbc:geneProductRef fbc:geneProduct="LMOG_00814"/>
            <fbc:geneProductRef fbc:geneProduct="LMOG_02525"/>
            <fbc:and>
              <fbc:geneProductRef fbc:geneProduct="LMOG_01790"/>
              <fbc:geneProductRef fbc:geneProduct="LMOG_01712"/>
            </fbc:and>
            <fbc:and>
              <fbc:geneProductRef fbc:geneProduct="LMOG_01790"/>
              <fbc:geneProductRef fbc:geneProduct="LMOG_01728"/>
            </fbc:and>
            <fbc:and>
              <fbc:geneProductRef fbc:geneProduct="LMOG_01790"/>
              <fbc:geneProductRef fbc:geneProduct="LMOG_02523"/>
            </fbc:and>
            <fbc:and>
              <fbc:geneProductRef fbc:geneProduct="LMOG_01790"/>
              <fbc:geneProductRef fbc:geneProduct="LMOG_02480"/>
            </fbc:and>
            <fbc:and>
              <fbc:geneProductRef fbc:geneProduct="LMOG_01790"/>
              <fbc:geneProductRef fbc:geneProduct="LMOG_02527"/>
            </fbc:and>
            <fbc:and>
              <fbc:geneProductRef fbc:geneProduct="LMOG_00828"/>
              <fbc:geneProductRef fbc:geneProduct="LMOG_01712"/>
            </fbc:and>
            <fbc:and>
              <fbc:geneProductRef fbc:geneProduct="LMOG_00828"/>
              <fbc:geneProductRef fbc:geneProduct="LMOG_01728"/>
            </fbc:and>
            <fbc:and>
              <fbc:geneProductRef fbc:geneProduct="LMOG_00828"/>
              <fbc:geneProductRef fbc:geneProduct="LMOG_02523"/>
            </fbc:and>
            <fbc:and>
              <fbc:geneProductRef fbc:geneProduct="LMOG_00828"/>
              <fbc:geneProductRef fbc:geneProduct="LMOG_02480"/>
            </fbc:and>
            <fbc:and>
              <fbc:geneProductRef fbc:geneProduct="LMOG_00828"/>
              <fbc:geneProductRef fbc:geneProduct="LMOG_02527"/>
            </fbc:and>
            <fbc:and>
              <fbc:geneProductRef fbc:geneProduct="LMOG_02482"/>
              <fbc:geneProductRef fbc:geneProduct="LMOG_01712"/>
            </fbc:and>
            <fbc:and>
              <fbc:geneProductRef fbc:geneProduct="LMOG_02482"/>
              <fbc:geneProductRef fbc:geneProduct="LMOG_01728"/>
            </fbc:and>
            <fbc:and>
              <fbc:geneProductRef fbc:geneProduct="LMOG_02482"/>
              <fbc:geneProductRef fbc:geneProduct="LMOG_02523"/>
            </fbc:and>
            <fbc:and>
              <fbc:geneProductRef fbc:geneProduct="LMOG_02482"/>
              <fbc:geneProductRef fbc:geneProduct="LMOG_02480"/>
            </fbc:and>
            <fbc:and>
              <fbc:geneProductRef fbc:geneProduct="LMOG_02482"/>
              <fbc:geneProductRef fbc:geneProduct="LMOG_02527"/>
            </fbc:and>
            <fbc:and>
              <fbc:geneProductRef fbc:geneProduct="LMOG_01709"/>
              <fbc:geneProductRef fbc:geneProduct="LMOG_01712"/>
            </fbc:and>
            <fbc:and>
              <fbc:geneProductRef fbc:geneProduct="LMOG_01709"/>
              <fbc:geneProductRef fbc:geneProduct="LMOG_01728"/>
            </fbc:and>
            <fbc:and>
              <fbc:geneProductRef fbc:geneProduct="LMOG_01709"/>
              <fbc:geneProductRef fbc:geneProduct="LMOG_02523"/>
            </fbc:and>
            <fbc:and>
              <fbc:geneProductRef fbc:geneProduct="LMOG_01709"/>
              <fbc:geneProductRef fbc:geneProduct="LMOG_02480"/>
            </fbc:and>
            <fbc:and>
              <fbc:geneProductRef fbc:geneProduct="LMOG_01709"/>
              <fbc:geneProductRef fbc:geneProduct="LMOG_02527"/>
            </fbc:and>
            <fbc:and>
              <fbc:geneProductRef fbc:geneProduct="LMOG_00813"/>
              <fbc:geneProductRef fbc:geneProduct="LMOG_01712"/>
            </fbc:and>
            <fbc:and>
              <fbc:geneProductRef fbc:geneProduct="LMOG_00813"/>
              <fbc:geneProductRef fbc:geneProduct="LMOG_01728"/>
            </fbc:and>
            <fbc:and>
              <fbc:geneProductRef fbc:geneProduct="LMOG_00813"/>
              <fbc:geneProductRef fbc:geneProduct="LMOG_02523"/>
            </fbc:and>
            <fbc:and>
              <fbc:geneProductRef fbc:geneProduct="LMOG_00813"/>
              <fbc:geneProductRef fbc:geneProduct="LMOG_02480"/>
            </fbc:and>
            <fbc:and>
              <fbc:geneProductRef fbc:geneProduct="LMOG_00813"/>
              <fbc:geneProductRef fbc:geneProduct="LMOG_02527"/>
            </fbc:and>
            <fbc:and>
              <fbc:geneProductRef fbc:geneProduct="LMOG_02708"/>
              <fbc:geneProductRef fbc:geneProduct="LMOG_01712"/>
            </fbc:and>
            <fbc:and>
              <fbc:geneProductRef fbc:geneProduct="LMOG_02708"/>
              <fbc:geneProductRef fbc:geneProduct="LMOG_01728"/>
            </fbc:and>
            <fbc:and>
              <fbc:geneProductRef fbc:geneProduct="LMOG_02708"/>
              <fbc:geneProductRef fbc:geneProduct="LMOG_02523"/>
            </fbc:and>
            <fbc:and>
              <fbc:geneProductRef fbc:geneProduct="LMOG_02708"/>
              <fbc:geneProductRef fbc:geneProduct="LMOG_02480"/>
            </fbc:and>
            <fbc:and>
              <fbc:geneProductRef fbc:geneProduct="LMOG_02708"/>
              <fbc:geneProductRef fbc:geneProduct="LMOG_02527"/>
            </fbc:and>
            <fbc:and>
              <fbc:geneProductRef fbc:geneProduct="LMOG_02526"/>
              <fbc:geneProductRef fbc:geneProduct="LMOG_01712"/>
            </fbc:and>
            <fbc:and>
              <fbc:geneProductRef fbc:geneProduct="LMOG_02526"/>
              <fbc:geneProductRef fbc:geneProduct="LMOG_01728"/>
            </fbc:and>
            <fbc:and>
              <fbc:geneProductRef fbc:geneProduct="LMOG_02526"/>
              <fbc:geneProductRef fbc:geneProduct="LMOG_02523"/>
            </fbc:and>
            <fbc:and>
              <fbc:geneProductRef fbc:geneProduct="LMOG_02526"/>
              <fbc:geneProductRef fbc:geneProduct="LMOG_02480"/>
            </fbc:and>
            <fbc:and>
              <fbc:geneProductRef fbc:geneProduct="LMOG_02526"/>
              <fbc:geneProductRef fbc:geneProduct="LMOG_02527"/>
            </fbc:and>
            <fbc:and>
              <fbc:geneProductRef fbc:geneProduct="LMOG_01591"/>
              <fbc:geneProductRef fbc:geneProduct="LMOG_01712"/>
            </fbc:and>
            <fbc:and>
              <fbc:geneProductRef fbc:geneProduct="LMOG_01591"/>
              <fbc:geneProductRef fbc:geneProduct="LMOG_01728"/>
            </fbc:and>
            <fbc:and>
              <fbc:geneProductRef fbc:geneProduct="LMOG_01591"/>
              <fbc:geneProductRef fbc:geneProduct="LMOG_02523"/>
            </fbc:and>
            <fbc:and>
              <fbc:geneProductRef fbc:geneProduct="LMOG_01591"/>
              <fbc:geneProductRef fbc:geneProduct="LMOG_02480"/>
            </fbc:and>
            <fbc:and>
              <fbc:geneProductRef fbc:geneProduct="LMOG_01591"/>
              <fbc:geneProductRef fbc:geneProduct="LMOG_02527"/>
            </fbc:and>
            <fbc:and>
              <fbc:geneProductRef fbc:geneProduct="LMOG_01821"/>
              <fbc:geneProductRef fbc:geneProduct="LMOG_01712"/>
            </fbc:and>
            <fbc:and>
              <fbc:geneProductRef fbc:geneProduct="LMOG_01821"/>
              <fbc:geneProductRef fbc:geneProduct="LMOG_01728"/>
            </fbc:and>
            <fbc:and>
              <fbc:geneProductRef fbc:geneProduct="LMOG_01821"/>
              <fbc:geneProductRef fbc:geneProduct="LMOG_02523"/>
            </fbc:and>
            <fbc:and>
              <fbc:geneProductRef fbc:geneProduct="LMOG_01821"/>
              <fbc:geneProductRef fbc:geneProduct="LMOG_02480"/>
            </fbc:and>
            <fbc:and>
              <fbc:geneProductRef fbc:geneProduct="LMOG_01821"/>
              <fbc:geneProductRef fbc:geneProduct="LMOG_02527"/>
            </fbc:and>
            <fbc:and>
              <fbc:geneProductRef fbc:geneProduct="LMOG_01730"/>
              <fbc:geneProductRef fbc:geneProduct="LMOG_01712"/>
            </fbc:and>
            <fbc:and>
              <fbc:geneProductRef fbc:geneProduct="LMOG_01730"/>
              <fbc:geneProductRef fbc:geneProduct="LMOG_01728"/>
            </fbc:and>
            <fbc:and>
              <fbc:geneProductRef fbc:geneProduct="LMOG_01730"/>
              <fbc:geneProductRef fbc:geneProduct="LMOG_02523"/>
            </fbc:and>
            <fbc:and>
              <fbc:geneProductRef fbc:geneProduct="LMOG_01730"/>
              <fbc:geneProductRef fbc:geneProduct="LMOG_02480"/>
            </fbc:and>
            <fbc:and>
              <fbc:geneProductRef fbc:geneProduct="LMOG_01730"/>
              <fbc:geneProductRef fbc:geneProduct="LMOG_02527"/>
            </fbc:and>
          </fbc:or>
        </fbc:geneProductAssociation>
      </reaction>
      <reaction metaid="meta_r_RXN01706_C0" id="r_RXN01706_C0" name="r_RXN01706_C0" reversible="true" fast="false" fbc:lowerFluxBound="bnd_par2" fbc:upperFluxBound="bnd_par1">
        <notes>
          <html:p>SUBSYSTEM: NONE</html:p>
          <html:p>GENE ASSOCIATION: ( LMOG_00201 )</html:p>
          <html:p>PROTEIN_CLASS: NONE</html:p>
          <html:p>PROTEIN_ASSOCIATION: ( LMOG_00201 )</html:p>
        </notes>
        <listOfReactants>
          <speciesReference species="m_cpd00358_c0_c" stoichiometry="1" constant="true"/>
          <speciesReference species="m_cpd00367_c0_c" stoichiometry="1" constant="true"/>
        </listOfReactants>
        <listOfProducts>
          <speciesReference species="m_cpd00046_c0_c" stoichiometry="1" constant="true"/>
          <speciesReference species="m_cpd00978_c0_c" stoichiometry="1" constant="true"/>
        </listOfProducts>
        <fbc:geneProductAssociation fbc:id="ga_326" fbc:name="ga_326">
          <fbc:geneProductRef fbc:geneProduct="LMOG_00201"/>
        </fbc:geneProductAssociation>
      </reaction>
      <reaction metaid="meta_r_RXN04133_C0" id="r_RXN04133_C0" name="r_RXN04133_C0" reversible="false" fast="false" fbc:lowerFluxBound="bnd_par0" fbc:upperFluxBound="bnd_par1">
        <notes>
          <html:p>SUBSYSTEM: NONE</html:p>
          <html:p>GENE ASSOCIATION: ( Unknown )</html:p>
          <html:p>PROTEIN_CLASS: NONE</html:p>
          <html:p>PROTEIN_ASSOCIATION: ( Unknown )</html:p>
        </notes>
        <listOfReactants>
          <speciesReference species="m_cpd00001_c0_c" stoichiometry="1" constant="true"/>
          <speciesReference species="m_cpd08625_c0_c" stoichiometry="1" constant="true"/>
        </listOfReactants>
        <listOfProducts>
          <speciesReference species="m_cpd01092_c0_c" stoichiometry="1" constant="true"/>
          <speciesReference species="m_cpd00011_c0_c" stoichiometry="1" constant="true"/>
        </listOfProducts>
        <fbc:geneProductAssociation fbc:id="ga_511" fbc:name="ga_511">
          <fbc:geneProductRef fbc:geneProduct="Unknown"/>
        </fbc:geneProductAssociation>
      </reaction>
      <reaction metaid="meta_r_EX_CPD00035_E0" id="r_EX_CPD00035_E0" name="r_EX_CPD00035_E0" reversible="true" fast="false" fbc:lowerFluxBound="bnd_par2" fbc:upperFluxBound="bnd_par1">
        <notes>
          <html:p>SUBSYSTEM: NONE</html:p>
          <html:p>GENE ASSOCIATION: </html:p>
          <html:p>PROTEIN_CLASS: NONE</html:p>
          <html:p>PROTEIN_ASSOCIATION: </html:p>
        </notes>
        <listOfReactants>
          <speciesReference species="m_cpd00035_e0" stoichiometry="1" constant="true"/>
        </listOfReactants>
        <listOfProducts>
          <speciesReference species="m_cpd00035_e0_b" stoichiometry="1" constant="true"/>
        </listOfProducts>
      </reaction>
      <reaction metaid="meta_r_EX_CPD00421_E0" id="r_EX_CPD00421_E0" name="r_EX_CPD00421_E0" reversible="true" fast="false" fbc:lowerFluxBound="bnd_par2" fbc:upperFluxBound="bnd_par1">
        <notes>
          <html:p>SUBSYSTEM: NONE</html:p>
          <html:p>GENE ASSOCIATION: </html:p>
          <html:p>PROTEIN_CLASS: NONE</html:p>
          <html:p>PROTEIN_ASSOCIATION: </html:p>
        </notes>
        <listOfReactants>
          <speciesReference species="m_cpd00421_e0" stoichiometry="1" constant="true"/>
        </listOfReactants>
        <listOfProducts>
          <speciesReference species="m_cpd00421_e0_b" stoichiometry="1" constant="true"/>
        </listOfProducts>
      </reaction>
      <reaction metaid="meta_r_RXN05382_C0" id="r_RXN05382_C0" name="r_RXN05382_C0" reversible="false" fast="false" fbc:lowerFluxBound="bnd_par0" fbc:upperFluxBound="bnd_par1">
        <notes>
          <html:p>SUBSYSTEM: NONE</html:p>
          <html:p>GENE ASSOCIATION: ( LMOG_02840 )</html:p>
          <html:p>PROTEIN_CLASS: NONE</html:p>
          <html:p>PROTEIN_ASSOCIATION: ( LMOG_02840 )</html:p>
        </notes>
        <listOfReactants>
          <speciesReference species="m_cpd11518_c0_c" stoichiometry="1" constant="true"/>
          <speciesReference species="m_cpd00067_c0_c" stoichiometry="1" constant="true"/>
          <speciesReference species="m_cpd00005_c0_c" stoichiometry="1" constant="true"/>
        </listOfReactants>
        <listOfProducts>
          <speciesReference species="m_cpd11519_c0_c" stoichiometry="1" constant="true"/>
          <speciesReference species="m_cpd00006_c0_c" stoichiometry="1" constant="true"/>
        </listOfProducts>
        <fbc:geneProductAssociation fbc:id="ga_624" fbc:name="ga_624">
          <fbc:geneProductRef fbc:geneProduct="LMOG_02840"/>
        </fbc:geneProductAssociation>
      </reaction>
      <reaction metaid="meta_r_RXN05353_C0" id="r_RXN05353_C0" name="r_RXN05353_C0" reversible="false" fast="false" fbc:lowerFluxBound="bnd_par0" fbc:upperFluxBound="bnd_par1">
        <notes>
          <html:p>SUBSYSTEM: NONE</html:p>
          <html:p>GENE ASSOCIATION: ( LMOG_02840 )</html:p>
          <html:p>PROTEIN_CLASS: NONE</html:p>
          <html:p>PROTEIN_ASSOCIATION: ( LMOG_02840 )</html:p>
        </notes>
        <listOfReactants>
          <speciesReference species="m_cpd00067_c0_c" stoichiometry="1" constant="true"/>
          <speciesReference species="m_cpd11465_c0_c" stoichiometry="1" constant="true"/>
          <speciesReference species="m_cpd00005_c0_c" stoichiometry="1" constant="true"/>
        </listOfReactants>
        <listOfProducts>
          <speciesReference species="m_cpd11464_c0_c" stoichiometry="1" constant="true"/>
          <speciesReference species="m_cpd00006_c0_c" stoichiometry="1" constant="true"/>
        </listOfProducts>
        <fbc:geneProductAssociation fbc:id="ga_595" fbc:name="ga_595">
          <fbc:geneProductRef fbc:geneProduct="LMOG_02840"/>
        </fbc:geneProductAssociation>
      </reaction>
      <reaction metaid="meta_r_RXN04674_C0" id="r_RXN04674_C0" name="r_RXN04674_C0" reversible="false" fast="false" fbc:lowerFluxBound="bnd_par0" fbc:upperFluxBound="bnd_par1">
        <notes>
          <html:p>SUBSYSTEM: NONE</html:p>
          <html:p>GENE ASSOCIATION: ( LMOG_00402 )</html:p>
          <html:p>PROTEIN_CLASS: NONE</html:p>
          <html:p>PROTEIN_ASSOCIATION: ( LMOG_00402 )</html:p>
        </notes>
        <listOfReactants>
          <speciesReference species="m_cpd00017_c0_c" stoichiometry="1" constant="true"/>
          <speciesReference species="m_cpd09410_c0_c" stoichiometry="1" constant="true"/>
        </listOfReactants>
        <listOfProducts>
          <speciesReference species="m_cpd01401_c0_c" stoichiometry="1" constant="true"/>
          <speciesReference species="m_cpd00067_c0_c" stoichiometry="1" constant="true"/>
          <speciesReference species="m_cpd00019_c0_c" stoichiometry="1" constant="true"/>
        </listOfProducts>
        <fbc:geneProductAssociation fbc:id="ga_519" fbc:name="ga_519">
          <fbc:geneProductRef fbc:geneProduct="LMOG_00402"/>
        </fbc:geneProductAssociation>
      </reaction>
      <reaction metaid="meta_r_RXN00770_C0" id="r_RXN00770_C0" name="r_RXN00770_C0" reversible="true" fast="false" fbc:lowerFluxBound="bnd_par2" fbc:upperFluxBound="bnd_par1">
        <notes>
          <html:p>SUBSYSTEM: NONE</html:p>
          <html:p>GENE ASSOCIATION: ( LMOG_02257 ) or ( LMOG_03056 )</html:p>
          <html:p>PROTEIN_CLASS: NONE</html:p>
          <html:p>PROTEIN_ASSOCIATION: ( LMOG_02257 ) or ( LMOG_03056 )</html:p>
        </notes>
        <listOfReactants>
          <speciesReference species="m_cpd00101_c0_c" stoichiometry="1" constant="true"/>
          <speciesReference species="m_cpd00002_c0_c" stoichiometry="1" constant="true"/>
        </listOfReactants>
        <listOfProducts>
          <speciesReference species="m_cpd00018_c0_c" stoichiometry="1" constant="true"/>
          <speciesReference species="m_cpd00103_c0_c" stoichiometry="1" constant="true"/>
        </listOfProducts>
        <fbc:geneProductAssociation fbc:id="ga_155" fbc:name="ga_155">
          <fbc:or>
            <fbc:geneProductRef fbc:geneProduct="LMOG_02257"/>
            <fbc:geneProductRef fbc:geneProduct="LMOG_03056"/>
          </fbc:or>
        </fbc:geneProductAssociation>
      </reaction>
      <reaction metaid="meta_r_RXN04052_C0" id="r_RXN04052_C0" name="r_RXN04052_C0" reversible="true" fast="false" fbc:lowerFluxBound="bnd_par2" fbc:upperFluxBound="bnd_par1">
        <notes>
          <html:p>SUBSYSTEM: NONE</html:p>
          <html:p>GENE ASSOCIATION: ( LMOG_00532 )</html:p>
          <html:p>PROTEIN_CLASS: NONE</html:p>
          <html:p>PROTEIN_ASSOCIATION: ( LMOG_00532 )</html:p>
        </notes>
        <listOfReactants>
          <speciesReference species="m_cpd08375_c0_c" stoichiometry="1" constant="true"/>
        </listOfReactants>
        <listOfProducts>
          <speciesReference species="m_cpd03421_c0_c" stoichiometry="1" constant="true"/>
        </listOfProducts>
        <fbc:geneProductAssociation fbc:id="ga_508" fbc:name="ga_508">
          <fbc:geneProductRef fbc:geneProduct="LMOG_00532"/>
        </fbc:geneProductAssociation>
      </reaction>
      <reaction metaid="meta_r_EX_CPD00128_E0" id="r_EX_CPD00128_E0" name="r_EX_CPD00128_E0" reversible="true" fast="false" fbc:lowerFluxBound="bnd_par2" fbc:upperFluxBound="bnd_par1">
        <notes>
          <html:p>SUBSYSTEM: NONE</html:p>
          <html:p>GENE ASSOCIATION: </html:p>
          <html:p>PROTEIN_CLASS: NONE</html:p>
          <html:p>PROTEIN_ASSOCIATION: </html:p>
        </notes>
        <listOfReactants>
          <speciesReference species="m_cpd00128_e0" stoichiometry="1" constant="true"/>
        </listOfReactants>
        <listOfProducts>
          <speciesReference species="m_cpd00128_e0_b" stoichiometry="1" constant="true"/>
        </listOfProducts>
      </reaction>
      <reaction metaid="meta_r_RXN03167_C0" id="r_RXN03167_C0" name="r_RXN03167_C0" reversible="false" fast="false" fbc:lowerFluxBound="bnd_par0" fbc:upperFluxBound="bnd_par1">
        <notes>
          <html:p>SUBSYSTEM: NONE</html:p>
          <html:p>GENE ASSOCIATION: ( Unknown )</html:p>
          <html:p>PROTEIN_CLASS: NONE</html:p>
          <html:p>PROTEIN_ASSOCIATION: ( Unknown )</html:p>
        </notes>
        <listOfReactants>
          <speciesReference species="m_cpd02978_c0_c" stoichiometry="1" constant="true"/>
          <speciesReference species="m_cpd00001_c0_c" stoichiometry="3" constant="true"/>
        </listOfReactants>
        <listOfProducts>
          <speciesReference species="m_cpd02961_c0_c" stoichiometry="1" constant="true"/>
          <speciesReference species="m_cpd00009_c0_c" stoichiometry="3" constant="true"/>
          <speciesReference species="m_cpd00067_c0_c" stoichiometry="3" constant="true"/>
        </listOfProducts>
        <fbc:geneProductAssociation fbc:id="ga_448" fbc:name="ga_448">
          <fbc:geneProductRef fbc:geneProduct="Unknown"/>
        </fbc:geneProductAssociation>
      </reaction>
      <reaction metaid="meta_r_RXN09112_C0" id="r_RXN09112_C0" name="r_RXN09112_C0" reversible="true" fast="false" fbc:lowerFluxBound="bnd_par2" fbc:upperFluxBound="bnd_par1">
        <notes>
          <html:p>SUBSYSTEM: NONE</html:p>
          <html:p>GENE ASSOCIATION: ( LMOG_00307 )</html:p>
          <html:p>PROTEIN_CLASS: NONE</html:p>
          <html:p>PROTEIN_ASSOCIATION: ( LMOG_00307 )</html:p>
        </notes>
        <listOfReactants>
          <speciesReference species="m_cpd00080_c0_c" stoichiometry="1" constant="true"/>
          <speciesReference species="m_cpd15418_c0_c" stoichiometry="1" constant="true"/>
        </listOfReactants>
        <listOfProducts>
          <speciesReference species="m_cpd00046_c0_c" stoichiometry="1" constant="true"/>
          <speciesReference species="m_cpd15546_c0_c" stoichiometry="1" constant="true"/>
        </listOfProducts>
        <fbc:geneProductAssociation fbc:id="ga_888" fbc:name="ga_888">
          <fbc:geneProductRef fbc:geneProduct="LMOG_00307"/>
        </fbc:geneProductAssociation>
      </reaction>
      <reaction metaid="meta_r_RXN00708_C0" id="r_RXN00708_C0" name="r_RXN00708_C0" reversible="false" fast="false" fbc:lowerFluxBound="bnd_par0" fbc:upperFluxBound="bnd_par1">
        <notes>
          <html:p>SUBSYSTEM: NONE</html:p>
          <html:p>GENE ASSOCIATION: ( LMOG_01482 )</html:p>
          <html:p>PROTEIN_CLASS: NONE</html:p>
          <html:p>PROTEIN_ASSOCIATION: ( LMOG_01482 )</html:p>
        </notes>
        <listOfReactants>
          <speciesReference species="m_cpd00001_c0_c" stoichiometry="1" constant="true"/>
          <speciesReference species="m_cpd00091_c0_c" stoichiometry="1" constant="true"/>
        </listOfReactants>
        <listOfProducts>
          <speciesReference species="m_cpd00249_c0_c" stoichiometry="1" constant="true"/>
          <speciesReference species="m_cpd00067_c0_c" stoichiometry="1" constant="true"/>
          <speciesReference species="m_cpd00009_c0_c" stoichiometry="1" constant="true"/>
        </listOfProducts>
        <fbc:geneProductAssociation fbc:id="ga_139" fbc:name="ga_139">
          <fbc:geneProductRef fbc:geneProduct="LMOG_01482"/>
        </fbc:geneProductAssociation>
      </reaction>
      <reaction metaid="meta_r_EX_CPD15378_E0" id="r_EX_CPD15378_E0" name="r_EX_CPD15378_E0" reversible="true" fast="false" fbc:lowerFluxBound="bnd_par2" fbc:upperFluxBound="bnd_par1">
        <notes>
          <html:p>SUBSYSTEM: NONE</html:p>
          <html:p>GENE ASSOCIATION: </html:p>
          <html:p>PROTEIN_CLASS: NONE</html:p>
          <html:p>PROTEIN_ASSOCIATION: </html:p>
        </notes>
        <listOfReactants>
          <speciesReference species="m_cpd15378_e0" stoichiometry="1" constant="true"/>
        </listOfReactants>
        <listOfProducts>
          <speciesReference species="m_cpd15378_e0_b" stoichiometry="1" constant="true"/>
        </listOfProducts>
      </reaction>
      <reaction metaid="meta_r_RXN00378_C0" id="r_RXN00378_C0" name="r_RXN00378_C0" reversible="false" fast="false" fbc:lowerFluxBound="bnd_par0" fbc:upperFluxBound="bnd_par1">
        <notes>
          <html:p>SUBSYSTEM: NONE</html:p>
          <html:p>GENE ASSOCIATION: ( Unknown )</html:p>
          <html:p>PROTEIN_CLASS: NONE</html:p>
          <html:p>PROTEIN_ASSOCIATION: ( Unknown )</html:p>
        </notes>
        <listOfReactants>
          <speciesReference species="m_cpd00067_c0_c" stoichiometry="3" constant="true"/>
          <speciesReference species="m_cpd00110_c0_c" stoichiometry="2" constant="true"/>
          <speciesReference species="m_cpd00048_c0_c" stoichiometry="1" constant="true"/>
        </listOfReactants>
        <listOfProducts>
          <speciesReference species="m_cpd00109_c0_c" stoichiometry="2" constant="true"/>
          <speciesReference species="m_cpd00001_c0_c" stoichiometry="1" constant="true"/>
          <speciesReference species="m_cpd00081_c0_c" stoichiometry="1" constant="true"/>
        </listOfProducts>
        <fbc:geneProductAssociation fbc:id="ga_84" fbc:name="ga_84">
          <fbc:geneProductRef fbc:geneProduct="Unknown"/>
        </fbc:geneProductAssociation>
      </reaction>
      <reaction metaid="meta_r_RXN03856_C0" id="r_RXN03856_C0" name="r_RXN03856_C0" reversible="true" fast="false" fbc:lowerFluxBound="bnd_par2" fbc:upperFluxBound="bnd_par1">
        <notes>
          <html:p>SUBSYSTEM: NONE</html:p>
          <html:p>GENE ASSOCIATION: ( LMOG_01844 ) or ( LMOG_02260 ) or ( LMOG_01843 )</html:p>
          <html:p>PROTEIN_CLASS: NONE</html:p>
          <html:p>PROTEIN_ASSOCIATION: ( LMOG_01844 ) or ( LMOG_02260 ) or ( LMOG_01843 )</html:p>
        </notes>
        <listOfReactants>
          <speciesReference species="m_cpd00003_c0_c" stoichiometry="1" constant="true"/>
          <speciesReference species="m_cpd03752_c0_c" stoichiometry="1" constant="true"/>
        </listOfReactants>
        <listOfProducts>
          <speciesReference species="m_cpd00805_c0_c" stoichiometry="1" constant="true"/>
          <speciesReference species="m_cpd00067_c0_c" stoichiometry="1" constant="true"/>
          <speciesReference species="m_cpd00004_c0_c" stoichiometry="1" constant="true"/>
        </listOfProducts>
        <fbc:geneProductAssociation fbc:id="ga_484" fbc:name="ga_484">
          <fbc:or>
            <fbc:geneProductRef fbc:geneProduct="LMOG_01844"/>
            <fbc:geneProductRef fbc:geneProduct="LMOG_02260"/>
            <fbc:geneProductRef fbc:geneProduct="LMOG_01843"/>
          </fbc:or>
        </fbc:geneProductAssociation>
      </reaction>
      <reaction metaid="meta_r_RXN13915_C0" id="r_RXN13915_C0" name="r_RXN13915_C0" reversible="false" fast="false" fbc:lowerFluxBound="bnd_par0" fbc:upperFluxBound="bnd_par1">
        <notes>
          <html:p>SUBSYSTEM: NONE</html:p>
          <html:p>GENE ASSOCIATION: </html:p>
          <html:p>PROTEIN_CLASS: NONE</html:p>
          <html:p>PROTEIN_ASSOCIATION: </html:p>
        </notes>
        <listOfReactants>
          <speciesReference species="m_cpd00002_c0_c" stoichiometry="1" constant="true"/>
          <speciesReference species="m_cpd00001_c0_c" stoichiometry="1" constant="true"/>
          <speciesReference species="m_cpd00361_e0_c" stoichiometry="1" constant="true"/>
        </listOfReactants>
        <listOfProducts>
          <speciesReference species="m_cpd00361_c0_c" stoichiometry="1" constant="true"/>
          <speciesReference species="m_cpd00067_c0_c" stoichiometry="1" constant="true"/>
          <speciesReference species="m_cpd00008_c0_c" stoichiometry="1" constant="true"/>
          <speciesReference species="m_cpd00009_c0_c" stoichiometry="1" constant="true"/>
        </listOfProducts>
      </reaction>
      <reaction metaid="meta_r_RXN05405_C0" id="r_RXN05405_C0" name="r_RXN05405_C0" reversible="true" fast="false" fbc:lowerFluxBound="bnd_par2" fbc:upperFluxBound="bnd_par1">
        <notes>
          <html:p>SUBSYSTEM: NONE</html:p>
          <html:p>GENE ASSOCIATION: ( LMOG_01433 )</html:p>
          <html:p>PROTEIN_CLASS: NONE</html:p>
          <html:p>PROTEIN_ASSOCIATION: ( LMOG_01433 )</html:p>
        </notes>
        <listOfReactants>
          <speciesReference species="m_cpd11541_c0_c" stoichiometry="1" constant="true"/>
          <speciesReference species="m_cpd00067_c0_c" stoichiometry="1" constant="true"/>
          <speciesReference species="m_cpd00005_c0_c" stoichiometry="1" constant="true"/>
        </listOfReactants>
        <listOfProducts>
          <speciesReference species="m_cpd11542_c0_c" stoichiometry="1" constant="true"/>
          <speciesReference species="m_cpd00006_c0_c" stoichiometry="1" constant="true"/>
        </listOfProducts>
        <fbc:geneProductAssociation fbc:id="ga_647" fbc:name="ga_647">
          <fbc:geneProductRef fbc:geneProduct="LMOG_01433"/>
        </fbc:geneProductAssociation>
      </reaction>
      <reaction metaid="meta_r_RXN00775_C0" id="r_RXN00775_C0" name="r_RXN00775_C0" reversible="false" fast="false" fbc:lowerFluxBound="bnd_par0" fbc:upperFluxBound="bnd_par1">
        <notes>
          <html:p>SUBSYSTEM: NONE</html:p>
          <html:p>GENE ASSOCIATION: ( LMOG_02280 ) or ( LMOG_01271 )</html:p>
          <html:p>PROTEIN_CLASS: NONE</html:p>
          <html:p>PROTEIN_ASSOCIATION: ( LMOG_02280 ) or ( LMOG_01271 )</html:p>
        </notes>
        <listOfReactants>
          <speciesReference species="m_cpd00001_c0_c" stoichiometry="1" constant="true"/>
          <speciesReference species="m_cpd00251_c0_c" stoichiometry="1" constant="true"/>
        </listOfReactants>
        <listOfProducts>
          <speciesReference species="m_cpd00101_c0_c" stoichiometry="1" constant="true"/>
          <speciesReference species="m_cpd00018_c0_c" stoichiometry="1" constant="true"/>
        </listOfProducts>
        <fbc:geneProductAssociation fbc:id="ga_156" fbc:name="ga_156">
          <fbc:or>
            <fbc:geneProductRef fbc:geneProduct="LMOG_02280"/>
            <fbc:geneProductRef fbc:geneProduct="LMOG_01271"/>
          </fbc:or>
        </fbc:geneProductAssociation>
      </reaction>
      <reaction metaid="meta_r_RXN13782_C0" id="r_RXN13782_C0" name="r_RXN13782_C0" reversible="false" fast="false" fbc:lowerFluxBound="bnd_par0" fbc:upperFluxBound="bnd_par1">
        <notes>
          <html:p>SUBSYSTEM: NONE</html:p>
          <html:p>GENE ASSOCIATION: ( LMOG_03270 and LMOG_01895 and LMOG_01896 and LMOG_01891 and LMOG_01881 and LMOG_01578 and LMOG_02598 and LMOG_01893 and LMOG_01883 and LMOG_01882 and LMOG_01345 and LMOG_00137 and LMOG_01014 and LMOG_00502 and LMOG_00154 and LMOG_01853 and LMOG_01887 and LMOG_00027 and LMOG_00029 and LMOG_00230 and LMOG_01905 and LMOG_00503 and LMOG_02769 and LMOG_00094 and LMOG_01898 and LMOG_01417 and LMOG_00178 and LMOG_01915 and LMOG_01884 and LMOG_01634 and LMOG_01916 and LMOG_02586 and LMOG_03238 and LMOG_03239 and LMOG_01749 and LMOG_01904 and LMOG_01880 and LMOG_00241 and LMOG_01580 and LMOG_01888 and LMOG_01889 and LMOG_01211 and LMOG_01852 and LMOG_03079 and LMOG_01885 and LMOG_01890 and LMOG_01894 and LMOG_02770 and LMOG_01897 and LMOG_00177 and LMOG_00194 and LMOG_02601 and LMOG_00144 and LMOG_02768 and LMOG_02588 and LMOG_01359 and LMOG_00380 and LMOG_01879 and LMOG_01886 and LMOG_00219 and LMOG_00242 and LMOG_00097 and LMOG_01569 and LMOG_02585 and LMOG_03025 and LMOG_01878 and LMOG_03232 and Unknown and LMOG_02593 and LMOG_03222 and LMOG_01907 and LMOG_00156 )</html:p>
          <html:p>PROTEIN_CLASS: NONE</html:p>
          <html:p>PROTEIN_ASSOCIATION: ( LMOG_03270 and LMOG_01895 and LMOG_01896 and LMOG_01891 and LMOG_01881 and LMOG_01578 and LMOG_02598 and LMOG_01893 and LMOG_01883 and LMOG_01882 and LMOG_01345 and LMOG_00137 and LMOG_01014 and LMOG_00502 and LMOG_00154 and LMOG_01853 and LMOG_01887 and LMOG_00027 and LMOG_00029 and LMOG_00230 and LMOG_01905 and LMOG_00503 and LMOG_02769 and LMOG_00094 and LMOG_01898 and LMOG_01417 and LMOG_00178 and LMOG_01915 and LMOG_01884 and LMOG_01634 and LMOG_01916 and LMOG_02586 and LMOG_03238 and LMOG_03239 and LMOG_01749 and LMOG_01904 and LMOG_01880 and LMOG_00241 and LMOG_01580 and LMOG_01888 and LMOG_01889 and LMOG_01211 and LMOG_01852 and LMOG_03079 and LMOG_01885 and LMOG_01890 and LMOG_01894 and LMOG_02770 and LMOG_01897 and LMOG_00177 and LMOG_00194 and LMOG_02601 and LMOG_00144 and LMOG_02768 and LMOG_02588 and LMOG_01359 and LMOG_00380 and LMOG_01879 and LMOG_01886 and LMOG_00219 and LMOG_00242 and LMOG_00097 and LMOG_01569 and LMOG_02585 and LMOG_03025 and LMOG_01878 and LMOG_03232 and Unknown and LMOG_02593 and LMOG_03222 and LMOG_01907 and LMOG_00156 )</html:p>
        </notes>
        <listOfProducts>
          <speciesReference species="m_cpd17041_c0_c" stoichiometry="1" constant="true"/>
        </listOfProducts>
        <fbc:geneProductAssociation fbc:id="ga_1051" fbc:name="ga_1051">
          <fbc:and>
            <fbc:geneProductRef fbc:geneProduct="LMOG_03270"/>
            <fbc:geneProductRef fbc:geneProduct="LMOG_01895"/>
            <fbc:geneProductRef fbc:geneProduct="LMOG_01896"/>
            <fbc:geneProductRef fbc:geneProduct="LMOG_01891"/>
            <fbc:geneProductRef fbc:geneProduct="LMOG_01881"/>
            <fbc:geneProductRef fbc:geneProduct="LMOG_01578"/>
            <fbc:geneProductRef fbc:geneProduct="LMOG_02598"/>
            <fbc:geneProductRef fbc:geneProduct="LMOG_01893"/>
            <fbc:geneProductRef fbc:geneProduct="LMOG_01883"/>
            <fbc:geneProductRef fbc:geneProduct="LMOG_01882"/>
            <fbc:geneProductRef fbc:geneProduct="LMOG_01345"/>
            <fbc:geneProductRef fbc:geneProduct="LMOG_00137"/>
            <fbc:geneProductRef fbc:geneProduct="LMOG_01014"/>
            <fbc:geneProductRef fbc:geneProduct="LMOG_00502"/>
            <fbc:geneProductRef fbc:geneProduct="LMOG_00154"/>
            <fbc:geneProductRef fbc:geneProduct="LMOG_01853"/>
            <fbc:geneProductRef fbc:geneProduct="LMOG_01887"/>
            <fbc:geneProductRef fbc:geneProduct="LMOG_00027"/>
            <fbc:geneProductRef fbc:geneProduct="LMOG_00029"/>
            <fbc:geneProductRef fbc:geneProduct="LMOG_00230"/>
            <fbc:geneProductRef fbc:geneProduct="LMOG_01905"/>
            <fbc:geneProductRef fbc:geneProduct="LMOG_00503"/>
            <fbc:geneProductRef fbc:geneProduct="LMOG_02769"/>
            <fbc:geneProductRef fbc:geneProduct="LMOG_00094"/>
            <fbc:geneProductRef fbc:geneProduct="LMOG_01898"/>
            <fbc:geneProductRef fbc:geneProduct="LMOG_01417"/>
            <fbc:geneProductRef fbc:geneProduct="LMOG_00178"/>
            <fbc:geneProductRef fbc:geneProduct="LMOG_01915"/>
            <fbc:geneProductRef fbc:geneProduct="LMOG_01884"/>
            <fbc:geneProductRef fbc:geneProduct="LMOG_01634"/>
            <fbc:geneProductRef fbc:geneProduct="LMOG_01916"/>
            <fbc:geneProductRef fbc:geneProduct="LMOG_02586"/>
            <fbc:geneProductRef fbc:geneProduct="LMOG_03238"/>
            <fbc:geneProductRef fbc:geneProduct="LMOG_03239"/>
            <fbc:geneProductRef fbc:geneProduct="LMOG_01749"/>
            <fbc:geneProductRef fbc:geneProduct="LMOG_01904"/>
            <fbc:geneProductRef fbc:geneProduct="LMOG_01880"/>
            <fbc:geneProductRef fbc:geneProduct="LMOG_00241"/>
            <fbc:geneProductRef fbc:geneProduct="LMOG_01580"/>
            <fbc:geneProductRef fbc:geneProduct="LMOG_01888"/>
            <fbc:geneProductRef fbc:geneProduct="LMOG_01889"/>
            <fbc:geneProductRef fbc:geneProduct="LMOG_01211"/>
            <fbc:geneProductRef fbc:geneProduct="LMOG_01852"/>
            <fbc:geneProductRef fbc:geneProduct="LMOG_03079"/>
            <fbc:geneProductRef fbc:geneProduct="LMOG_01885"/>
            <fbc:geneProductRef fbc:geneProduct="LMOG_01890"/>
            <fbc:geneProductRef fbc:geneProduct="LMOG_01894"/>
            <fbc:geneProductRef fbc:geneProduct="LMOG_02770"/>
            <fbc:geneProductRef fbc:geneProduct="LMOG_01897"/>
            <fbc:geneProductRef fbc:geneProduct="LMOG_00177"/>
            <fbc:geneProductRef fbc:geneProduct="LMOG_00194"/>
            <fbc:geneProductRef fbc:geneProduct="LMOG_02601"/>
            <fbc:geneProductRef fbc:geneProduct="LMOG_00144"/>
            <fbc:geneProductRef fbc:geneProduct="LMOG_02768"/>
            <fbc:geneProductRef fbc:geneProduct="LMOG_02588"/>
            <fbc:geneProductRef fbc:geneProduct="LMOG_01359"/>
            <fbc:geneProductRef fbc:geneProduct="LMOG_00380"/>
            <fbc:geneProductRef fbc:geneProduct="LMOG_01879"/>
            <fbc:geneProductRef fbc:geneProduct="LMOG_01886"/>
            <fbc:geneProductRef fbc:geneProduct="LMOG_00219"/>
            <fbc:geneProductRef fbc:geneProduct="LMOG_00242"/>
            <fbc:geneProductRef fbc:geneProduct="LMOG_00097"/>
            <fbc:geneProductRef fbc:geneProduct="LMOG_01569"/>
            <fbc:geneProductRef fbc:geneProduct="LMOG_02585"/>
            <fbc:geneProductRef fbc:geneProduct="LMOG_03025"/>
            <fbc:geneProductRef fbc:geneProduct="LMOG_01878"/>
            <fbc:geneProductRef fbc:geneProduct="LMOG_03232"/>
            <fbc:geneProductRef fbc:geneProduct="Unknown"/>
            <fbc:geneProductRef fbc:geneProduct="LMOG_02593"/>
            <fbc:geneProductRef fbc:geneProduct="LMOG_03222"/>
            <fbc:geneProductRef fbc:geneProduct="LMOG_01907"/>
            <fbc:geneProductRef fbc:geneProduct="LMOG_00156"/>
          </fbc:and>
        </fbc:geneProductAssociation>
      </reaction>
      <reaction metaid="meta_r_RXN00838_C0" id="r_RXN00838_C0" name="r_RXN00838_C0" reversible="false" fast="false" fbc:lowerFluxBound="bnd_par0" fbc:upperFluxBound="bnd_par1">
        <notes>
          <html:p>SUBSYSTEM: NONE</html:p>
          <html:p>GENE ASSOCIATION: ( LMOG_01566 )</html:p>
          <html:p>PROTEIN_CLASS: NONE</html:p>
          <html:p>PROTEIN_ASSOCIATION: ( LMOG_01566 )</html:p>
        </notes>
        <listOfReactants>
          <speciesReference species="m_cpd00038_c0_c" stoichiometry="1" constant="true"/>
          <speciesReference species="m_cpd00114_c0_c" stoichiometry="1" constant="true"/>
          <speciesReference species="m_cpd00041_c0_c" stoichiometry="1" constant="true"/>
        </listOfReactants>
        <listOfProducts>
          <speciesReference species="m_cpd02375_c0_c" stoichiometry="1" constant="true"/>
          <speciesReference species="m_cpd00067_c0_c" stoichiometry="2" constant="true"/>
          <speciesReference species="m_cpd00031_c0_c" stoichiometry="1" constant="true"/>
          <speciesReference species="m_cpd00009_c0_c" stoichiometry="1" constant="true"/>
        </listOfProducts>
        <fbc:geneProductAssociation fbc:id="ga_177" fbc:name="ga_177">
          <fbc:geneProductRef fbc:geneProduct="LMOG_01566"/>
        </fbc:geneProductAssociation>
      </reaction>
      <reaction metaid="meta_r_RXN05444_C0" id="r_RXN05444_C0" name="r_RXN05444_C0" reversible="false" fast="false" fbc:lowerFluxBound="bnd_par0" fbc:upperFluxBound="bnd_par1">
        <notes>
          <html:p>SUBSYSTEM: NONE</html:p>
          <html:p>GENE ASSOCIATION: ( LMOG_00757 )</html:p>
          <html:p>PROTEIN_CLASS: NONE</html:p>
          <html:p>PROTEIN_ASSOCIATION: ( LMOG_00757 )</html:p>
        </notes>
        <listOfReactants>
          <speciesReference species="m_cpd11543_c0_c" stoichiometry="1" constant="true"/>
          <speciesReference species="m_cpd00067_c0_c" stoichiometry="1" constant="true"/>
          <speciesReference species="m_cpd00004_c0_c" stoichiometry="1" constant="true"/>
        </listOfReactants>
        <listOfProducts>
          <speciesReference species="m_cpd11544_c0_c" stoichiometry="1" constant="true"/>
          <speciesReference species="m_cpd00003_c0_c" stoichiometry="1" constant="true"/>
        </listOfProducts>
        <fbc:geneProductAssociation fbc:id="ga_680" fbc:name="ga_680">
          <fbc:geneProductRef fbc:geneProduct="LMOG_00757"/>
        </fbc:geneProductAssociation>
      </reaction>
      <reaction metaid="meta_r_RXN02358_C0" id="r_RXN02358_C0" name="r_RXN02358_C0" reversible="true" fast="false" fbc:lowerFluxBound="bnd_par2" fbc:upperFluxBound="bnd_par1">
        <notes>
          <html:p>SUBSYSTEM: NONE</html:p>
          <html:p>GENE ASSOCIATION: ( LMOG_00317 )</html:p>
          <html:p>PROTEIN_CLASS: NONE</html:p>
          <html:p>PROTEIN_ASSOCIATION: ( LMOG_00317 )</html:p>
        </notes>
        <listOfReactants>
          <speciesReference species="m_cpd00851_c0_c" stoichiometry="1" constant="true"/>
          <speciesReference species="m_cpd00006_c0_c" stoichiometry="1" constant="true"/>
        </listOfReactants>
        <listOfProducts>
          <speciesReference species="m_cpd00067_c0_c" stoichiometry="1" constant="true"/>
          <speciesReference species="m_cpd02625_c0_c" stoichiometry="1" constant="true"/>
          <speciesReference species="m_cpd00005_c0_c" stoichiometry="1" constant="true"/>
        </listOfProducts>
        <fbc:geneProductAssociation fbc:id="ga_393" fbc:name="ga_393">
          <fbc:geneProductRef fbc:geneProduct="LMOG_00317"/>
        </fbc:geneProductAssociation>
      </reaction>
      <reaction metaid="meta_r_RXN05327_C0" id="r_RXN05327_C0" name="r_RXN05327_C0" reversible="false" fast="false" fbc:lowerFluxBound="bnd_par0" fbc:upperFluxBound="bnd_par1">
        <notes>
          <html:p>SUBSYSTEM: NONE</html:p>
          <html:p>GENE ASSOCIATION: ( LMOG_00757 )</html:p>
          <html:p>PROTEIN_CLASS: NONE</html:p>
          <html:p>PROTEIN_ASSOCIATION: ( LMOG_00757 )</html:p>
        </notes>
        <listOfReactants>
          <speciesReference species="m_cpd11475_c0_c" stoichiometry="1" constant="true"/>
          <speciesReference species="m_cpd00067_c0_c" stoichiometry="1" constant="true"/>
          <speciesReference species="m_cpd00004_c0_c" stoichiometry="1" constant="true"/>
        </listOfReactants>
        <listOfProducts>
          <speciesReference species="m_cpd00003_c0_c" stoichiometry="1" constant="true"/>
          <speciesReference species="m_cpd11474_c0_c" stoichiometry="1" constant="true"/>
        </listOfProducts>
        <fbc:geneProductAssociation fbc:id="ga_576" fbc:name="ga_576">
          <fbc:geneProductRef fbc:geneProduct="LMOG_00757"/>
        </fbc:geneProductAssociation>
      </reaction>
      <reaction metaid="meta_r_EX_CPD00637_E0" id="r_EX_CPD00637_E0" name="r_EX_CPD00637_E0" reversible="true" fast="false" fbc:lowerFluxBound="bnd_par2" fbc:upperFluxBound="bnd_par1">
        <notes>
          <html:p>SUBSYSTEM: NONE</html:p>
          <html:p>GENE ASSOCIATION: </html:p>
          <html:p>PROTEIN_CLASS: NONE</html:p>
          <html:p>PROTEIN_ASSOCIATION: </html:p>
        </notes>
        <listOfReactants>
          <speciesReference species="m_cpd00637_e0" stoichiometry="1" constant="true"/>
        </listOfReactants>
        <listOfProducts>
          <speciesReference species="m_cpd00637_e0_b" stoichiometry="1" constant="true"/>
        </listOfProducts>
      </reaction>
      <reaction metaid="meta_r_RXN03164_C0" id="r_RXN03164_C0" name="r_RXN03164_C0" reversible="false" fast="false" fbc:lowerFluxBound="bnd_par0" fbc:upperFluxBound="bnd_par1">
        <notes>
          <html:p>SUBSYSTEM: NONE</html:p>
          <html:p>GENE ASSOCIATION: ( LMOG_00875 )</html:p>
          <html:p>PROTEIN_CLASS: NONE</html:p>
          <html:p>PROTEIN_ASSOCIATION: ( LMOG_00875 )</html:p>
        </notes>
        <listOfReactants>
          <speciesReference species="m_cpd00002_c0_c" stoichiometry="1" constant="true"/>
          <speciesReference species="m_cpd00731_c0_c" stoichiometry="1" constant="true"/>
          <speciesReference species="m_cpd02964_c0_c" stoichiometry="1" constant="true"/>
        </listOfReactants>
        <listOfProducts>
          <speciesReference species="m_cpd00067_c0_c" stoichiometry="1" constant="true"/>
          <speciesReference species="m_cpd00008_c0_c" stoichiometry="1" constant="true"/>
          <speciesReference species="m_cpd02968_c0_c" stoichiometry="1" constant="true"/>
          <speciesReference species="m_cpd00009_c0_c" stoichiometry="1" constant="true"/>
        </listOfProducts>
        <fbc:geneProductAssociation fbc:id="ga_447" fbc:name="ga_447">
          <fbc:geneProductRef fbc:geneProduct="LMOG_00875"/>
        </fbc:geneProductAssociation>
      </reaction>
      <reaction metaid="meta_r_RXN07588_C0" id="r_RXN07588_C0" name="r_RXN07588_C0" reversible="true" fast="false" fbc:lowerFluxBound="bnd_par2" fbc:upperFluxBound="bnd_par1">
        <notes>
          <html:p>SUBSYSTEM: NONE</html:p>
          <html:p>GENE ASSOCIATION: ( LMOG_00530 )</html:p>
          <html:p>PROTEIN_CLASS: NONE</html:p>
          <html:p>PROTEIN_ASSOCIATION: ( LMOG_00530 )</html:p>
        </notes>
        <listOfReactants>
          <speciesReference species="m_cpd00017_c0_c" stoichiometry="1" constant="true"/>
          <speciesReference species="m_cpd08373_c0_c" stoichiometry="1" constant="true"/>
        </listOfReactants>
        <listOfProducts>
          <speciesReference species="m_cpd00067_c0_c" stoichiometry="1" constant="true"/>
          <speciesReference species="m_cpd14961_c0_c" stoichiometry="1" constant="true"/>
          <speciesReference species="m_cpd00019_c0_c" stoichiometry="1" constant="true"/>
        </listOfProducts>
        <fbc:geneProductAssociation fbc:id="ga_792" fbc:name="ga_792">
          <fbc:geneProductRef fbc:geneProduct="LMOG_00530"/>
        </fbc:geneProductAssociation>
      </reaction>
      <reaction metaid="meta_r_EX_CPD00091_E0" id="r_EX_CPD00091_E0" name="r_EX_CPD00091_E0" reversible="true" fast="false" fbc:lowerFluxBound="bnd_par2" fbc:upperFluxBound="bnd_par1">
        <notes>
          <html:p>SUBSYSTEM: NONE</html:p>
          <html:p>GENE ASSOCIATION: </html:p>
          <html:p>PROTEIN_CLASS: NONE</html:p>
          <html:p>PROTEIN_ASSOCIATION: </html:p>
        </notes>
        <listOfReactants>
          <speciesReference species="m_cpd00091_e0" stoichiometry="1" constant="true"/>
        </listOfReactants>
        <listOfProducts>
          <speciesReference species="m_cpd00091_e0_b" stoichiometry="1" constant="true"/>
        </listOfProducts>
      </reaction>
      <reaction metaid="meta_r_RXN10262_C0" id="r_RXN10262_C0" name="r_RXN10262_C0" reversible="true" fast="false" fbc:lowerFluxBound="bnd_par2" fbc:upperFluxBound="bnd_par1">
        <notes>
          <html:p>SUBSYSTEM: NONE</html:p>
          <html:p>GENE ASSOCIATION: ( LMOG_00307 )</html:p>
          <html:p>PROTEIN_CLASS: NONE</html:p>
          <html:p>PROTEIN_ASSOCIATION: ( LMOG_00307 )</html:p>
        </notes>
        <listOfReactants>
          <speciesReference species="m_cpd00080_c0_c" stoichiometry="1" constant="true"/>
          <speciesReference species="m_cpd15686_c0_c" stoichiometry="1" constant="true"/>
        </listOfReactants>
        <listOfProducts>
          <speciesReference species="m_cpd00046_c0_c" stoichiometry="1" constant="true"/>
          <speciesReference species="m_cpd15719_c0_c" stoichiometry="1" constant="true"/>
        </listOfProducts>
        <fbc:geneProductAssociation fbc:id="ga_961" fbc:name="ga_961">
          <fbc:geneProductRef fbc:geneProduct="LMOG_00307"/>
        </fbc:geneProductAssociation>
      </reaction>
      <reaction metaid="meta_r_RXN00737_C0" id="r_RXN00737_C0" name="r_RXN00737_C0" reversible="false" fast="false" fbc:lowerFluxBound="bnd_par0" fbc:upperFluxBound="bnd_par1">
        <notes>
          <html:p>SUBSYSTEM: NONE</html:p>
          <html:p>GENE ASSOCIATION: ( LMOG_01243 )</html:p>
          <html:p>PROTEIN_CLASS: NONE</html:p>
          <html:p>PROTEIN_ASSOCIATION: ( LMOG_01243 )</html:p>
        </notes>
        <listOfReactants>
          <speciesReference species="m_cpd00161_c0_c" stoichiometry="1" constant="true"/>
        </listOfReactants>
        <listOfProducts>
          <speciesReference species="m_cpd00013_c0_c" stoichiometry="1" constant="true"/>
          <speciesReference species="m_cpd00094_c0_c" stoichiometry="1" constant="true"/>
        </listOfProducts>
        <fbc:geneProductAssociation fbc:id="ga_148" fbc:name="ga_148">
          <fbc:geneProductRef fbc:geneProduct="LMOG_01243"/>
        </fbc:geneProductAssociation>
      </reaction>
      <reaction metaid="meta_r_RXN00062_C0" id="r_RXN00062_C0" name="r_RXN00062_C0" reversible="false" fast="false" fbc:lowerFluxBound="bnd_par0" fbc:upperFluxBound="bnd_par1">
        <notes>
          <html:p>SUBSYSTEM: NONE</html:p>
          <html:p>GENE ASSOCIATION: ( Unknown )</html:p>
          <html:p>PROTEIN_CLASS: NONE</html:p>
          <html:p>PROTEIN_ASSOCIATION: ( Unknown )</html:p>
        </notes>
        <listOfReactants>
          <speciesReference species="m_cpd00002_c0_c" stoichiometry="1" constant="true"/>
          <speciesReference species="m_cpd00001_c0_c" stoichiometry="1" constant="true"/>
        </listOfReactants>
        <listOfProducts>
          <speciesReference species="m_cpd00008_c0_c" stoichiometry="1" constant="true"/>
          <speciesReference species="m_cpd00009_c0_c" stoichiometry="1" constant="true"/>
          <speciesReference species="m_cpd00067_c0_c" stoichiometry="1" constant="true"/>
        </listOfProducts>
        <fbc:geneProductAssociation fbc:id="ga_12" fbc:name="ga_12">
          <fbc:geneProductRef fbc:geneProduct="Unknown"/>
        </fbc:geneProductAssociation>
      </reaction>
      <reaction metaid="meta_r_RXN10320_C0" id="r_RXN10320_C0" name="r_RXN10320_C0" reversible="false" fast="false" fbc:lowerFluxBound="bnd_par0" fbc:upperFluxBound="bnd_par1">
        <notes>
          <html:p>SUBSYSTEM: NONE</html:p>
          <html:p>GENE ASSOCIATION: ( LMOG_00756 )</html:p>
          <html:p>PROTEIN_CLASS: NONE</html:p>
          <html:p>PROTEIN_ASSOCIATION: ( LMOG_00756 )</html:p>
        </notes>
        <listOfReactants>
          <speciesReference species="m_cpd00002_c0_c" stoichiometry="24" constant="true"/>
          <speciesReference species="m_cpd00117_c0_c" stoichiometry="24" constant="true"/>
          <speciesReference species="m_cpd15750_c0_c" stoichiometry="1" constant="true"/>
        </listOfReactants>
        <listOfProducts>
          <speciesReference species="m_cpd00018_c0_c" stoichiometry="24" constant="true"/>
          <speciesReference species="m_cpd15777_c0_c" stoichiometry="1" constant="true"/>
          <speciesReference species="m_cpd00012_c0_c" stoichiometry="24" constant="true"/>
        </listOfProducts>
        <fbc:geneProductAssociation fbc:id="ga_991" fbc:name="ga_991">
          <fbc:geneProductRef fbc:geneProduct="LMOG_00756"/>
        </fbc:geneProductAssociation>
      </reaction>
      <reaction metaid="meta_r_RXN05369_C0" id="r_RXN05369_C0" name="r_RXN05369_C0" reversible="false" fast="false" fbc:lowerFluxBound="bnd_par0" fbc:upperFluxBound="bnd_par1">
        <notes>
          <html:p>SUBSYSTEM: NONE</html:p>
          <html:p>GENE ASSOCIATION: ( Unknown )</html:p>
          <html:p>PROTEIN_CLASS: NONE</html:p>
          <html:p>PROTEIN_ASSOCIATION: ( Unknown )</html:p>
        </notes>
        <listOfReactants>
          <speciesReference species="m_cpd11505_c0_c" stoichiometry="1" constant="true"/>
        </listOfReactants>
        <listOfProducts>
          <speciesReference species="m_cpd00001_c0_c" stoichiometry="1" constant="true"/>
          <speciesReference species="m_cpd11506_c0_c" stoichiometry="1" constant="true"/>
        </listOfProducts>
        <fbc:geneProductAssociation fbc:id="ga_611" fbc:name="ga_611">
          <fbc:geneProductRef fbc:geneProduct="Unknown"/>
        </fbc:geneProductAssociation>
      </reaction>
      <reaction metaid="meta_r_RXN00776_C0" id="r_RXN00776_C0" name="r_RXN00776_C0" reversible="false" fast="false" fbc:lowerFluxBound="bnd_par0" fbc:upperFluxBound="bnd_par1">
        <notes>
          <html:p>SUBSYSTEM: NONE</html:p>
          <html:p>GENE ASSOCIATION: ( LMOG_01914 and LMOG_00382 ) or ( LMOG_03176 and LMOG_01397 and Unknown and LMOG_01288 )</html:p>
          <html:p>PROTEIN_CLASS: NONE</html:p>
          <html:p>PROTEIN_ASSOCIATION: ( LMOG_01914 and LMOG_00382 ) or ( LMOG_03176 and LMOG_01397 and Unknown and LMOG_01288 )</html:p>
        </notes>
        <listOfReactants>
          <speciesReference species="m_cpd00101_c0_c" stoichiometry="1" constant="true"/>
          <speciesReference species="m_cpd00092_c0_c" stoichiometry="1" constant="true"/>
        </listOfReactants>
        <listOfProducts>
          <speciesReference species="m_cpd00859_c0_c" stoichiometry="1" constant="true"/>
          <speciesReference species="m_cpd00001_c0_c" stoichiometry="1" constant="true"/>
        </listOfProducts>
        <fbc:geneProductAssociation fbc:id="ga_157" fbc:name="ga_157">
          <fbc:or>
            <fbc:and>
              <fbc:geneProductRef fbc:geneProduct="LMOG_01914"/>
              <fbc:geneProductRef fbc:geneProduct="LMOG_00382"/>
            </fbc:and>
            <fbc:and>
              <fbc:geneProductRef fbc:geneProduct="LMOG_03176"/>
              <fbc:geneProductRef fbc:geneProduct="LMOG_01397"/>
              <fbc:geneProductRef fbc:geneProduct="Unknown"/>
              <fbc:geneProductRef fbc:geneProduct="LMOG_01288"/>
            </fbc:and>
          </fbc:or>
        </fbc:geneProductAssociation>
      </reaction>
      <reaction metaid="meta_r_EX_CPD00122_E0" id="r_EX_CPD00122_E0" name="r_EX_CPD00122_E0" reversible="true" fast="false" fbc:lowerFluxBound="bnd_par2" fbc:upperFluxBound="bnd_par1">
        <notes>
          <html:p>SUBSYSTEM: NONE</html:p>
          <html:p>GENE ASSOCIATION: </html:p>
          <html:p>PROTEIN_CLASS: NONE</html:p>
          <html:p>PROTEIN_ASSOCIATION: </html:p>
        </notes>
        <listOfReactants>
          <speciesReference species="m_cpd00122_e0" stoichiometry="1" constant="true"/>
        </listOfReactants>
        <listOfProducts>
          <speciesReference species="m_cpd00122_e0_b" stoichiometry="1" constant="true"/>
        </listOfProducts>
      </reaction>
      <reaction metaid="meta_r_EX_CPD00079_E0" id="r_EX_CPD00079_E0" name="r_EX_CPD00079_E0" reversible="true" fast="false" fbc:lowerFluxBound="bnd_par2" fbc:upperFluxBound="bnd_par1">
        <notes>
          <html:p>SUBSYSTEM: NONE</html:p>
          <html:p>GENE ASSOCIATION: </html:p>
          <html:p>PROTEIN_CLASS: NONE</html:p>
          <html:p>PROTEIN_ASSOCIATION: </html:p>
        </notes>
        <listOfReactants>
          <speciesReference species="m_cpd00079_e0" stoichiometry="1" constant="true"/>
        </listOfReactants>
        <listOfProducts>
          <speciesReference species="m_cpd00079_e0_b" stoichiometry="1" constant="true"/>
        </listOfProducts>
      </reaction>
      <reaction metaid="meta_r_EX_CPD00051_E0" id="r_EX_CPD00051_E0" name="r_EX_CPD00051_E0" reversible="true" fast="false" fbc:lowerFluxBound="bnd_par2" fbc:upperFluxBound="bnd_par1">
        <notes>
          <html:p>SUBSYSTEM: NONE</html:p>
          <html:p>GENE ASSOCIATION: </html:p>
          <html:p>PROTEIN_CLASS: NONE</html:p>
          <html:p>PROTEIN_ASSOCIATION: </html:p>
        </notes>
        <listOfReactants>
          <speciesReference species="m_cpd00051_e0" stoichiometry="1" constant="true"/>
        </listOfReactants>
        <listOfProducts>
          <speciesReference species="m_cpd00051_e0_b" stoichiometry="1" constant="true"/>
        </listOfProducts>
      </reaction>
      <reaction metaid="meta_r_RXN10309_C0" id="r_RXN10309_C0" name="r_RXN10309_C0" reversible="true" fast="false" fbc:lowerFluxBound="bnd_par2" fbc:upperFluxBound="bnd_par1">
        <notes>
          <html:p>SUBSYSTEM: NONE</html:p>
          <html:p>GENE ASSOCIATION: ( LMOG_02343 ) or ( LMOG_00769 )</html:p>
          <html:p>PROTEIN_CLASS: NONE</html:p>
          <html:p>PROTEIN_ASSOCIATION: ( LMOG_02343 ) or ( LMOG_00769 )</html:p>
        </notes>
        <listOfReactants>
          <speciesReference species="m_cpd00037_c0_c" stoichiometry="24" constant="true"/>
          <speciesReference species="m_cpd15748_c0_c" stoichiometry="1" constant="true"/>
        </listOfReactants>
        <listOfProducts>
          <speciesReference species="m_cpd15766_c0_c" stoichiometry="1" constant="true"/>
          <speciesReference species="m_cpd00014_c0_c" stoichiometry="24" constant="true"/>
        </listOfProducts>
        <fbc:geneProductAssociation fbc:id="ga_980" fbc:name="ga_980">
          <fbc:or>
            <fbc:geneProductRef fbc:geneProduct="LMOG_02343"/>
            <fbc:geneProductRef fbc:geneProduct="LMOG_00769"/>
          </fbc:or>
        </fbc:geneProductAssociation>
      </reaction>
      <reaction metaid="meta_r_RXN08336_C0" id="r_RXN08336_C0" name="r_RXN08336_C0" reversible="false" fast="false" fbc:lowerFluxBound="bnd_par0" fbc:upperFluxBound="bnd_par1">
        <notes>
          <html:p>SUBSYSTEM: NONE</html:p>
          <html:p>GENE ASSOCIATION: ( LMOG_01406 and LMOG_01407 )</html:p>
          <html:p>PROTEIN_CLASS: NONE</html:p>
          <html:p>PROTEIN_ASSOCIATION: ( LMOG_01406 and LMOG_01407 )</html:p>
        </notes>
        <listOfReactants>
          <speciesReference species="m_cpd00282_c0_c" stoichiometry="1" constant="true"/>
          <speciesReference species="m_cpd15500_c0_c" stoichiometry="1" constant="true"/>
        </listOfReactants>
        <listOfProducts>
          <speciesReference species="m_cpd15499_c0_c" stoichiometry="1" constant="true"/>
          <speciesReference species="m_cpd00247_c0_c" stoichiometry="1" constant="true"/>
        </listOfProducts>
        <fbc:geneProductAssociation fbc:id="ga_816" fbc:name="ga_816">
          <fbc:and>
            <fbc:geneProductRef fbc:geneProduct="LMOG_01406"/>
            <fbc:geneProductRef fbc:geneProduct="LMOG_01407"/>
          </fbc:and>
        </fbc:geneProductAssociation>
      </reaction>
      <reaction metaid="meta_r_RXN04139_C0" id="r_RXN04139_C0" name="r_RXN04139_C0" reversible="false" fast="false" fbc:lowerFluxBound="bnd_par0" fbc:upperFluxBound="bnd_par1">
        <notes>
          <html:p>SUBSYSTEM: NONE</html:p>
          <html:p>GENE ASSOCIATION: ( Unknown )</html:p>
          <html:p>PROTEIN_CLASS: NONE</html:p>
          <html:p>PROTEIN_ASSOCIATION: ( Unknown )</html:p>
        </notes>
        <listOfReactants>
          <speciesReference species="m_cpd03448_c0_c" stoichiometry="1" constant="true"/>
          <speciesReference species="m_cpd00007_c0_c" stoichiometry="1" constant="true"/>
          <speciesReference species="m_cpd00005_c0_c" stoichiometry="1" constant="true"/>
        </listOfReactants>
        <listOfProducts>
          <speciesReference species="m_cpd03449_c0_c" stoichiometry="1" constant="true"/>
          <speciesReference species="m_cpd00001_c0_c" stoichiometry="1" constant="true"/>
          <speciesReference species="m_cpd00006_c0_c" stoichiometry="1" constant="true"/>
        </listOfProducts>
        <fbc:geneProductAssociation fbc:id="ga_512" fbc:name="ga_512">
          <fbc:geneProductRef fbc:geneProduct="Unknown"/>
        </fbc:geneProductAssociation>
      </reaction>
      <reaction metaid="meta_r_RXN08527_C0" id="r_RXN08527_C0" name="r_RXN08527_C0" reversible="true" fast="false" fbc:lowerFluxBound="bnd_par2" fbc:upperFluxBound="bnd_par1">
        <notes>
          <html:p>SUBSYSTEM: NONE</html:p>
          <html:p>GENE ASSOCIATION: ( Unknown and LMOG_02728 )</html:p>
          <html:p>PROTEIN_CLASS: NONE</html:p>
          <html:p>PROTEIN_ASSOCIATION: ( Unknown and LMOG_02728 )</html:p>
        </notes>
        <listOfReactants>
          <speciesReference species="m_cpd15499_c0_c" stoichiometry="1" constant="true"/>
          <speciesReference species="m_cpd00106_c0_c" stoichiometry="1" constant="true"/>
        </listOfReactants>
        <listOfProducts>
          <speciesReference species="m_cpd15500_c0_c" stoichiometry="1" constant="true"/>
          <speciesReference species="m_cpd00036_c0_c" stoichiometry="1" constant="true"/>
        </listOfProducts>
        <fbc:geneProductAssociation fbc:id="ga_818" fbc:name="ga_818">
          <fbc:and>
            <fbc:geneProductRef fbc:geneProduct="Unknown"/>
            <fbc:geneProductRef fbc:geneProduct="LMOG_02728"/>
          </fbc:and>
        </fbc:geneProductAssociation>
      </reaction>
      <reaction metaid="meta_r_RXN01509_C0" id="r_RXN01509_C0" name="r_RXN01509_C0" reversible="true" fast="false" fbc:lowerFluxBound="bnd_par2" fbc:upperFluxBound="bnd_par1">
        <notes>
          <html:p>SUBSYSTEM: NONE</html:p>
          <html:p>GENE ASSOCIATION: ( LMOG_01413 )</html:p>
          <html:p>PROTEIN_CLASS: NONE</html:p>
          <html:p>PROTEIN_ASSOCIATION: ( LMOG_01413 )</html:p>
        </notes>
        <listOfReactants>
          <speciesReference species="m_cpd00296_c0_c" stoichiometry="1" constant="true"/>
          <speciesReference species="m_cpd00002_c0_c" stoichiometry="1" constant="true"/>
        </listOfReactants>
        <listOfProducts>
          <speciesReference species="m_cpd00008_c0_c" stoichiometry="1" constant="true"/>
          <speciesReference species="m_cpd00295_c0_c" stoichiometry="1" constant="true"/>
        </listOfProducts>
        <fbc:geneProductAssociation fbc:id="ga_290" fbc:name="ga_290">
          <fbc:geneProductRef fbc:geneProduct="LMOG_01413"/>
        </fbc:geneProductAssociation>
      </reaction>
      <reaction metaid="meta_r_RXN02155_C0" id="r_RXN02155_C0" name="r_RXN02155_C0" reversible="true" fast="false" fbc:lowerFluxBound="bnd_par2" fbc:upperFluxBound="bnd_par1">
        <notes>
          <html:p>SUBSYSTEM: NONE</html:p>
          <html:p>GENE ASSOCIATION: ( LMOG_00211 )</html:p>
          <html:p>PROTEIN_CLASS: NONE</html:p>
          <html:p>PROTEIN_ASSOCIATION: ( LMOG_00211 )</html:p>
        </notes>
        <listOfReactants>
          <speciesReference species="m_cpd00002_c0_c" stoichiometry="1" constant="true"/>
          <speciesReference species="m_cpd00873_c0_c" stoichiometry="1" constant="true"/>
        </listOfReactants>
        <listOfProducts>
          <speciesReference species="m_cpd00638_c0_c" stoichiometry="1" constant="true"/>
          <speciesReference species="m_cpd00012_c0_c" stoichiometry="1" constant="true"/>
        </listOfProducts>
        <fbc:geneProductAssociation fbc:id="ga_364" fbc:name="ga_364">
          <fbc:geneProductRef fbc:geneProduct="LMOG_00211"/>
        </fbc:geneProductAssociation>
      </reaction>
      <reaction metaid="meta_r_RXN05544_C0" id="r_RXN05544_C0" name="r_RXN05544_C0" reversible="false" fast="false" fbc:lowerFluxBound="bnd_par0" fbc:upperFluxBound="bnd_par1">
        <notes>
          <html:p>SUBSYSTEM: NONE</html:p>
          <html:p>GENE ASSOCIATION: ( LMOG_01184 ) or ( LMOG_03016 ) or ( LMOG_01018 ) or ( LMOG_01463 ) or ( LMOG_01477 ) or ( LMOG_01022 ) or ( LMOG_02560 ) or ( LMOG_01475 ) or ( LMOG_01020 )</html:p>
          <html:p>PROTEIN_CLASS: NONE</html:p>
          <html:p>PROTEIN_ASSOCIATION: ( LMOG_01184 ) or ( LMOG_03016 ) or ( LMOG_01018 ) or ( LMOG_01463 ) or ( LMOG_01477 ) or ( LMOG_01022 ) or ( LMOG_02560 ) or ( LMOG_01475 ) or ( LMOG_01020 )</html:p>
        </notes>
        <listOfReactants>
          <speciesReference species="m_cpd00002_c0_c" stoichiometry="1" constant="true"/>
          <speciesReference species="m_cpd00001_c0_c" stoichiometry="1" constant="true"/>
          <speciesReference species="m_cpd11583_e0_c" stoichiometry="1" constant="true"/>
        </listOfReactants>
        <listOfProducts>
          <speciesReference species="m_cpd11583_c0_c" stoichiometry="1" constant="true"/>
          <speciesReference species="m_cpd00008_c0_c" stoichiometry="1" constant="true"/>
          <speciesReference species="m_cpd00067_c0_c" stoichiometry="1" constant="true"/>
          <speciesReference species="m_cpd00009_c0_c" stoichiometry="1" constant="true"/>
        </listOfProducts>
        <fbc:geneProductAssociation fbc:id="ga_730" fbc:name="ga_730">
          <fbc:or>
            <fbc:geneProductRef fbc:geneProduct="LMOG_01184"/>
            <fbc:geneProductRef fbc:geneProduct="LMOG_03016"/>
            <fbc:geneProductRef fbc:geneProduct="LMOG_01018"/>
            <fbc:geneProductRef fbc:geneProduct="LMOG_01463"/>
            <fbc:geneProductRef fbc:geneProduct="LMOG_01477"/>
            <fbc:geneProductRef fbc:geneProduct="LMOG_01022"/>
            <fbc:geneProductRef fbc:geneProduct="LMOG_02560"/>
            <fbc:geneProductRef fbc:geneProduct="LMOG_01475"/>
            <fbc:geneProductRef fbc:geneProduct="LMOG_01020"/>
          </fbc:or>
        </fbc:geneProductAssociation>
      </reaction>
      <reaction metaid="meta_r_RXN01964_C0" id="r_RXN01964_C0" name="r_RXN01964_C0" reversible="false" fast="false" fbc:lowerFluxBound="bnd_par0" fbc:upperFluxBound="bnd_par1">
        <notes>
          <html:p>SUBSYSTEM: NONE</html:p>
          <html:p>GENE ASSOCIATION: ( LMOG_00061 and LMOG_00060 )</html:p>
          <html:p>PROTEIN_CLASS: NONE</html:p>
          <html:p>PROTEIN_ASSOCIATION: ( LMOG_00061 and LMOG_00060 )</html:p>
        </notes>
        <listOfReactants>
          <speciesReference species="m_cpd00054_c0_c" stoichiometry="1" constant="true"/>
          <speciesReference species="m_cpd02210_c0_c" stoichiometry="1" constant="true"/>
        </listOfReactants>
        <listOfProducts>
          <speciesReference species="m_cpd00001_c0_c" stoichiometry="1" constant="true"/>
          <speciesReference species="m_cpd00065_c0_c" stoichiometry="1" constant="true"/>
          <speciesReference species="m_cpd00102_c0_c" stoichiometry="1" constant="true"/>
        </listOfProducts>
        <fbc:geneProductAssociation fbc:id="ga_345" fbc:name="ga_345">
          <fbc:and>
[truncated: 1,486,481 more chars]
