# Supplementary material for: Using genome-scale metabolic models to compare serovars of the foodborne pathogen Listeria monocytogenes
Source: PLoS One. 2018 Jun 7;13(6):e0198584. doi: 10.1371/journal.pone.0198584 (PMC6012718; doi:10.1371/journal.pone.0198584)
Supplement: S1 Dataset — (XLSX) [file pone.0198584.s007.xlsx]

## Sheet: Queso Fresco
Metabolite	Ex Rxn	Uptake value (g/100g food)
H2O	cpd00001	51.42
L-Glutamate	cpd00023	1.12158
D-Glucose	cpd00027	~1.16
Mn2+	cpd00030	1.4e-05
Glycine	cpd00033	1.30248
Zn2+	cpd00034	0.00258
L-Lysine	cpd00039	1.03113
L-Aspartate	cpd00041	0.95877
L-Arginine	cpd00051	1.03113
L-Glutamine	cpd00053	0.7236
L-Serine	cpd00054	1.24821
Cu2+	cpd00058	3.3e-05
L-Methionine	cpd00060	0.43416
Ca2+	cpd00063	0.566
L-Tryptophan	cpd00065	0.23517
L-Phenylalanine	cpd00066	0.70551
L-Tyrosine	cpd00069	0.57888
L-Cysteine	cpd00084	0.30753
Choline	cpd00098	0.0125
L-Leucine	cpd00107	1.6281
D-Alanine	cpd00117	1.50147
L-Histidine	cpd00119	0.39798
L-Proline	cpd00129	0.92259
L-Asparagine	cpd00132	0.79596
L-Valine	cpd00156	1.19394
L-Threonine	cpd00161	1.04922
K+	cpd00205	0.129
Palmitate	cpd00214	5.646
Riboflavin	cpd00220	0.000173
Mg	cpd00254	0.024
Thiamin	cpd00305	4.2e-05
L-Isoleucine	cpd00322	0.94068
Na+	cpd00971	0.751
Vitamin B12	cpd03424	1.68e-06
Fe2+	cpd10515	0.0002

## Sheet: Chicken
Metabolite	Ex Rxn	Uptake value (g/100g food)
H2O	cpd00001	69.46
L-Glutamate	cpd00023	3.076
Mn2+	cpd00030	1.8e-05
Glycine	cpd00033	1.228
Zn2+	cpd00034	0.0008
L-Lysine	cpd00039	1.725
L-Aspartate	cpd00041	1.859
L-Arginine	cpd00051	1.289
L-Serine	cpd00054	0.729
Cu2+	cpd00058	3.9e-05
L-Methionine	cpd00060	0.563
Ca2+	cpd00063	0.011
L-Tryptophan	cpd00065	0.237
L-Phenylalanine	cpd00066	0.816
L-Tyrosine	cpd00069	0.684
L-Cysteine	cpd00084	0.274
Choline	cpd00098	0.0671
L-Leucine	cpd00107	1.534
D-Alanine	cpd00117	1.187
L-Histidine	cpd00119	0.625
L-Proline	cpd00129	0.954
L-Valine	cpd00156	1.02
L-Threonine	cpd00161	0.869
K+	cpd00205	0.22
Palmitate	cpd00214	1.95
Riboflavin	cpd00220	8.5e-05
Mg	cpd00254	0.025
Thiamin	cpd00305	6.3e-05
L-Isoleucine	cpd00322	1.063
Na+	cpd00971	0.063
Vitamin B12	cpd03424	3.4e-07
Fe2+	cpd10515	0.00074

## Sheet: Smoked Salmon
Smoked Salmon
Ex Rxn	Metabolite	Uptake value (g/100g food)
cpd00001	H2O	72
cpd00023	L-Glutamate	2.729
cpd00030	Mn2+	1.7e-05
cpd00033	Glycine	0.878
cpd00034	Zn2+	0.00031
cpd00039	L-Lysine	1.679
cpd00041	Aspartic acid	1.872
cpd00051	Arginine	1.094
cpd00054	L-Serine	0.746
cpd00058	Cu2+	0.00023
cpd00060	L-Methionine	0.541
cpd00063	Ca2+	0.011
cpd00065	Tryptophan	0.205
cpd00066	Phenylalanine	0.714
cpd00069	Tyrosine	0.617
cpd00084	Cystine	0.196
cpd00098	Choline	0.089
cpd00107	Leucine	1.486
cpd00117	D-Alanine	1.106
cpd00119	Histidine	0.538
cpd00129	L-Proline	0.646
cpd00156	Valine	0.942
cpd00161	Threonine	0.801
cpd00205	K+	0.175
cpd00214	Palmitic	0.56
cpd00220	Riboflavin	0.000101
cpd00254	Mg	0.018
cpd00305	Thiamin	2.3e-05
cpd00322	Isoleucine	0.842
cpd00971	Na+	0.672
cpd03424	Vitamin B12	3.26e-06
cpd10515	Fe2+	0.00085

## Sheet: Cantaloupe
Cantaloupe
Compound	Metabolite	Metabolite	Ex Rxn	g/100g food
cpd00001	H2O	H2O	cpd00001	90.15
cpd00023	L-Glutamate	L-Glutamate	cpd00023	0.209
cpd00027	D-Glucose	D-Glucose	cpd00027	1.54
cpd00030	Mn2+	Mn2+	cpd00030	4.1e-05
cpd00033	Glycine	Glycine	cpd00033	0.026
cpd00034	Zn2+	Zn2+	cpd00034	0.00018
cpd00039	L-Lysine	L-Lysine	cpd00039	0.03
cpd00041	Aspartic acid[1]	L-Aspartate	cpd00041	0.136
cpd00051	Arginine[1]	L-Arginine	cpd00051	0.029
cpd00054	L-Serine	L-Serine	cpd00054	0.042
cpd00058	Cu2+	Cu2+	cpd00058	4.1e-05
cpd00060	L-Methionine	L-Methionine	cpd00060	0.012
cpd00063	Ca2+	Ca2+	cpd00063	0.009
cpd00065	Tryptophan[1]	L-Tryptophan	cpd00065	0.002
cpd00066	Phenylalanine[1]	L-Phenylalanine	cpd00066	0.023
cpd00069	Tyrosine[1]	L-Tyrosine	cpd00069	0.014
cpd00076	Sucrose	Sucrose	cpd00076	4.35
cpd00082	D-Fructose	D-Fructose	cpd00082	1.87
cpd00084	Cystine[1]	L-Cysteine	cpd00084	0.002
cpd00098	Choline	Choline	cpd00098	0.0076
cpd00107	Leucine[1]	L-Leucine	cpd00107	0.029
cpd00117	D-Alanine	D-Alanine	cpd00117	0.095
cpd00119	Histidine[1]	L-Histidine	cpd00119	0.015
cpd00129	L-Proline	L-Proline	cpd00129	0.019
cpd00156	Valine[1]	L-Valine	cpd00156	0.033
cpd00161	Threonine[1]	L-Threonine	cpd00161	0.017
cpd00179	Maltose	Maltose	cpd00179	0.04
cpd00205	K+	K+	cpd00205	0.267
cpd00214	Palmitic	Palmitate	cpd00214	0.043
cpd00220	Riboflavin	Riboflavin	cpd00220	1.9e-05
cpd00254	Mg	Mg	cpd00254	0.012
cpd00305	Thiamin	Thiamin	cpd00305	4.1e-05
cpd00322	Isoleucine[1]	L-Isoleucine	cpd00322	0.021
cpd00971	Na+	Na+	cpd00971	0.016
cpd10515	Fe2+	Fe2+	cpd10515	0.00021

## Sheet: Romaine
Romaine
Compound	Name	Metabolite	Ex Rxn	g/100g food
cpd00001	H2O	H2O	cpd00001	94.61
cpd00023	L-Glutamate	L-Glutamate	cpd00023	0.178
cpd00027	D-Glucose	D-Glucose	cpd00027	0.39
cpd00030	Mn2+	Mn2+	cpd00030	0.000155
cpd00033	Glycine	Glycine	cpd00033	0.049
cpd00034	Zn2+	Zn2+	cpd00034	0.00023
cpd00039	L-Lysine	L-Lysine	cpd00039	0.064
cpd00041	Aspartic acid[1, 2]	L-Aspartate	cpd00041	0.139
cpd00051	Arginine[1, 2]	L-Arginine	cpd00051	0.054
cpd00054	L-Serine	L-Serine	cpd00054	0.05
cpd00058	Cu2+	Cu2+	cpd00058	4.8e-05
cpd00060	L-Methionine	L-Methionine	cpd00060	0.015
cpd00063	Ca2+	Ca2+	cpd00063	0.033
cpd00065	Tryptophan[1, 2]	L-Tryptophan	cpd00065	0.01
cpd00066	Phenylalanine[1, 2]	L-Phenylalanine	cpd00066	0.065
cpd00069	Tyrosine[1, 2]	L-Tyrosine	cpd00069	0.025
cpd00082	D-Fructose	D-Fructose	cpd00082	0.8
cpd00084	Cystine[1, 2]	L-Cysteine	cpd00084	0.006
cpd00098	Choline	Choline	cpd00098	0.0099
cpd00107	Leucine[1, 2]	L-Leucine	cpd00107	0.076
cpd00117	D-Alanine	D-Alanine	cpd00117	0.056
cpd00119	Histidine[1, 2]	L-Histidine	cpd00119	0.021
cpd00129	L-Proline	L-Proline	cpd00129	0.045
cpd00156	Valine[1, 2]	L-Valine	cpd00156	0.055
cpd00161	Threonine[1, 2]	L-Threonine	cpd00161	0.043
cpd00205	K+	K+	cpd00205	0.247
cpd00214	Palmitic	Palmitate	cpd00214	0.035
cpd00220	Riboflavin	Riboflavin	cpd00220	6.7e-05
cpd00254	Mg	Mg	cpd00254	0.014
cpd00305	Thiamin	Thiamin	cpd00305	7.2e-05
cpd00322	Isoleucine[1, 2]	L-Isoleucine	cpd00322	0.045
cpd00971	Na+	Na+	cpd00971	0.008
cpd10515	Fe2+	Fe2+	cpd10515	0.00097
