# Supplementary material for: Using genome-scale metabolic models to compare serovars of the foodborne pathogen Listeria monocytogenes
Source: PLoS One. 2018 Jun 7;13(6):e0198584. doi: 10.1371/journal.pone.0198584 (PMC6012718; doi:10.1371/journal.pone.0198584)
Supplement: S2 Dataset — (XLSX) [file pone.0198584.s008.xlsx]

## Sheet: Carbon
Substrate	J2-031	JO161	J2-064	R2-502	F2365	ScottA
Negative control	-	-	-	-	-	-
L-Arabinose	-	+	-	+	-	+
N-Acetyl-DGlucosamine	+	+	+	+	+	+
D-Saccharic Acid	+	+	-	-	+	+
Succinic Acid	+	+	-	+	+	-
D-Galactose	+	+	-	+	+	-
L-Aspartic Acid	+	-	-	+	-	-
L-Proline	-	-	-	-	-	-
D-Alanine	-	-	-	-	-	-
D-Trehalose	+	+	+	+	+	+
D-Mannose	+	+	+	+	+	+
Dulcitol	-	-	-	-	-	-
D-Serine	-	-	-	-	-	-
D-Sorbitol	+	-	-	+	-	+
Glycerol	-	+	-	-	+	+
L-Fucose	+	+	+	+	+	-
D-Glucuronic Acid	+	-	+	+	+	+
D-Gluconic Acid	+	+	+	+	+	+
D,L-α-Glycerol-Phosphate	-	+	-	-	+	-
D-Xylose	+	-	-	+	+	-
L-Lactic Acid	+	+	-	-	+	-
Formic Acid	+	-	-	-	-	-
D-Mannitol	-	-	-	-	-	-
L-Glutamic Acid	-	-	-	-	-	-
D-Glucose-6-Phosphate	-	-	-	-	-	-
D-Galactonic acid-y-lactone	+	-	-	+	-	-
D,L-Malic Acid	+	+	-	+	+	+
D-Ribose	+	+	+	+	+	+
Tween 20	+	+	+	+	-	-
L-Rhamnose	+	-	-	+	-	+
D-Fructose	+	+	+	+	+	+
Acetic Acid	-	+	-	-	+	-
α-D-Glucose	+	+	+	+	+	+
Maltose	+	+	+	+	+	-
D-Melibiose	-	+	-	-	-	-
Thymidine	+	+	+	+	-	+
L-Asparagine	-	-	-	-	-	-
D-Aspartic Acid	+	-	-	-	-	-
D-Glucosaminic Acid	-	+	-	-	+	-
1,2-Propanediol	+	-	+	+	+	-
Tween 40	+	-	+	+	-	-
α-Keto-Glutaric Acid	-	-	+	-	-	+
α-Keto-Butyric acid	+	+	-	+	+	-
α-Methyl-DGalactoside	+	+	-	+	+	-
α-D-Lactose	-	+	+	+	-	-
Lactulose	+	-	-	-	+	-
Sucrose	-	-	-	-	+	-
Uridine	+	+	+	+	+	+
L-Glutamine	-	-	-	-	-	-
M-Tartaric Acid	+	-	-	-	-	-
D-Glucose-1-Phosphate	+	-	-	+	+	-
D-Fructose-6-Phosphate	+	-	+	+	+	+
Tween 80	+	-	+	-	-	-
α-Hydroxy Glutaric Acid-γ-Lactone	-	-	-	-	+	-
α-Hydroxy Butyric Acid	+	+	-	+	+	-
β-Methyl-DGlucoside	-	+	+	+	-	+
Adonitol	-	-	-	+	-	-
Maltotriose	+	+	+	+	+	+
2-Deoxy Adenosine	+	+	-	-	-	+
Adenosine	+	+	+	+	+	+
Glycyl-L-Aspartic Acid	-	-	-	-	-	-
Citric Acid	+	+	-	+	-	-
M-Inositol	-	-	-	+	-	-
D-Threonine	-	+	-	-	-	-
Fumaric Acid	-	-	-	-	+	-
Bromo Succinic	+	-	-	-	+	-
Propionic Acid	+	-	-	+	-	-
Mucic Acid	+	+	-	+	+	-
Glycolic Acid	+	-	-	+	+	-
Glyoxylic Acid	-	+	-	-	-	-
D-Cellobiose	+	+	+	+	+	+
Inosine	+	+	-	+	+	-
Glycyl-Lglutamic acid	-	-	-	-	-	-
Tricarballylic Acid	+	-	-	+	-	-
L-Serine	-	+	-	-	-	-
L-Threonine	+	+	-	+	+	-
L-Alanine	+	+	-	-	+	-
L-Alanyl-Glycine	+	+	-	-	+	-
Acetoacetic Acid	-	+	+	+	+	-
N-Acetyl-β-DMannosamine	-	-	-	-	-	-
Mono Methyl Succinate	-	-	-	-	-	-
Methyl Pyruvate	-	-	-	-	-	-
D-Malic Acid	-	-	-	-	-	-
L-Malic Acid	-	-	-	-	-	-
Glycyl-L-Proline	-	-	+	-	-	-
p-Hydroxy Phenyl Acetic Acid	-	-	+	+	-	-
m-Hydroxy Phenyl Acetic Acid	-	-	-	-	-	-
Tyramine	-	-	-	-	+	-
D-Psicose	-	-	-	-	-	-
L-Lyxose	-	-	-	+	-	-
Glucuronamide	-	-	-	-	-	-
Pyruvic Acid	-	-	-	-	-	-
L-Galactonic Acid-γ-Lactone	-	-	-	-	-	-
D-Galacturonic Acid	-	-	-	-	-	-
Phenylethylamine	-	-	-	-	-	-
2-Aminoethanol	-	-	-	-	-	-
Total Positives	49	42	26	46	43	23

## Sheet: Nitrogen
Substrate	J2-031	JO161	J2-064	R2-502	F2365	ScottA
Negative Control	-	-	-	-	-	-
Ammonia	-	-	-	-	-	-
Nitrite	-	-	-	-	-	-
Nitrate	-	-	-	-	-	-
Urea	-	-	-	-	-	-
Biuret	-	-	-	-	-	-
L-Alanine	-	-	-	-	-	-
L-Arginine	-	-	-	-	-	-
L-Asparagine	-	-	-	-	-	-
L-Aspartate	-	-	-	-	-	-
L-Cysteine	-	-	-	-	-	-
L-Glutamate	-	-	-	-	-	-
L-Glutamine	-	-	-	-	-	-
Glycine	-	-	-	-	-	-
L-Histidine	+	+	-	-	+	+
L-Isoleucine	-	-	-	-	-	-
L-Leucine	-	-	-	-	-	-
L-Lysine	-	-	-	-	-	-
L-Methionine	-	-	-	-	-	-
L-Phenylalanine	-	-	-	-	-	-
L-Proline	-	-	-	-	-	-
L-Serine	-	-	-	-	-	-
L-Threonine	-	-	-	-	-	+
L-Tryptophan	+	+	+	+	+	-
L-Tyrosine	+	+	+	+	+	+
L-Valine	+	+	+	+	+	+
D-Alanine	-	-	-	-	-	-
D-Asparagine	+	-	+	-	-	+
D-Aspartic Acid	-	-	-	-	-	-
D-Glutamate	+	+	+	+	+	+
D-Lysine	+	+	+	+	+	+
D-Serine	-	-	-	-	-	-
D-Valine	-	-	+	+	-	-
Citrulline	+	+	+	+	+	+
L-Homoserine	-	-	-	-	-	-
Ornithine	-	-	-	-	-	-
N-Acetyl-L-glutamate	-	-	-	-	-	-
N-Phthaloyl-L-Glutamic Acid	+	+	+	+	+	+
L-Pyroglutamic Acid	-	-	-	-	-	-
Hydroxylamine	-	-	-	-	-	-
Methylamine	+	+	+	+	+	+
N-Amylamine	-	-	-	-	-	-
N-Butylamine	-	-	-	-	-	-
Ethylamine	-	-	-	-	-	-
Aminoethanol	-	-	-	-	-	-
Ethylenediamine	-	-	-	-	-	-
Putrescine	-	-	-	-	-	-
Agmatine	-	-	-	-	-	-
Histamine	-	-	-	-	-	-
β-Phenylethylamine	-	-	-	-	-	-
Tyramine	-	-	-	-	-	-
Acetamide	-	-	-	-	-	-
Formamide	-	-	-	-	-	-
Glucuronamide	-	-	-	-	-	-
D,L-Lactamide	-	-	-	-	-	-
D-Glucosamine	-	-	-	-	-	-
D-Galactosamine	-	-	-	-	-	-
D-Mannosamine	-	-	-	-	-	-
N-Acetyl-D-Glucosamine	-	-	-	-	-	-
N-Acetyl-D-Galactosamine	-	-	-	-	-	-
N-Acetyl-D-Mannosamine	-	-	-	-	-	-
Adenine	-	-	-	-	-	-
Adenosine	-	-	-	-	-	-
Cytidine	-	-	-	-	-	-
Cytosine	-	-	-	-	-	-
Guanine	-	-	-	-	-	-
Guanosine	-	-	-	-	-	-
Thymine	-	-	-	-	-	-
Thymidine	-	-	-	-	-	-
Uracil	-	-	-	-	-	-
Uridine	-	-	-	-	-	-
Inosine	+	+	+	-	-	+
Xanthine	-	-	-	-	-	-
Xanthosine	-	-	-	-	-	-
Uric Acid	-	-	-	-	-	-
Alloxan	-	-	-	-	-	-
Allantoin	-	-	-	-	-	-
Parabanic Acid	-	-	-	-	-	-
D,L-α-Amino-N-Butyric Acid	-	-	-	-	-	-
γ-Amino-N-Caproic Acid	-	-	-	-	-	-
ε-Amino-N-Caproic Acid	-	-	-	-	-	-
D,L-α-Amino-Caprylic Acid	-	-	-	-	-	-
δ-Amino-N-Valeric Acid	-	-	-	-	-	-
α-Amino-N-Valeric Acid	-	-	-	-	-	-
L-Alanyl-L-Aspartic Acid	-	-	-	-	-	-
Alanylglutamine	-	-	-	-	-	-
L-Alanyl-L-Glutamate	-	-	-	-	-	-
L-Alanylglycine	-	-	-	-	-	-
Alanylhistidine	-	-	-	-	-	-
Alanylleucine	-	-	-	-	-	-
L-Alanyl-L-Threonine	-	-	-	-	-	-
Glycyl-L-Asparagine	-	-	-	-	-	-
Glycylglutamine	-	-	-	-	-	-
Glycyl-L-Glutamate	-	-	-	-	-	-
Glycylmethionine	-	-	-	-	-	-
L-Methionyl-L-Alanine	-	-	-	-	-	-
Total Positives	11	10	11	9	9	11

## Sheet: Phosphorous
Substrate	J2-031	JO161	J2-064	R2-502	F2365	ScottA
Negative Control	-	-	-	-	-	-
Phosphate	-	-	-	-	-	-
Pyrophosphate	-	-	-	-	-	-
Trimetaphosphate	-	-	-	-	-	-
Triphosphate	-	-	-	-	-	-
Triethyl Phosphate	-	-	-	-	-	-
Hypophosphite	-	-	-	-	-	-
Adenosine-2'-monophosphate	-	-	-	-	-	-
Adenosine-3'-monophosphate	-	-	-	-	-	-
Adenosine-5'-Monophosphate	-	-	-	-	-	-
Adenosine-2',3'-cyclic monophosphate	-	-	-	-	-	-
Adenosine-3',5'-cyclic monophosphate	-	-	-	-	-	-
Thiophosphate	-	-	-	-	-	-
Dithiophosphate	-	-	-	-	-	-
Glycerol-3-phosphate	-	-	-	-	-	-
β-Glycerol Phosphate	-	-	-	-	-	-
Carbamoylphosphate	-	-	-	-	-	-
2-Phospho-D-glycerate	-	-	-	-	-	-
3-Phosphoglycerate	-	-	-	-	-	-
Guanosine-2'-monophosphate	-	-	-	-	-	-
Guanosine-3'-monophosphate	-	-	-	-	-	-
Guanosine-5'-Monophosphate	-	-	-	-	-	-
Guanosine-2',3'-cyclic monophosphate	-	-	-	-	-	-
Guanosine-3',5'-cyclic monophosphate	-	-	-	-	-	-
Phosphoenolpyruvate	-	-	-	-	-	-
Phospho-Glycolic Acid	-	-	-	-	-	-
Glucose-1-phosphate	-	-	-	-	-	-
D-Glucose-6-Phosphate	-	-	-	-	-	-
2-Deoxy-D-Glucose-6-Phosphate	-	-	-	-	-	-
D-Glucosamine phosphate	-	-	-	-	-	-
6-Phospho-D-gluconate	-	-	-	-	-	-
Cytidine-2'-monophosphate	-	-	-	-	-	-
Cytidine-3'-monophosphate	-	-	-	-	-	-
Cytidine-5'-Monophosphate	-	-	-	-	-	-
Cytidine-2',3'-cyclic monophosphate	-	-	-	-	-	-
Cytidine-3',5'-cyclic monophosphate	-	-	-	-	-	-
D-Mannose1-phosphate	-	-	-	-	-	-
D-Mannose-6-Phosphate	-	-	-	-	-	-
Cysteamine-S-Phosphate	-	-	-	-	-	-
Phospho-L-Arginine	-	-	-	-	-	-
D-O-Phosphoserine	+	+	+	-	+	+
Phosphoserine	-	-	-	-	-	-
L-Threonine phosphate	-	-	-	-	-	-
Uridine-2'-monophosphate	-	-	-	-	-	-
Uridine-3'-monophosphate	-	-	-	-	-	-
Uridine-5'-Monophosphate	-	-	-	-	-	-
Uridine-2',3'-cyclic monophosphate	-	-	-	-	-	-
Uridine-3',5'-cyclic monophosphate	-	-	-	-	-	-
O-Phospho-D-Tyrosine	-	-	-	-	-	-
O-Phospho-L-Tyrosine	-	-	-	-	-	-
Phosphocreatine	+	-	+	+	+	+
Phosphoryl Choline	-	-	-	-	-	-
O-Phosphoryl-Ethanolamine	-	-	-	-	-	-
Acetylphosphate	-	-	-	-	-	-
2-Aminoethyl Phosphonic Acid	-	-	-	-	-	-
Methylene Diphosphonic Acid	-	-	-	-	-	-
Thymidine-3'-monophosphate	-	-	-	-	-	-
Thymidine-5'-monophosphate	-	-	-	-	-	-
Inositol Hexaphosphate	-	-	-	-	-	-
Thymidine-3',5'-cyclic monophosphate	+	+	+	+	+	+
Total Positives	3	2	3	2	3	3

## Sheet: Sulfur
Substrate	J2-031	JO161	J2-064	R2-502	F2365	ScottA
Negative Control	-	-	-	-	-	-
Sulfate	-	-	-	-	-	-
Thiosulfate	-	-	+	+	-	-
Tetrathionate	-	-	+	+	-	-
Thiophosphate	-	-	-	-	-	-
Dithiophosphate	-	-	-	-	-	-
L-Cysteine	-	-	-	-	-	-
D-Cysteine	-	-	-	-	-	-
L-Cysteinyl-Glycine	-	-	-	-	-	-
L-Cysteic Acid	-	-	-	-	-	-
Cysteamine	-	-	-	-	-	-
L-Cysteine Sulfinic Acid	-	-	-	-	-	-
N-Acetyl-L-Cysteine	-	-	-	-	-	-
S-Methyl-L-Cysteine	-	-	-	-	-	-
Cystathionine	+	+	+	+	+	+
Lanthionine	-	-	-	-	-	-
Glutathione	-	-	-	-	-	-
D,L-Ethionine	-	-	-	-	-	-
L-Methionine	-	-	-	-	-	-
D-Methionine	-	-	-	-	-	-
Glycyl-L-Methionine	-	-	-	-	-	-
N-Acetyl-D,L-Methionine	-	-	-	-	-	-
L-Methionine S-oxide	-	-	-	-	-	-
L-Methionine Sulfone	-	-	-	-	-	-
L-Djenkolic Acid	-	-	-	-	-	-
Thiourea	-	-	-	-	-	-
1-Thio-beta-D-Glucose	+	+	+	+	+	+
Lipoamide	-	-	-	-	-	-
Taurocholic Acid	-	-	-	-	-	-
Taurine	-	-	-	-	-	-
Hypotaurine	-	-	-	-	-	-
p-Amino Benzene Sulfonic Acid	-	-	-	-	-	-
Butane Sulfonic Acid	-	-	-	-	-	-
2-Hydroxyethane Sulfonic Acid	-	-	-	+	-	-
Methane Sulfonic Acid	-	-	-	-	-	-
Tetramethylene Sulfone	-	-	-	-	-	-
Total Positives	2	2	4	5	2	2
