# Supplementary material for: Using genome-scale metabolic models to compare serovars of the foodborne pathogen Listeria monocytogenes
Source: PLoS One. 2018 Jun 7;13(6):e0198584. doi: 10.1371/journal.pone.0198584 (PMC6012718; doi:10.1371/journal.pone.0198584)
Supplement: S3 Dataset — (XLSX) [file pone.0198584.s009.xlsx]

## Sheet: Carbon
Substrate	J2-031	JO161	J2-064	R2-502	F2365	ScottA
L-Arabinose	N	Y	N	N	N	N
N-Acetyl-DGlucosamine	Y	Y	Y	Y	Y	Y
D-Saccharic Acid	N/A	N/A	N/A	N/A	N/A	N/A
Succinic Acid	Y	Y	N	Y	Y	N
D-Galactose	N/A	N/A	N/A	N/A	N/A	N/A
L-Aspartic Acid	Y	N	N	Y	N	N
L-Proline	N	N	N	N	N	N
D-Alanine	N	N	N	N	N	N
D-Trehalose	Y	Y	Y	Y	Y	Y
D-Mannose	Y	Y	Y	Y	Y	Y
Dulcitol	Y	Y	Y	Y	Y	Y
D-Serine	N	N	N	N	N	N
D-Sorbitol	Y	Y	Y	Y	Y	Y
Glycerol	N	Y	N	N	Y	Y
L-Fucose	N/A	N/A	N/A	N/A	N/A	N/A
D-Glucuronic Acid	N/A	N/A	N/A	N/A	N/A	N/A
D-Gluconic Acid	Y	Y	Y	Y	Y	Y
D,L-α-Glycerol-Phosphate	N	Y	N	N	Y	N
D-Xylose	N/A	N/A	N/A	N/A	N/A	N/A
L-Lactic Acid	Y	Y	N	N	Y	N
Formic Acid	Y	N	N	N	N	N
D-Mannitol	N	N	N	N	N	N
L-Glutamic Acid	N	N	N	N	N	N
D-Glucose-6-Phosphate	N	N	N	N	N	N
D-Galactonic acid-y-lactone	N/A	N/A	N/A	N/A	N/A	N/A
D,L-Malic Acid	N/A	N/A	N/A	N/A	N/A	N/A
D-Ribose	N/A	N/A	N/A	N/A	N/A	N/A
Tween 20	N/A	N/A	N/A	N/A	N/A	N/A
L-Rhamnose	N	N	N	N	N	N
D-Fructose	Y	Y	Y	Y	Y	Y
Acetic Acid	N	Y	N	N	Y	N
α-D-Glucose	Y	Y	Y	Y	Y	Y
Maltose	Y	Y	Y	Y	Y	N
D-Melibiose	N/A	N/A	N/A	N/A	N/A	N/A
Thymidine	N	N	N	N	N	N
L-Asparagine	N	N	N	N	N	N
D-Aspartic Acid	N/A	N/A	N/A	N/A	N/A	N/A
D-Glucosaminic Acid	N/A	N/A	N/A	N/A	N/A	N/A
1,2-Propanediol	N	N	N	N	N	N
Tween 40	N	N	N	N	N	N
α-Keto-Glutaric Acid	N/A	N/A	N/A	N/A	N/A	N/A
α-Keto-Butyric acid	N	N	N	N	N	N
α-Methyl-DGalactoside	N/A	N/A	N/A	N/A	N/A	N/A
α-D-Lactose	N/A	N/A	N/A	N/A	N/A	N/A
Lactulose	N/A	N/A	N/A	N/A	N/A	N/A
Sucrose	N	N	N	N	N	N
Uridine	Y	Y	Y	Y	Y	Y
L-Glutamine	N	N	N	N	N	N
M-Tartaric Acid	N/A	N/A	N/A	N/A	N/A	N/A
D-Glucose-1-Phosphate	N	N	N	Y	Y	N
D-Fructose-6-Phosphate	Y	N	Y	Y	Y	Y
Tween 80	N/A	N/A	N/A	N/A	N/A	N/A
α-Hydroxy Glutaric Acid-γ-Lactone	N/A	N/A	N/A	N/A	N/A	N/A
α-Hydroxy Butyric Acid	N/A	N/A	N/A	N/A	N/A	N/A
β-Methyl-DGlucoside	N	N	N	N	N	N
Adonitol	N/A	N/A	N/A	N/A	N/A	N/A
Maltotriose	Y	Y	Y	Y	Y	Y
2-Deoxy Adenosine	Y	Y	N	N	N	Y
Adenosine	Y	Y	Y	Y	Y	Y
Glycyl-L-Aspartic Acid	N	N	N	N	N	N
Citric Acid	Y	N	N	N	N	N
M-Inositol	N/A	N/A	N/A	N/A	N/A	N/A
D-Threonine	N/A	N/A	N/A	N/A	N/A	N/A
Fumaric Acid	N	N	N	N	Y	N
Bromo Succinic	N/A	N/A	N/A	N/A	N/A	N/A
Propionic Acid	N	N	N	N	N	N
Mucic Acid	N/A	N/A	N/A	N/A	N/A	N/A
Glycolic Acid	N	N	N	Y	Y	N
Glyoxylic Acid	N	Y	N	N	N	N
D-Cellobiose	Y	Y	Y	Y	Y	Y
Inosine	Y	Y	N	Y	Y	N
Glycyl-Lglutamic acid	N	N	N	N	N	N
Tricarballylic Acid	N/A	N/A	N/A	N/A	N/A	N/A
L-Serine	N	Y	N	N	N	N
L-Threonine	N	N	N	N	N	N
L-Alanine	Y	Y	N	N	Y	N
L-Alanyl-Glycine	Y	Y	N	N	Y	N
Acetoacetic Acid	N	Y	Y	Y	Y	N
N-Acetyl-β-DMannosamine	N	N	N	N	N	N
Mono Methyl Succinate	N/A	N/A	N/A	N/A	N/A	N/A
Methyl Pyruvate	N/A	N/A	N/A	N/A	N/A	N/A
D-Malic Acid	N/A	N/A	N/A	N/A	N/A	N/A
L-Malic Acid	N	N	N	N	N	N
Glycyl-L-Proline	N	N	Y	N	N	N
p-Hydroxy Phenyl Acetic Acid	N/A	N/A	N/A	N/A	N/A	N/A
m-Hydroxy Phenyl Acetic Acid	N/A	N/A	N/A	N/A	N/A	N/A
Tyramine	N/A	N/A	N/A	N/A	N/A	N/A
D-Psicose	N/A	N/A	N/A	N/A	N/A	N/A
L-Lyxose	N/A	N/A	N/A	N/A	N/A	N/A
Glucuronamide	N/A	N/A	N/A	N/A	N/A	N/A
Pyruvic Acid	N	N	N	N	N	N
L-Galactonic Acid-γ-Lactone	N/A	N/A	N/A	N/A	N/A	N/A
D-Galacturonic Acid	N/A	N/A	N/A	N/A	N/A	N/A
Phenylethylamine	N/A	N/A	N/A	N/A	N/A	N/A
2-Aminoethanol	N	N	N	N	N	N

## Sheet: Nitrogen
Substrate	J2-031	JO161	J2-064	R2-502	F2365	ScottA
Negative Control	N/A	N/A	N/A	N/A	N/A	N/A
Ammonia	Y	Y	Y	Y	Y	Y
Nitrite	N	N	N	N	N	N
Nitrate	N/A	N/A	N/A	N/A	N/A	N/A
Urea	N	N	N	N	N	N
Biuret	N/A	N/A	N/A	N/A	N/A	N/A
L-Alanine	Y	Y	N	N	Y	N
L-Arginine	N	N	N	N	N	N
L-Asparagine	N	N	N	N	N	N
L-Aspartate	Y	N	N	Y	N	N
L-Cysteine	N	N	N	N	N	N
L-Glutamate	N	N	N	N	N	N
L-Glutamine	Y	Y	Y	Y	Y	Y
Glycine	Y	Y	Y	Y	Y	Y
L-Histidine	N	N	N	N	N	N
L-Isoleucine	N	N	N	N	N	N
L-Leucine	N	N	N	N	N	N
L-Lysine	N	N	N	N	N	N
L-Methionine	N	N	N	N	N	N
L-Phenylalanine	N	N	N	N	N	N
L-Proline	N	N	N	N	N	N
L-Serine	N	Y	N	N	N	N
L-Threonine	N	N	N	N	N	N
L-Tryptophan	N	N	N	N	N	N
L-Tyrosine	N	N	N	N	N	N
L-Valine	N	N	N	N	N	N
D-Alanine	N	N	N	N	N	N
D-Asparagine	N/A	N/A	N/A	N/A	N/A	N/A
D-Aspartic Acid	N/A	N/A	N/A	N/A	N/A	N/A
D-Glutamate	N	N	N	N	N	N
D-Lysine	N/A	N/A	N/A	N/A	N/A	N/A
D-Serine	N	N	N	N	N	N
D-Valine	N/A	N/A	N/A	N/A	N/A	N/A
Citrulline	N	N	N	N	N	N
L-Homoserine	N	N	N	N	N	N
Ornithine	N	N	N	N	N	N
N-Acetyl-L-glutamate	N	N	N	N	N	N
N-Phthaloyl-L-Glutamic Acid	N/A	N/A	N/A	N/A	N/A	N/A
L-Pyroglutamic Acid	N/A	N/A	N/A	N/A	N/A	N/A
Hydroxylamine	N/A	N/A	N/A	N/A	N/A	N/A
Methylamine	N/A	N/A	N/A	N/A	N/A	N/A
N-Amylamine	N/A	N/A	N/A	N/A	N/A	N/A
N-Butylamine	N/A	N/A	N/A	N/A	N/A	N/A
Ethylamine	N/A	N/A	N/A	N/A	N/A	N/A
Aminoethanol	N	N	N	N	N	N
Ethylenediamine	N/A	N/A	N/A	N/A	N/A	N/A
Putrescine	N	N	N	N	N	N
Agmatine	N	N	N	N	N	N
Histamine	N/A	N/A	N/A	N/A	N/A	N/A
β-Phenylethylamine	N/A	N/A	N/A	N/A	N/A	N/A
Tyramine	N/A	N/A	N/A	N/A	N/A	N/A
Acetamide	Y	Y	Y	Y	Y	Y
Formamide	N/A	N/A	N/A	N/A	N/A	N/A
Glucuronamide	N/A	N/A	N/A	N/A	N/A	N/A
D,L-Lactamide	N/A	N/A	N/A	N/A	N/A	N/A
D-Glucosamine	Y	Y	Y	Y	Y	Y
D-Galactosamine	N/A	N/A	N/A	N/A	N/A	N/A
D-Mannosamine	N/A	N/A	N/A	N/A	N/A	N/A
N-Acetyl-D-Glucosamine	Y	Y	Y	Y	Y	Y
N-Acetyl-D-Galactosamine	N/A	N/A	N/A	N/A	N/A	N/A
N-Acetyl-D-Mannosamine	N	N	N	N	N	N
Adenine	Y	Y	Y	Y	Y	Y
Adenosine	Y	Y	Y	Y	Y	Y
Cytidine	Y	Y	Y	Y	Y	Y
Cytosine	Y	Y	Y	Y	Y	Y
Guanine	N	N	N	N	N	N
Guanosine	N	N	N	N	N	N
Thymine	N/A	N/A	N/A	N/A	N/A	N/A
Thymidine	N	N	N	N	N	N
Uracil	N	N	N	N	N	N
Uridine	N	N	N	N	N	N
Inosine	N	N	N	N	N	N
Xanthine	N	N	N	N	N	N
Xanthosine	N	N	N	N	N	N
Uric Acid	N/A	N/A	N/A	N/A	N/A	N/A
Alloxan	N/A	N/A	N/A	N/A	N/A	N/A
Allantoin	N	N	N	N	N	N
Parabanic Acid	N/A	N/A	N/A	N/A	N/A	N/A
D,L-α-Amino-N-Butyric Acid	N/A	N/A	N/A	N/A	N/A	N/A
γ-Amino-N-Caproic Acid	N/A	N/A	N/A	N/A	N/A	N/A
ε-Amino-N-Caproic Acid	N/A	N/A	N/A	N/A	N/A	N/A
D,L-α-Amino-Caprylic Acid	N/A	N/A	N/A	N/A	N/A	N/A
δ-Amino-N-Valeric Acid	N/A	N/A	N/A	N/A	N/A	N/A
α-Amino-N-Valeric Acid	N/A	N/A	N/A	N/A	N/A	N/A
L-Alanyl-L-Aspartic Acid	Y	Y	Y	Y	Y	Y
Alanylglutamine	Y	Y	Y	Y	Y	Y
L-Alanyl-L-Glutamate	Y	Y	Y	Y	Y	Y
L-Alanylglycine	Y	Y	N	N	Y	N
Alanylhistidine	N	N	N	N	N	N
Alanylleucine	N	N	N	N	N	N
L-Alanyl-L-Threonine	N	N	N	N	N	N
Glycyl-L-Asparagine	Y	Y	Y	Y	Y	Y
Glycylglutamine	Y	Y	Y	Y	Y	Y
Glycyl-L-Glutamate	N	N	N	N	N	N
Glycylmethionine	N	N	N	N	N	N
L-Methionyl-L-Alanine	N	N	N	N	N	N

## Sheet: Phosphorous
Substrate	J2-031	JO161	J2-064	R2-502	F2365	ScottA
Negative Control	N/A	N/A	N/A	N/A	N/A	N/A
Phosphate	Y	Y	Y	Y	Y	Y
Pyrophosphate	N	N	N	N	N	N
Trimetaphosphate	N/A	N/A	N/A	N/A	N/A	N/A
Triphosphate	Y	Y	Y	Y	Y	Y
Triethyl Phosphate	N/A	N/A	N/A	N/A	N/A	N/A
Hypophosphite	N/A	N/A	N/A	N/A	N/A	N/A
Adenosine-2'-monophosphate	N/A	N/A	N/A	N/A	N/A	N/A
Adenosine-3'-monophosphate	N/A	N/A	N/A	N/A	N/A	N/A
Adenosine-5'-Monophosphate	Y	Y	Y	Y	Y	Y
Adenosine-2',3'-cyclic monophosphate	N/A	N/A	N/A	N/A	N/A	N/A
Adenosine-3',5'-cyclic monophosphate	N/A	N/A	N/A	N/A	N/A	N/A
Thiophosphate	N/A	N/A	N/A	N/A	N/A	N/A
Dithiophosphate	N/A	N/A	N/A	N/A	N/A	N/A
Glycerol-3-phosphate	N	Y	N	N	Y	N
β-Glycerol Phosphate	N/A	N/A	N/A	N/A	N/A	N/A
Carbamoylphosphate	Y	Y	Y	Y	Y	Y
2-Phospho-D-glycerate	Y	Y	Y	Y	Y	Y
3-Phosphoglycerate	Y	Y	Y	Y	Y	Y
Guanosine-2'-monophosphate	N/A	N/A	N/A	N/A	N/A	N/A
Guanosine-3'-monophosphate	N/A	N/A	N/A	N/A	N/A	N/A
Guanosine-5'-Monophosphate	Y	Y	Y	Y	Y	Y
Guanosine-2',3'-cyclic monophosphate	N/A	N/A	N/A	N/A	N/A	N/A
Guanosine-3',5'-cyclic monophosphate	N/A	N/A	N/A	N/A	N/A	N/A
Phosphoenolpyruvate	Y	Y	Y	Y	Y	Y
Phospho-Glycolic Acid	N/A	N/A	N/A	N/A	N/A	N/A
Glucose-1-phosphate	N	N	N	Y	Y	N
D-Glucose-6-Phosphate	N	N	N	N	N	N
2-Deoxy-D-Glucose-6-Phosphate	N/A	N/A	N/A	N/A	N/A	N/A
D-Glucosamine phosphate	Y	Y	Y	Y	Y	Y
6-Phospho-D-gluconate	Y	Y	Y	Y	Y	Y
Cytidine-2'-monophosphate	N/A	N/A	N/A	N/A	N/A	N/A
Cytidine-3'-monophosphate	N/A	N/A	N/A	N/A	N/A	N/A
Cytidine-5'-Monophosphate	Y	Y	Y	Y	Y	Y
Cytidine-2',3'-cyclic monophosphate	N/A	N/A	N/A	N/A	N/A	N/A
Cytidine-3',5'-cyclic monophosphate	N/A	N/A	N/A	N/A	N/A	N/A
D-Mannose1-phosphate	Y	Y	Y	Y	Y	Y
D-Mannose-6-Phosphate	Y	Y	Y	Y	Y	Y
Cysteamine-S-Phosphate	N/A	N/A	N/A	N/A	N/A	N/A
Phospho-L-Arginine	N/A	N/A	N/A	N/A	N/A	N/A
D-O-Phosphoserine	Y	Y	Y	Y	Y	Y
Phosphoserine	Y	Y	Y	Y	Y	Y
L-Threonine phosphate	N	N	N	N	N	N
Uridine-2'-monophosphate	N/A	N/A	N/A	N/A	N/A	N/A
Uridine-3'-monophosphate	N/A	N/A	N/A	N/A	N/A	N/A
Uridine-5'-Monophosphate	Y	Y	Y	Y	Y	Y
Uridine-2',3'-cyclic monophosphate	N/A	N/A	N/A	N/A	N/A	N/A
Uridine-3',5'-cyclic monophosphate	N/A	N/A	N/A	N/A	N/A	N/A
O-Phospho-D-Tyrosine	N/A	N/A	N/A	N/A	N/A	N/A
O-Phospho-L-Tyrosine	N/A	N/A	N/A	N/A	N/A	N/A
Phosphocreatine	N/A	N/A	N/A	N/A	N/A	N/A
Phosphoryl Choline	N/A	N/A	N/A	N/A	N/A	N/A
O-Phosphoryl-Ethanolamine	N/A	N/A	N/A	N/A	N/A	N/A
Acetylphosphate	Y	Y	Y	Y	Y	Y
2-Aminoethyl Phosphonic Acid	N/A	N/A	N/A	N/A	N/A	N/A
Methylene Diphosphonic Acid	N/A	N/A	N/A	N/A	N/A	N/A
Thymidine-3'-monophosphate	N/A	N/A	N/A	N/A	N/A	N/A
Thymidine-5'-monophosphate	N/A	N/A	N/A	N/A	N/A	N/A
Inositol Hexaphosphate	N/A	N/A	N/A	N/A	N/A	N/A
Thymidine-3',5'-cyclic monophosphate	N/A	N/A	N/A	N/A	N/A	N/A

## Sheet: Sulfur
Substrate	J2-031	JO161	J2-064	R2-502	F2365	ScottA
Negative Control	N/A	N/A	N/A	N/A	N/A	N/A
Sulfate	Y	Y	Y	Y	Y	Y
Thiosulfate	N	N	N	N	N	N
Tetrathionate	N/A	N/A	N/A	N/A	N/A	N/A
Thiophosphate	N/A	N/A	N/A	N/A	N/A	N/A
Dithiophosphate	N/A	N/A	N/A	N/A	N/A	N/A
L-Cysteine	N	N	N	N	N	N
D-Cysteine	N/A	N/A	N/A	N/A	N/A	N/A
L-Cysteinyl-Glycine	N	N	N	N	N	N
L-Cysteic Acid	N/A	N/A	N/A	N/A	N/A	N/A
Cysteamine	N/A	N/A	N/A	N/A	N/A	N/A
L-Cysteine Sulfinic Acid	N/A	N/A	N/A	N/A	N/A	N/A
N-Acetyl-L-Cysteine	N/A	N/A	N/A	N/A	N/A	N/A
S-Methyl-L-Cysteine	N/A	N/A	N/A	N/A	N/A	N/A
Cystathionine	N	N	N	N	N	N
Lanthionine	N/A	N/A	N/A	N/A	N/A	N/A
Glutathione	N	N	N	N	N	N
D,L-Ethionine	N/A	N/A	N/A	N/A	N/A	N/A
L-Methionine	N	N	N	N	N	N
D-Methionine	N	N	N	N	N	N
Glycyl-L-Methionine	N	N	N	N	N	N
N-Acetyl-D,L-Methionine	N/A	N/A	N/A	N/A	N/A	N/A
L-Methionine S-oxide	N	N	N	N	N	N
L-Methionine Sulfone	N/A	N/A	N/A	N/A	N/A	N/A
L-Djenkolic Acid	N/A	N/A	N/A	N/A	N/A	N/A
Thiourea	N/A	N/A	N/A	N/A	N/A	N/A
1-Thio-beta-D-Glucose	N/A	N/A	N/A	N/A	N/A	N/A
Lipoamide	N	N	N	N	N	N
Taurocholic Acid	N/A	N/A	N/A	N/A	N/A	N/A
Taurine	N/A	N/A	N/A	N/A	N/A	N/A
Hypotaurine	N/A	N/A	N/A	N/A	N/A	N/A
p-Amino Benzene Sulfonic Acid	N/A	N/A	N/A	N/A	N/A	N/A
Butane Sulfonic Acid	N/A	N/A	N/A	N/A	N/A	N/A
2-Hydroxyethane Sulfonic Acid	N/A	N/A	N/A	N/A	N/A	N/A
Methane Sulfonic Acid	N/A	N/A	N/A	N/A	N/A	N/A
Tetramethylene Sulfone	N/A	N/A	N/A	N/A	N/A	N/A
