# Supplementary material for: Using genome-scale metabolic models to compare serovars of the foodborne pathogen Listeria monocytogenes
Source: PLoS One. 2018 Jun 7;13(6):e0198584. doi: 10.1371/journal.pone.0198584 (PMC6012718; doi:10.1371/journal.pone.0198584)
Supplement: S4 Dataset — (XLSX) [file pone.0198584.s010.xlsx]

## Sheet: F2365 Base
Reaction
biomass0
EX_cpd00001_e0
EX_cpd00007_e0
EX_cpd00009_e0
EX_cpd00011_e0
EX_cpd00012_e0
EX_cpd00013_e0
EX_cpd00023_e0
EX_cpd00027_e0
EX_cpd00030_e0
EX_cpd00033_e0
EX_cpd00034_e0
EX_cpd00039_e0
EX_cpd00047_e0
EX_cpd00048_e0
EX_cpd00051_e0
EX_cpd00054_e0
EX_cpd00058_e0
EX_cpd00060_e0
EX_cpd00063_e0
EX_cpd00064_e0
EX_cpd00067_e0
EX_cpd00073_e0
EX_cpd00075_e0
EX_cpd00076_e0
EX_cpd00082_e0
EX_cpd00092_e0
EX_cpd00098_e0
EX_cpd00099_e0
EX_cpd00100_e0
EX_cpd00104_e0
EX_cpd00117_e0
EX_cpd00118_e0
EX_cpd00122_e0
EX_cpd00129_e0
EX_cpd00138_e0
EX_cpd00149_e0
EX_cpd00158_e0
EX_cpd00162_e0
EX_cpd00179_e0
EX_cpd00205_e0
EX_cpd00220_e0
EX_cpd00224_e0
EX_cpd00226_e0
EX_cpd00254_e0
EX_cpd00264_e0
EX_cpd00266_e0
EX_cpd00276_e0
EX_cpd00281_e0
EX_cpd00305_e0
EX_cpd00307_e0
EX_cpd00309_e0
EX_cpd00314_e0
EX_cpd00423_e0
EX_cpd00531_e0
EX_cpd00540_e0
EX_cpd00550_e0
EX_cpd00588_e0
EX_cpd00635_e0
EX_cpd00637_e0
EX_cpd00681_e0
EX_cpd00794_e0
EX_cpd00971_e0
EX_cpd01012_e0
EX_cpd01017_e0
EX_cpd01030_e0
EX_cpd01048_e0
EX_cpd01092_e0
EX_cpd01171_e0
EX_cpd01262_e0
EX_cpd01329_e0
EX_cpd01914_e0
EX_cpd03424_e0
EX_cpd03696_e0
EX_cpd04097_e0
EX_cpd04098_e0
EX_cpd08305_e0
EX_cpd08306_e0
EX_cpd08636_c0
EX_cpd10515_e0
EX_cpd10516_e0
EX_cpd11416_c0
EX_cpd11576_e0
EX_cpd11580_e0
EX_cpd11581_e0
EX_cpd11582_e0
EX_cpd11583_e0
EX_cpd11584_e0
EX_cpd11585_e0
EX_cpd11586_e0
EX_cpd11587_e0
EX_cpd11588_e0
EX_cpd11589_e0
EX_cpd11590_e0
EX_cpd11591_e0
EX_cpd11592_e0
EX_cpd11593_e0
EX_cpd11597_e0
EX_cpd15378_e0
EX_cpd15603_e0
EX_cpd15604_e0
EX_cpd15605_e0
EX_cpd15606_e0
rxn00001_c0
rxn00006_c0
rxn00010_c0
rxn00011_c0
rxn00020_c0
rxn00022_c0
rxn00029_c0
rxn00048_c0
rxn00056_c0
rxn00058_c0
rxn00060_c0
rxn00062_c0
rxn00074_c0
rxn00077_c0
rxn00085_c0
rxn00086_c0
rxn00097_c0
rxn00100_c0
rxn00114_c0
rxn00117_c0
rxn00122_c0
rxn00125_c0
rxn00126_c0
rxn00132_c0
rxn00137_c0
rxn00138_c0
rxn00139_c0
rxn00145_c0
rxn00148_c0
rxn00151_c0
rxn00157_c0
rxn00159_c0
rxn00165_c0
rxn00171_c0
rxn00173_c0
rxn00178_c0
rxn00179_c0
rxn00184_c0
rxn00187_c0
rxn00192_c0
rxn00193_c0
rxn00194_c0
rxn00199_c0
rxn00206_c0
rxn00208_c0
rxn00209_c0
rxn00213_c0
rxn00214_c0
rxn00216_c0
rxn00222_c0
rxn00224_c0
rxn00225_c0
rxn00231_c0
rxn00237_c0
rxn00239_c0
rxn00256_c0
rxn00260_c0
rxn00262_c0
rxn00278_c0
rxn00283_c0
rxn00288_c0
rxn00292_c0
rxn00293_c0
rxn00295_c0
rxn00297_c0
rxn00299_c0
rxn00300_c0
rxn00302_c0
rxn00303_c0
rxn00313_c0
rxn00322_c0
rxn00324_c0
rxn00337_c0
rxn00338_c0
rxn00342_c0
rxn00346_c0
rxn00351_c0
rxn00363_c0
rxn00364_c0
rxn00365_c0
rxn00368_c0
rxn00369_c0
rxn00371_c0
rxn00378_c0
rxn00392_c0
rxn00395_c0
rxn00405_c0
rxn00409_c0
rxn00410_c0
rxn00412_c0
rxn00414_c0
rxn00420_c0
rxn00423_c0
rxn00438_c0
rxn00440_c0
rxn00459_c0
rxn00461_c0
rxn00469_c0
rxn00470_c0
rxn00474_c0
rxn00493_c0
rxn00499_c0
rxn00501_c0
rxn00512_c0
rxn00515_c0
rxn00527_c0
rxn00539_c0
rxn00543_c0
rxn00545_c0
rxn00547_c0
rxn00549_c0
rxn00552_c0
rxn00555_c0
rxn00558_c0
rxn00559_c0
rxn00566_c0
rxn00575_c0
rxn00577_c0
rxn00604_c0
rxn00606_c0
rxn00608_c0
rxn00611_c0
rxn00612_c0
rxn00615_c0
rxn00616_c0
rxn00621_c0
rxn00623_c0
rxn00646_c0
rxn00649_c0
rxn00650_c0
rxn00670_c0
rxn00671_c0
rxn00676_c0
rxn00686_c0
rxn00690_c0
rxn00692_c0
rxn00693_c0
rxn00707_c0
rxn00708_c0
rxn00709_c0
rxn00710_c0
rxn00711_c0
rxn00712_c0
rxn00713_c0
rxn00715_c0
rxn00726_c0
rxn00727_c0
rxn00737_c0
rxn00740_c0
rxn00745_c0
rxn00747_c0
rxn00748_c0
rxn00758_c0
rxn00762_c0
rxn00763_c0
rxn00770_c0
rxn00775_c0
rxn00776_c0
rxn00777_c0
rxn00778_c0
rxn00781_c0
rxn00784_c0
rxn00785_c0
rxn00786_c0
rxn00787_c0
rxn00789_c0
rxn00790_c0
rxn00791_c0
rxn00799_c0
rxn00800_c0
rxn00802_c0
rxn00806_c0
rxn00829_c0
rxn00830_c0
rxn00831_c0
rxn00832_c0
rxn00834_c0
rxn00838_c0
rxn00839_c0
rxn00849_c0
rxn00851_c0
rxn00863_c0
rxn00874_c0
rxn00875_c0
rxn00879_c0
rxn00881_c0
rxn00882_c0
rxn00883_c0
rxn00898_c0
rxn00902_c0
rxn00903_c0
rxn00907_c0
rxn00910_c0
rxn00912_c0
rxn00913_c0
rxn00916_c0
rxn00926_c0
rxn00929_c0
rxn00931_c0
rxn00938_c0
rxn00950_c0
rxn00952_c0
rxn00966_c0
rxn00973_c0
rxn00974_c0
rxn00979_c0
rxn00985_c0
rxn00990_c0
rxn01000_c0
rxn01011_c0
rxn01013_c0
rxn01018_c0
rxn01019_c0
rxn01029_c0
rxn01069_c0
rxn01073_c0
rxn01100_c0
rxn01101_c0
rxn01102_c0
rxn01106_c0
rxn01115_c0
rxn01116_c0
rxn01127_c0
rxn01128_c0
rxn01129_c0
rxn01132_c0
rxn01133_c0
rxn01138_c0
rxn01143_c0
rxn01145_c0
rxn01169_c0
rxn01171_c0
rxn01200_c0
rxn01208_c0
rxn01211_c0
rxn01213_c0
rxn01217_c0
rxn01218_c0
rxn01219_c0
rxn01236_c0
rxn01241_c0
rxn01255_c0
rxn01256_c0
rxn01257_c0
rxn01258_c0
rxn01259_c0
rxn01265_c0
rxn01268_c0
rxn01269_c0
rxn01270_c0
rxn01274_c0
rxn01275_c0
rxn01280_c0
rxn01281_c0
rxn01291_c0
rxn01300_c0
rxn01301_c0
rxn01302_c0
rxn01303_c0
rxn01329_c0
rxn01331_c0
rxn01332_c0
rxn01333_c0
rxn01334_c0
rxn01343_c0
rxn01353_c0
rxn01358_c0
rxn01360_c0
rxn01362_c0
rxn01366_c0
rxn01368_c0
rxn01370_c0
rxn01387_c0
rxn01388_c0
rxn01390_c0
rxn01434_c0
rxn01444_c0
rxn01445_c0
rxn01446_c0
rxn01454_c0
rxn01465_c0
rxn01466_c0
rxn01476_c0
rxn01484_c0
rxn01485_c0
rxn01486_c0
rxn01492_c0
rxn01506_c0
rxn01507_c0
rxn01508_c0
rxn01509_c0
rxn01510_c0
rxn01512_c0
rxn01513_c0
rxn01515_c0
rxn01516_c0
rxn01518_c0
rxn01519_c0
rxn01520_c0
rxn01521_c0
rxn01544_c0
rxn01548_c0
rxn01575_c0
rxn01602_c0
rxn01603_c0
rxn01607_c0
rxn01621_c0
rxn01629_c0
rxn01636_c0
rxn01637_c0
rxn01643_c0
rxn01644_c0
rxn01646_c0
rxn01647_c0
rxn01648_c0
rxn01649_c0
rxn01653_c0
rxn01664_c0
rxn01670_c0
rxn01673_c0
rxn01674_c0
rxn01678_c0
rxn01679_c0
rxn01682_c0
rxn01705_c0
rxn01706_c0
rxn01709_c0
rxn01739_c0
rxn01740_c0
rxn01761_c0
rxn01790_c0
rxn01791_c0
rxn01799_c0
rxn01800_c0
rxn01816_c0
rxn01834_c0
rxn01843_c0
rxn01859_c0
rxn01870_c0
rxn01871_c0
rxn01879_c0
rxn01917_c0
rxn01925_c0
rxn01951_c0
rxn01961_c0
rxn01964_c0
rxn01966_c0
rxn01967_c0
rxn01972_c0
rxn01974_c0
rxn01975_c0
rxn01977_c0
rxn01985_c0
rxn01986_c0
rxn02005_c0
rxn02007_c0
rxn02008_c0
rxn02011_c0
rxn02046_c0
rxn02056_c0
rxn02113_c0
rxn02155_c0
rxn02159_c0
rxn02160_c0
rxn02161_c0
rxn02175_c0
rxn02177_c0
rxn02185_c0
rxn02186_c0
rxn02187_c0
rxn02200_c0
rxn02201_c0
rxn02212_c0
rxn02213_c0
rxn02222_c0
rxn02264_c0
rxn02275_c0
rxn02285_c0
rxn02286_c0
rxn02287_c0
rxn02288_c0
rxn02302_c0
rxn02303_c0
rxn02304_c0
rxn02305_c0
rxn02314_c0
rxn02320_c0
rxn02322_c0
rxn02339_c0
rxn02341_c0
rxn02342_c0
rxn02356_c0
rxn02358_c0
rxn02373_c0
rxn02374_c0
rxn02380_c0
rxn02400_c0
rxn02402_c0
rxn02465_c0
rxn02473_c0
rxn02474_c0
rxn02475_c0
rxn02476_c0
rxn02503_c0
rxn02504_c0
rxn02507_c0
rxn02508_c0
rxn02527_c0
rxn02666_c0
rxn02680_c0
rxn02774_c0
rxn02775_c0
rxn02788_c0
rxn02789_c0
rxn02804_c0
rxn02811_c0
rxn02831_c0
rxn02832_c0
rxn02834_c0
rxn02835_c0
rxn02895_c0
rxn02897_c0
rxn02898_c0
rxn02914_c0
rxn02916_c0
rxn02929_c0
rxn02937_c0
rxn02938_c0
rxn02988_c0
rxn03004_c0
rxn03012_c0
rxn03030_c0
rxn03052_c0
rxn03062_c0
rxn03068_c0
rxn03075_c0
rxn03080_c0
rxn03084_c0
rxn03086_c0
rxn03108_c0
rxn03135_c0
rxn03136_c0
rxn03137_c0
rxn03147_c0
rxn03150_c0
rxn03164_c0
rxn03167_c0
rxn03174_c0
rxn03175_c0
rxn03194_c0
rxn03243_c0
rxn03248_c0
rxn03384_c0
rxn03393_c0
rxn03395_c0
rxn03397_c0
rxn03406_c0
rxn03407_c0
rxn03408_c0
rxn03409_c0
rxn03419_c0
rxn03421_c0
rxn03435_c0
rxn03436_c0
rxn03437_c0
rxn03445_c0
rxn03446_c0
rxn03481_c0
rxn03482_c0
rxn03491_c0
rxn03492_c0
rxn03512_c0
rxn03513_c0
rxn03514_c0
rxn03535_c0
rxn03536_c0
rxn03537_c0
rxn03538_c0
rxn03638_c0
rxn03839_c0
rxn03841_c0
rxn03843_c0
rxn03852_c0
rxn03856_c0
rxn03869_c0
rxn03886_c0
rxn03891_c0
rxn03892_c0
rxn03893_c0
rxn03901_c0
rxn03903_c0
rxn03904_c0
rxn03907_c0
rxn03908_c0
rxn03909_c0
rxn03910_c0
rxn03931_c0
rxn03932_c0
rxn03933_c0
rxn03958_c0
rxn03974_c0
rxn03975_c0
rxn04045_c0
rxn04046_c0
rxn04047_c0
rxn04048_c0
rxn04050_c0
rxn04052_c0
rxn04113_c0
rxn04132_c0
rxn04133_c0
rxn04139_c0
rxn04308_c0
rxn04385_c0
rxn04386_c0
rxn04456_c0
rxn04457_c0
rxn04674_c0
rxn04713_c0
rxn04794_c0
rxn04954_c0
rxn04996_c0
rxn05024_c0
rxn05029_c0
rxn05039_c0
rxn05040_c0
rxn05064_c0
rxn05108_c0
rxn05116_c0
rxn05144_c0
rxn05145_c0
rxn05147_c0
rxn05149_c0
rxn05150_c0
rxn05159_c0
rxn05163_c0
rxn05170_c0
rxn05173_c0
rxn05175_c0
rxn05180_c0
rxn05181_c0
rxn05183_c0
rxn05184_c0
rxn05187_c0
rxn05192_c0
rxn05193_c0
rxn05195_c0
rxn05197_c0
rxn05201_c0
rxn05202_c0
rxn05209_c0
rxn05219_c0
rxn05223_c0
rxn05226_c0
rxn05229_c0
rxn05231_c0
rxn05232_c0
rxn05233_c0
rxn05234_c0
rxn05235_c0
rxn05236_c0
rxn05287_c0
rxn05289_c0
rxn05293_c0
rxn05307_c0
rxn05312_c0
rxn05315_c0
rxn05319_c0
rxn05322_c0
rxn05323_c0
rxn05324_c0
rxn05325_c0
rxn05326_c0
rxn05327_c0
rxn05328_c0
rxn05336_c0
rxn05337_c0
rxn05338_c0
rxn05339_c0
rxn05340_c0
rxn05341_c0
rxn05342_c0
rxn05343_c0
rxn05344_c0
rxn05345_c0
rxn05346_c0
rxn05347_c0
rxn05348_c0
rxn05349_c0
rxn05350_c0
rxn05351_c0
rxn05352_c0
rxn05353_c0
rxn05354_c0
rxn05355_c0
rxn05356_c0
rxn05357_c0
rxn05358_c0
rxn05359_c0
rxn05360_c0
rxn05361_c0
rxn05362_c0
rxn05363_c0
rxn05364_c0
rxn05365_c0
rxn05366_c0
rxn05367_c0
rxn05368_c0
rxn05369_c0
rxn05370_c0
rxn05371_c0
rxn05372_c0
rxn05373_c0
rxn05374_c0
rxn05375_c0
rxn05376_c0
rxn05377_c0
rxn05378_c0
rxn05379_c0
rxn05380_c0
rxn05381_c0
rxn05382_c0
rxn05383_c0
rxn05384_c0
rxn05385_c0
rxn05386_c0
rxn05387_c0
rxn05388_c0
rxn05389_c0
rxn05390_c0
rxn05391_c0
rxn05392_c0
rxn05393_c0
rxn05394_c0
rxn05395_c0
rxn05396_c0
rxn05397_c0
rxn05398_c0
rxn05399_c0
rxn05400_c0
rxn05401_c0
rxn05402_c0
rxn05403_c0
rxn05404_c0
rxn05405_c0
rxn05406_c0
rxn05407_c0
rxn05408_c0
rxn05409_c0
rxn05410_c0
rxn05412_c0
rxn05413_c0
rxn05414_c0
rxn05416_c0
rxn05417_c0
rxn05418_c0
rxn05420_c0
rxn05421_c0
rxn05422_c0
rxn05424_c0
rxn05425_c0
rxn05426_c0
rxn05428_c0
rxn05429_c0
rxn05430_c0
rxn05432_c0
rxn05433_c0
rxn05434_c0
rxn05435_c0
rxn05436_c0
rxn05437_c0
rxn05438_c0
rxn05439_c0
rxn05440_c0
rxn05441_c0
rxn05442_c0
rxn05443_c0
rxn05444_c0
rxn05445_c0
rxn05446_c0
rxn05447_c0
rxn05448_c0
rxn05449_c0
rxn05450_c0
rxn05451_c0
rxn05452_c0
rxn05453_c0
rxn05454_c0
rxn05455_c0
rxn05456_c0
rxn05457_c0
rxn05458_c0
rxn05459_c0
rxn05460_c0
rxn05461_c0
rxn05462_c0
rxn05463_c0
rxn05464_c0
rxn05465_c0
rxn05466_c0
rxn05467_c0
rxn05468_c0
rxn05485_c0
rxn05494_c0
rxn05501_c0
rxn05504_c0
rxn05505_c0
rxn05506_c0
rxn05507_c0
rxn05514_c0
rxn05515_c0
rxn05516_c0
rxn05517_c0
rxn05518_c0
rxn05527_c0
rxn05528_c0
rxn05533_c0
rxn05534_c0
rxn05535_c0
rxn05536_c0
rxn05537_c0
rxn05538_c0
rxn05539_c0
rxn05540_c0
rxn05541_c0
rxn05542_c0
rxn05543_c0
rxn05544_c0
rxn05545_c0
rxn05546_c0
rxn05547_c0
rxn05551_c0
rxn05555_c0
rxn05559_c0
rxn05560_c0
rxn05567_c0
rxn05569_c0
rxn05579_c0
rxn05581_c0
rxn05582_c0
rxn05596_c0
rxn05607_c0
rxn05608_c0
rxn05610_c0
rxn05613_c0
rxn05614_c0
rxn05616_c0
rxn05617_c0
rxn05618_c0
rxn05625_c0
rxn05638_c0
rxn05645_c0
rxn05647_c0
rxn05649_c0
rxn05651_c0
rxn05655_c0
rxn05667_c0
rxn05682_c0
rxn05733_c0
rxn05746_c0
rxn05938_c0
rxn05957_c0
rxn05958_c0
rxn06023_c0
rxn06075_c0
rxn06076_c0
rxn06077_c0
rxn06078_c0
rxn06335_c0
rxn06377_c0
rxn06493_c0
rxn06510_c0
rxn06586_c0
rxn06591_c0
rxn06600_c0
rxn06672_c0
rxn06673_c0
rxn06937_c0
rxn06979_c0
rxn07430_c0
rxn07431_c0
rxn07432_c0
rxn07433_c0
rxn07434_c0
rxn07435_c0
rxn07438_c0
rxn07584_c0
rxn07586_c0
rxn07587_c0
rxn07588_c0
rxn07589_c0
rxn08025_c0
rxn08040_c0
rxn08083_c0
rxn08084_c0
rxn08085_c0
rxn08086_c0
rxn08087_c0
rxn08088_c0
rxn08089_c0
rxn08131_c0
rxn08194_c0
rxn08291_c0
rxn08299_c0
rxn08306_c0
rxn08307_c0
rxn08308_c0
rxn08309_c0
rxn08310_c0
rxn08311_c0
rxn08312_c0
rxn08333_c0
rxn08335_c0
rxn08336_c0
rxn08352_c0
rxn08527_c0
rxn08528_c0
rxn08546_c0
rxn08547_c0
rxn08548_c0
rxn08549_c0
rxn08550_c0
rxn08551_c0
rxn08552_c0
rxn08556_c0
rxn08557_c0
rxn08558_c0
rxn08669_c0
rxn08756_c0
rxn08792_c0
rxn08793_c0
rxn08796_c0
rxn08797_c0
rxn08798_c0
rxn08799_c0
rxn08800_c0
rxn08801_c0
rxn08802_c0
rxn08803_c0
rxn08804_c0
rxn08805_c0
rxn08806_c0
rxn08807_c0
rxn08808_c0
rxn08809_c0
rxn08810_c0
rxn08811_c0
rxn08812_c0
rxn08813_c0
rxn08814_c0
rxn08815_c0
rxn08816_c0
rxn08817_c0
rxn08818_c0
rxn08819_c0
rxn08820_c0
rxn08821_c0
rxn08822_c0
rxn08823_c0
rxn08838_c0
rxn08839_c0
rxn08840_c0
rxn08841_c0
rxn08842_c0
rxn08843_c0
rxn08844_c0
rxn08845_c0
rxn08846_c0
rxn08847_c0
rxn08848_c0
rxn08849_c0
rxn08850_c0
rxn08851_c0
rxn08933_c0
rxn08934_c0
rxn08935_c0
rxn08936_c0
rxn08971_c0
rxn08975_c0
rxn08976_c0
rxn09106_c0
rxn09108_c0
rxn09109_c0
rxn09110_c0
rxn09111_c0
rxn09112_c0
rxn09113_c0
rxn09114_c0
rxn09135_c0
rxn09167_c0
rxn09177_c0
rxn09264_c0
rxn09265_c0
rxn09272_c0
rxn09296_c0
rxn09310_c0
rxn09562_c0
rxn09657_c0
rxn09674_c0
rxn09944_c0
rxn09978_c0
rxn09979_c0
rxn09989_c0
rxn09992_c0
rxn10042_c0
rxn10046_c0
rxn10052_c0
rxn10060_c0
rxn10094_c0
rxn10113_c0
rxn10118_c0
rxn10131_c0
rxn10136_c0
rxn10147_c0
rxn10168_c0
rxn10174_c0
rxn10184_c0
rxn10191_c0
rxn10192_c0
rxn10193_c0
rxn10194_c0
rxn10195_c0
rxn10196_c0
rxn10197_c0
rxn10199_c0
rxn10202_c0
rxn10203_c0
rxn10204_c0
rxn10205_c0
rxn10206_c0
rxn10207_c0
rxn10208_c0
rxn10209_c0
rxn10210_c0
rxn10211_c0
rxn10212_c0
rxn10213_c0
rxn10214_c0
rxn10215_c0
rxn10216_c0
rxn10217_c0
rxn10218_c0
rxn10219_c0
rxn10220_c0
rxn10221_c0
rxn10222_c0
rxn10223_c0
rxn10224_c0
rxn10225_c0
rxn10226_c0
rxn10227_c0
rxn10232_c0
rxn10233_c0
rxn10253_c0
rxn10254_c0
rxn10259_c0
rxn10260_c0
rxn10261_c0
rxn10262_c0
rxn10263_c0
rxn10264_c0
rxn10265_c0
rxn10266_c0
rxn10273_c0
rxn10274_c0
rxn10275_c0
rxn10282_c0
rxn10283_c0
rxn10284_c0
rxn10291_c0
rxn10292_c0
rxn10293_c0
rxn10300_c0
rxn10301_c0
rxn10302_c0
rxn10307_c0
rxn10308_c0
rxn10309_c0
rxn10310_c0
rxn10311_c0
rxn10312_c0
rxn10313_c0
rxn10314_c0
rxn10315_c0
rxn10316_c0
rxn10317_c0
rxn10318_c0
rxn10319_c0
rxn10320_c0
rxn10321_c0
rxn10322_c0
rxn10323_c0
rxn10324_c0
rxn10334_c0
rxn10335_c0
rxn10336_c0
rxn10337_c0
rxn10338_c0
rxn10339_c0
rxn10340_c0
rxn10341_c0
rxn10342_c0
rxn10343_c0
rxn10344_c0
rxn10473_c0
rxn10474_c0
rxn10481_c0
rxn10571_c0
rxn10663_c0
rxn10806_c0
rxn10945_c0
rxn11268_c0
rxn11544_c0
rxn11702_c0
rxn11703_c0
rxn11944_c0
rxn11946_c0
rxn12008_c0
rxn12146_c0
rxn12147_c0
rxn12224_c0
rxn12225_c0
rxn12376_c0
rxn12510_c0
rxn12512_c0
rxn12633_c0
rxn12634_c0
rxn12635_c0
rxn12636_c0
rxn12637_c0
rxn12638_c0
rxn12639_c0
rxn12640_c0
rxn12641_c0
rxn12642_c0
rxn12643_c0
rxn12644_c0
rxn12645_c0
rxn12646_c0
rxn12844_c0
rxn12845_c0
rxn12846_c0
rxn12847_c0
rxn12848_c0
rxn12849_c0
rxn12850_c0
rxn12851_c0
rxn13085_c0
rxn13782_c0
rxn13783_c0
rxn13784_c0
rxn13838_c0

## Sheet: F2365 Final
Reaction
biomass0
EX_cpd00001_e0
EX_cpd00007_e0
EX_cpd00009_e0
EX_cpd00011_e0
EX_cpd00012_e0
EX_cpd00013_e0
EX_cpd00018_e0
EX_cpd00020_e0
EX_cpd00023_e0
EX_cpd00027_e0
EX_cpd00029_e0
EX_cpd00030_e0
EX_cpd00033_e0
EX_cpd00034_e0
EX_cpd00035_e0
EX_cpd00036_e0
EX_cpd00039_e0
EX_cpd00040_e0
EX_cpd00041_e0
EX_cpd00042_e0
EX_cpd00046_e0
EX_cpd00047_e0
EX_cpd00048_e0
EX_cpd00051_e0
EX_cpd00053_e0
EX_cpd00054_e0
EX_cpd00058_e0
EX_cpd00060_e0
EX_cpd00061_e0
EX_cpd00063_e0
EX_cpd00064_e0
EX_cpd00065_e0
EX_cpd00066_e0
EX_cpd00067_e0
EX_cpd00069_e0
EX_cpd00072_e0
EX_cpd00073_e0
EX_cpd00075_e0
EX_cpd00076_e0
EX_cpd00079_e0
EX_cpd00080_e0
EX_cpd00082_e0
EX_cpd00084_e0
EX_cpd00089_e0
EX_cpd00091_e0
EX_cpd00092_e0
EX_cpd00094_e0
EX_cpd00098_e0
EX_cpd00099_e0
EX_cpd00100_e0
EX_cpd00104_e0
EX_cpd00106_e0
EX_cpd00107_e0
EX_cpd00117_e0
EX_cpd00118_e0
EX_cpd00119_e0
EX_cpd00122_e0
EX_cpd00126_e0
EX_cpd00128_e0
EX_cpd00129_e0
EX_cpd00130_e0
EX_cpd00132_e0
EX_cpd00136_e0
EX_cpd00137_e0
EX_cpd00138_e0
EX_cpd00139_e0
EX_cpd00141_e0
EX_cpd00142_e0
EX_cpd00146_e0
EX_cpd00149_e0
EX_cpd00152_e0
EX_cpd00156_e0
EX_cpd00157_e0
EX_cpd00158_e0
EX_cpd00159_e0
EX_cpd00161_e0
EX_cpd00162_e0
EX_cpd00169_e0
EX_cpd00179_e0
EX_cpd00182_e0
EX_cpd00184_e0
EX_cpd00186_e0
EX_cpd00196_e0
EX_cpd00205_e0
EX_cpd00207_e0
EX_cpd00211_e0
EX_cpd00213_e0
EX_cpd00214_e0
EX_cpd00220_e0
EX_cpd00222_e0
EX_cpd00224_e0
EX_cpd00226_e0
EX_cpd00227_e0
EX_cpd00235_e0
EX_cpd00246_e0
EX_cpd00249_e0
EX_cpd00254_e0
EX_cpd00264_e0
EX_cpd00266_e0
EX_cpd00268_e0
EX_cpd00274_e0
EX_cpd00276_e0
EX_cpd00281_e0
EX_cpd00284_e0
EX_cpd00288_e0
EX_cpd00305_e0
EX_cpd00307_e0
EX_cpd00309_e0
EX_cpd00311_e0
EX_cpd00314_e0
EX_cpd00322_e0
EX_cpd00361_e0
EX_cpd00367_e0
EX_cpd00396_e0
EX_cpd00417_e0
EX_cpd00421_e0
EX_cpd00423_e0
EX_cpd00424_e0
EX_cpd00438_e0
EX_cpd00453_e0
EX_cpd00477_e0
EX_cpd00482_e0
EX_cpd00485_e0
EX_cpd00492_e0
EX_cpd00531_e0
EX_cpd00540_e0
EX_cpd00550_e0
EX_cpd00588_e0
EX_cpd00635_e0
EX_cpd00637_e0
EX_cpd00681_e0
EX_cpd00738_e0
EX_cpd00794_e0
EX_cpd00851_e0
EX_cpd00971_e0
EX_cpd01012_e0
EX_cpd01017_e0
EX_cpd01030_e0
EX_cpd01048_e0
EX_cpd01092_e0
EX_cpd01171_e0
EX_cpd01217_e0
EX_cpd01262_e0
EX_cpd01329_e0
EX_cpd01399_e0
EX_cpd01665_e0
EX_cpd01914_e0
EX_cpd03424_e0
EX_cpd03696_e0
EX_cpd03734_e0
EX_cpd04097_e0
EX_cpd04098_e0
EX_cpd08305_e0
EX_cpd08306_e0
EX_cpd08636_c0
EX_cpd08928_e0
EX_cpd10515_e0
EX_cpd10516_e0
EX_cpd11416_c0
EX_cpd11576_e0
EX_cpd11580_e0
EX_cpd11581_e0
EX_cpd11582_e0
EX_cpd11583_e0
EX_cpd11584_e0
EX_cpd11585_e0
EX_cpd11586_e0
EX_cpd11587_e0
EX_cpd11588_e0
EX_cpd11589_e0
EX_cpd11590_e0
EX_cpd11591_e0
EX_cpd11592_e0
EX_cpd11593_e0
EX_cpd11594_e0
EX_cpd11597_e0
EX_cpd15378_e0
EX_cpd15584_e0
EX_cpd15585_e0
EX_cpd15603_e0
EX_cpd15604_e0
EX_cpd15605_e0
EX_cpd15606_e0
rxn00001_c0
rxn00006_c0
rxn00010_c0
rxn00011_c0
rxn00020_c0
rxn00022_c0
rxn00029_c0
rxn00048_c0
rxn00056_c0
rxn00058_c0
rxn00060_c0
rxn00062_c0
rxn00074_c0
rxn00077_c0
rxn00085_c0
rxn00086_c0
rxn00097_c0
rxn00100_c0
rxn00114_c0
rxn00117_c0
rxn00122_c0
rxn00125_c0
rxn00126_c0
rxn00132_c0
rxn00137_c0
rxn00138_c0
rxn00139_c0
rxn00145_c0
rxn00148_c0
rxn00151_c0
rxn00157_c0
rxn00159_c0
rxn00165_c0
rxn00171_c0
rxn00173_c0
rxn00178_c0
rxn00179_c0
rxn00184_c0
rxn00187_c0
rxn00192_c0
rxn00193_c0
rxn00194_c0
rxn00199_c0
rxn00206_c0
rxn00208_c0
rxn00209_c0
rxn00213_c0
rxn00214_c0
rxn00216_c0
rxn00222_c0
rxn00224_c0
rxn00225_c0
rxn00231_c0
rxn00237_c0
rxn00239_c0
rxn00256_c0
rxn00260_c0
rxn00262_c0
rxn00278_c0
rxn00283_c0
rxn00288_c0
rxn00292_c0
rxn00293_c0
rxn00295_c0
rxn00297_c0
rxn00299_c0
rxn00300_c0
rxn00302_c0
rxn00303_c0
rxn00313_c0
rxn00322_c0
rxn00324_c0
rxn00337_c0
rxn00338_c0
rxn00342_c0
rxn00346_c0
rxn00351_c0
rxn00363_c0
rxn00364_c0
rxn00365_c0
rxn00368_c0
rxn00369_c0
rxn00371_c0
rxn00378_c0
rxn00392_c0
rxn00395_c0
rxn00405_c0
rxn00409_c0
rxn00410_c0
rxn00412_c0
rxn00414_c0
rxn00420_c0
rxn00423_c0
rxn00438_c0
rxn00440_c0
rxn00459_c0
rxn00461_c0
rxn00469_c0
rxn00470_c0
rxn00474_c0
rxn00493_c0
rxn00499_c0
rxn00501_c0
rxn00512_c0
rxn00515_c0
rxn00527_c0
rxn00539_c0
rxn00543_c0
rxn00545_c0
rxn00547_c0
rxn00549_c0
rxn00552_c0
rxn00555_c0
rxn00558_c0
rxn00559_c0
rxn00566_c0
rxn00575_c0
rxn00577_c0
rxn00604_c0
rxn00606_c0
rxn00608_c0
rxn00611_c0
rxn00612_c0
rxn00615_c0
rxn00616_c0
rxn00621_c0
rxn00623_c0
rxn00646_c0
rxn00649_c0
rxn00650_c0
rxn00670_c0
rxn00671_c0
rxn00676_c0
rxn00686_c0
rxn00690_c0
rxn00692_c0
rxn00693_c0
rxn00707_c0
rxn00708_c0
rxn00709_c0
rxn00710_c0
rxn00711_c0
rxn00712_c0
rxn00713_c0
rxn00715_c0
rxn00726_c0
rxn00727_c0
rxn00737_c0
rxn00740_c0
rxn00745_c0
rxn00747_c0
rxn00748_c0
rxn00758_c0
rxn00762_c0
rxn00763_c0
rxn00770_c0
rxn00775_c0
rxn00776_c0
rxn00777_c0
rxn00778_c0
rxn00781_c0
rxn00784_c0
rxn00785_c0
rxn00786_c0
rxn00787_c0
rxn00789_c0
rxn00790_c0
rxn00791_c0
rxn00799_c0
rxn00800_c0
rxn00802_c0
rxn00806_c0
rxn00829_c0
rxn00830_c0
rxn00831_c0
rxn00832_c0
rxn00834_c0
rxn00838_c0
rxn00839_c0
rxn00849_c0
rxn00851_c0
rxn00863_c0
rxn00874_c0
rxn00875_c0
rxn00879_c0
rxn00881_c0
rxn00882_c0
rxn00883_c0
rxn00898_c0
rxn00902_c0
rxn00903_c0
rxn00907_c0
rxn00910_c0
rxn00912_c0
rxn00913_c0
rxn00916_c0
rxn00926_c0
rxn00929_c0
rxn00931_c0
rxn00938_c0
rxn00950_c0
rxn00952_c0
rxn00966_c0
rxn00973_c0
rxn00974_c0
rxn00979_c0
rxn00985_c0
rxn00990_c0
rxn01000_c0
rxn01011_c0
rxn01013_c0
rxn01018_c0
rxn01019_c0
rxn01029_c0
rxn01069_c0
rxn01073_c0
rxn01100_c0
rxn01101_c0
rxn01102_c0
rxn01106_c0
rxn01115_c0
rxn01116_c0
rxn01127_c0
rxn01128_c0
rxn01129_c0
rxn01132_c0
rxn01133_c0
rxn01138_c0
rxn01143_c0
rxn01145_c0
rxn01169_c0
rxn01171_c0
rxn01200_c0
rxn01208_c0
rxn01211_c0
rxn01213_c0
rxn01217_c0
rxn01218_c0
rxn01219_c0
rxn01236_c0
rxn01241_c0
rxn01255_c0
rxn01256_c0
rxn01257_c0
rxn01258_c0
rxn01259_c0
rxn01265_c0
rxn01268_c0
rxn01269_c0
rxn01270_c0
rxn01274_c0
rxn01275_c0
rxn01280_c0
rxn01281_c0
rxn01291_c0
rxn01300_c0
rxn01301_c0
rxn01302_c0
rxn01303_c0
rxn01329_c0
rxn01331_c0
rxn01332_c0
rxn01333_c0
rxn01334_c0
rxn01343_c0
rxn01353_c0
rxn01358_c0
rxn01360_c0
rxn01362_c0
rxn01366_c0
rxn01368_c0
rxn01370_c0
rxn01387_c0
rxn01388_c0
rxn01390_c0
rxn01434_c0
rxn01444_c0
rxn01445_c0
rxn01446_c0
rxn01454_c0
rxn01465_c0
rxn01466_c0
rxn01476_c0
rxn01484_c0
rxn01485_c0
rxn01486_c0
rxn01492_c0
rxn01506_c0
rxn01507_c0
rxn01508_c0
rxn01509_c0
rxn01510_c0
rxn01512_c0
rxn01513_c0
rxn01515_c0
rxn01516_c0
rxn01518_c0
rxn01519_c0
rxn01520_c0
rxn01521_c0
rxn01544_c0
rxn01548_c0
rxn01575_c0
rxn01602_c0
rxn01603_c0
rxn01607_c0
rxn01621_c0
rxn01629_c0
rxn01636_c0
rxn01637_c0
rxn01643_c0
rxn01644_c0
rxn01646_c0
rxn01647_c0
rxn01648_c0
rxn01649_c0
rxn01653_c0
rxn01664_c0
rxn01670_c0
rxn01673_c0
rxn01674_c0
rxn01678_c0
rxn01679_c0
rxn01682_c0
rxn01705_c0
rxn01706_c0
rxn01709_c0
rxn01739_c0
rxn01740_c0
rxn01761_c0
rxn01790_c0
rxn01791_c0
rxn01799_c0
rxn01800_c0
rxn01816_c0
rxn01834_c0
rxn01843_c0
rxn01859_c0
rxn01870_c0
rxn01871_c0
rxn01879_c0
rxn01917_c0
rxn01925_c0
rxn01951_c0
rxn01961_c0
rxn01964_c0
rxn01966_c0
rxn01967_c0
rxn01972_c0
rxn01974_c0
rxn01975_c0
rxn01977_c0
rxn01985_c0
rxn01986_c0
rxn02005_c0
rxn02007_c0
rxn02008_c0
rxn02011_c0
rxn02046_c0
rxn02056_c0
rxn02113_c0
rxn02155_c0
rxn02159_c0
rxn02160_c0
rxn02161_c0
rxn02175_c0
rxn02177_c0
rxn02185_c0
rxn02186_c0
rxn02187_c0
rxn02200_c0
rxn02201_c0
rxn02212_c0
rxn02213_c0
rxn02222_c0
rxn02264_c0
rxn02275_c0
rxn02285_c0
rxn02286_c0
rxn02287_c0
rxn02288_c0
rxn02302_c0
rxn02303_c0
rxn02304_c0
rxn02305_c0
rxn02314_c0
rxn02320_c0
rxn02322_c0
rxn02339_c0
rxn02341_c0
rxn02342_c0
rxn02356_c0
rxn02358_c0
rxn02373_c0
rxn02374_c0
rxn02380_c0
rxn02400_c0
rxn02402_c0
rxn02465_c0
rxn02473_c0
rxn02474_c0
rxn02475_c0
rxn02476_c0
rxn02503_c0
rxn02504_c0
rxn02507_c0
rxn02508_c0
rxn02527_c0
rxn02666_c0
rxn02680_c0
rxn02774_c0
rxn02775_c0
rxn02788_c0
rxn02789_c0
rxn02804_c0
rxn02811_c0
rxn02831_c0
rxn02832_c0
rxn02834_c0
rxn02835_c0
rxn02895_c0
rxn02897_c0
rxn02898_c0
rxn02914_c0
rxn02916_c0
rxn02929_c0
rxn02937_c0
rxn02938_c0
rxn02988_c0
rxn03004_c0
rxn03012_c0
rxn03030_c0
rxn03052_c0
rxn03062_c0
rxn03068_c0
rxn03075_c0
rxn03080_c0
rxn03084_c0
rxn03086_c0
rxn03108_c0
rxn03135_c0
rxn03136_c0
rxn03137_c0
rxn03147_c0
rxn03150_c0
rxn03164_c0
rxn03167_c0
rxn03174_c0
rxn03175_c0
rxn03194_c0
rxn03243_c0
rxn03248_c0
rxn03384_c0
rxn03393_c0
rxn03395_c0
rxn03397_c0
rxn03406_c0
rxn03407_c0
rxn03408_c0
rxn03409_c0
rxn03419_c0
rxn03421_c0
rxn03435_c0
rxn03436_c0
rxn03437_c0
rxn03445_c0
rxn03446_c0
rxn03481_c0
rxn03482_c0
rxn03491_c0
rxn03492_c0
rxn03512_c0
rxn03513_c0
rxn03514_c0
rxn03535_c0
rxn03536_c0
rxn03537_c0
rxn03538_c0
rxn03638_c0
rxn03839_c0
rxn03841_c0
rxn03843_c0
rxn03852_c0
rxn03856_c0
rxn03869_c0
rxn03886_c0
rxn03891_c0
rxn03892_c0
rxn03893_c0
rxn03901_c0
rxn03903_c0
rxn03904_c0
rxn03907_c0
rxn03908_c0
rxn03909_c0
rxn03910_c0
rxn03931_c0
rxn03932_c0
rxn03933_c0
rxn03958_c0
rxn03974_c0
rxn03975_c0
rxn04045_c0
rxn04046_c0
rxn04047_c0
rxn04048_c0
rxn04050_c0
rxn04052_c0
rxn04113_c0
rxn04132_c0
rxn04133_c0
rxn04139_c0
rxn04308_c0
rxn04385_c0
rxn04386_c0
rxn04456_c0
rxn04457_c0
rxn04674_c0
rxn04713_c0
rxn04794_c0
rxn04954_c0
rxn04996_c0
rxn05024_c0
rxn05029_c0
rxn05039_c0
rxn05040_c0
rxn05064_c0
rxn05108_c0
rxn05116_c0
rxn05144_c0
rxn05145_c0
rxn05147_c0
rxn05149_c0
rxn05150_c0
rxn05159_c0
rxn05163_c0
rxn05170_c0
rxn05173_c0
rxn05175_c0
rxn05180_c0
rxn05181_c0
rxn05183_c0
rxn05184_c0
rxn05187_c0
rxn05192_c0
rxn05193_c0
rxn05195_c0
rxn05197_c0
rxn05201_c0
rxn05202_c0
rxn05209_c0
rxn05219_c0
rxn05223_c0
rxn05226_c0
rxn05229_c0
rxn05231_c0
rxn05232_c0
rxn05233_c0
rxn05234_c0
rxn05235_c0
rxn05236_c0
rxn05287_c0
rxn05289_c0
rxn05293_c0
rxn05307_c0
rxn05312_c0
rxn05315_c0
rxn05319_c0
rxn05322_c0
rxn05323_c0
rxn05324_c0
rxn05325_c0
rxn05326_c0
rxn05327_c0
rxn05328_c0
rxn05336_c0
rxn05337_c0
rxn05338_c0
rxn05339_c0
rxn05340_c0
rxn05341_c0
rxn05342_c0
rxn05343_c0
rxn05344_c0
rxn05345_c0
rxn05346_c0
rxn05347_c0
rxn05348_c0
rxn05349_c0
rxn05350_c0
rxn05351_c0
rxn05352_c0
rxn05353_c0
rxn05354_c0
rxn05355_c0
rxn05356_c0
rxn05357_c0
rxn05358_c0
rxn05359_c0
rxn05360_c0
rxn05361_c0
rxn05362_c0
rxn05363_c0
rxn05364_c0
rxn05365_c0
rxn05366_c0
rxn05367_c0
rxn05368_c0
rxn05369_c0
rxn05370_c0
rxn05371_c0
rxn05372_c0
rxn05373_c0
rxn05374_c0
rxn05375_c0
rxn05376_c0
rxn05377_c0
rxn05378_c0
rxn05379_c0
rxn05380_c0
rxn05381_c0
rxn05382_c0
rxn05383_c0
rxn05384_c0
rxn05385_c0
rxn05386_c0
rxn05387_c0
rxn05388_c0
rxn05389_c0
rxn05390_c0
rxn05391_c0
rxn05392_c0
rxn05393_c0
rxn05394_c0
rxn05395_c0
rxn05396_c0
rxn05397_c0
rxn05398_c0
rxn05399_c0
rxn05400_c0
rxn05401_c0
rxn05402_c0
rxn05403_c0
rxn05404_c0
rxn05405_c0
rxn05406_c0
rxn05407_c0
rxn05408_c0
rxn05409_c0
rxn05410_c0
rxn05412_c0
rxn05413_c0
rxn05414_c0
rxn05416_c0
rxn05417_c0
rxn05418_c0
rxn05420_c0
rxn05421_c0
rxn05422_c0
rxn05424_c0
rxn05425_c0
rxn05426_c0
rxn05428_c0
rxn05429_c0
rxn05430_c0
rxn05432_c0
rxn05433_c0
rxn05434_c0
rxn05435_c0
rxn05436_c0
rxn05437_c0
rxn05438_c0
rxn05439_c0
rxn05440_c0
rxn05441_c0
rxn05442_c0
rxn05443_c0
rxn05444_c0
rxn05445_c0
rxn05446_c0
rxn05447_c0
rxn05448_c0
rxn05449_c0
rxn05450_c0
rxn05451_c0
rxn05452_c0
rxn05453_c0
rxn05454_c0
rxn05455_c0
rxn05456_c0
rxn05457_c0
rxn05458_c0
rxn05459_c0
rxn05460_c0
rxn05461_c0
rxn05462_c0
rxn05463_c0
rxn05464_c0
rxn05465_c0
rxn05466_c0
rxn05467_c0
rxn05468_c0
rxn05485_c0
rxn05494_c0
rxn05501_c0
rxn05504_c0
rxn05505_c0
rxn05506_c0
rxn05507_c0
rxn05514_c0
rxn05515_c0
rxn05516_c0
rxn05517_c0
rxn05518_c0
rxn05527_c0
rxn05528_c0
rxn05533_c0
rxn05534_c0
rxn05535_c0
rxn05536_c0
rxn05537_c0
rxn05538_c0
rxn05539_c0
rxn05540_c0
rxn05541_c0
rxn05542_c0
rxn05543_c0
rxn05544_c0
rxn05545_c0
rxn05546_c0
rxn05547_c0
rxn05551_c0
rxn05555_c0
rxn05559_c0
rxn05560_c0
rxn05567_c0
rxn05569_c0
rxn05579_c0
rxn05581_c0
rxn05582_c0
rxn05596_c0
rxn05607_c0
rxn05608_c0
rxn05610_c0
rxn05613_c0
rxn05614_c0
rxn05616_c0
rxn05617_c0
rxn05618_c0
rxn05625_c0
rxn05638_c0
rxn05645_c0
rxn05647_c0
rxn05649_c0
rxn05651_c0
rxn05655_c0
rxn05667_c0
rxn05682_c0
rxn05733_c0
rxn05746_c0
rxn05938_c0
rxn05957_c0
rxn05958_c0
rxn06023_c0
rxn06075_c0
rxn06076_c0
rxn06077_c0
rxn06078_c0
rxn06335_c0
rxn06377_c0
rxn06493_c0
rxn06510_c0
rxn06586_c0
rxn06591_c0
rxn06600_c0
rxn06672_c0
rxn06673_c0
rxn06937_c0
rxn06979_c0
rxn07430_c0
rxn07431_c0
rxn07432_c0
rxn07433_c0
rxn07434_c0
rxn07435_c0
rxn07438_c0
rxn07584_c0
rxn07586_c0
rxn07587_c0
rxn07588_c0
rxn07589_c0
rxn08025_c0
rxn08040_c0
rxn08083_c0
rxn08084_c0
rxn08085_c0
rxn08086_c0
rxn08087_c0
rxn08088_c0
rxn08089_c0
rxn08131_c0
rxn08194_c0
rxn08291_c0
rxn08299_c0
rxn08306_c0
rxn08307_c0
rxn08308_c0
rxn08309_c0
rxn08310_c0
rxn08311_c0
rxn08312_c0
rxn08333_c0
rxn08335_c0
rxn08336_c0
rxn08352_c0
rxn08527_c0
rxn08528_c0
rxn08546_c0
rxn08547_c0
rxn08548_c0
rxn08549_c0
rxn08550_c0
rxn08551_c0
rxn08552_c0
rxn08556_c0
rxn08557_c0
rxn08558_c0
rxn08669_c0
rxn08756_c0
rxn08792_c0
rxn08793_c0
rxn08796_c0
rxn08797_c0
rxn08798_c0
rxn08799_c0
rxn08800_c0
rxn08801_c0
rxn08802_c0
rxn08803_c0
rxn08804_c0
rxn08805_c0
rxn08806_c0
rxn08807_c0
rxn08808_c0
rxn08809_c0
rxn08810_c0
rxn08811_c0
rxn08812_c0
rxn08813_c0
rxn08814_c0
rxn08815_c0
rxn08816_c0
rxn08817_c0
rxn08818_c0
rxn08819_c0
rxn08820_c0
rxn08821_c0
rxn08822_c0
rxn08823_c0
rxn08838_c0
rxn08839_c0
rxn08840_c0
rxn08841_c0
rxn08842_c0
rxn08843_c0
rxn08844_c0
rxn08845_c0
rxn08846_c0
rxn08847_c0
rxn08848_c0
rxn08849_c0
rxn08850_c0
rxn08851_c0
rxn08933_c0
rxn08934_c0
rxn08935_c0
rxn08936_c0
rxn08971_c0
rxn08975_c0
rxn08976_c0
rxn09106_c0
rxn09108_c0
rxn09109_c0
rxn09110_c0
rxn09111_c0
rxn09112_c0
rxn09113_c0
rxn09114_c0
rxn09135_c0
rxn09167_c0
rxn09177_c0
rxn09264_c0
rxn09265_c0
rxn09272_c0
rxn09296_c0
rxn09310_c0
rxn09562_c0
rxn09657_c0
rxn09674_c0
rxn09944_c0
rxn09978_c0
rxn09979_c0
rxn09989_c0
rxn09992_c0
rxn10042_c0
rxn10046_c0
rxn10052_c0
rxn10060_c0
rxn10094_c0
rxn10113_c0
rxn10118_c0
rxn10131_c0
rxn10136_c0
rxn10147_c0
rxn10168_c0
rxn10174_c0
rxn10184_c0
rxn10191_c0
rxn10192_c0
rxn10193_c0
rxn10194_c0
rxn10195_c0
rxn10196_c0
rxn10197_c0
rxn10199_c0
rxn10202_c0
rxn10203_c0
rxn10204_c0
rxn10205_c0
rxn10206_c0
rxn10207_c0
rxn10208_c0
rxn10209_c0
rxn10210_c0
rxn10211_c0
rxn10212_c0
rxn10213_c0
rxn10214_c0
rxn10215_c0
rxn10216_c0
rxn10217_c0
rxn10218_c0
rxn10219_c0
rxn10220_c0
rxn10221_c0
rxn10222_c0
rxn10223_c0
rxn10224_c0
rxn10225_c0
rxn10226_c0
rxn10227_c0
rxn10232_c0
rxn10233_c0
rxn10253_c0
rxn10254_c0
rxn10259_c0
rxn10260_c0
rxn10261_c0
rxn10262_c0
rxn10263_c0
rxn10264_c0
rxn10265_c0
rxn10266_c0
rxn10273_c0
rxn10274_c0
rxn10275_c0
rxn10282_c0
rxn10283_c0
rxn10284_c0
rxn10291_c0
rxn10292_c0
rxn10293_c0
rxn10300_c0
rxn10301_c0
rxn10302_c0
rxn10307_c0
rxn10308_c0
rxn10309_c0
rxn10310_c0
rxn10311_c0
rxn10312_c0
rxn10313_c0
rxn10314_c0
rxn10315_c0
rxn10316_c0
rxn10317_c0
rxn10318_c0
rxn10319_c0
rxn10320_c0
rxn10321_c0
rxn10322_c0
rxn10323_c0
rxn10324_c0
rxn10334_c0
rxn10335_c0
rxn10336_c0
rxn10337_c0
rxn10338_c0
rxn10339_c0
rxn10340_c0
rxn10341_c0
rxn10342_c0
rxn10343_c0
rxn10344_c0
rxn10473_c0
rxn10474_c0
rxn10481_c0
rxn10571_c0
rxn10663_c0
rxn10806_c0
rxn10945_c0
rxn11268_c0
rxn11544_c0
rxn11702_c0
rxn11703_c0
rxn11944_c0
rxn11946_c0
rxn12008_c0
rxn12146_c0
rxn12147_c0
rxn12224_c0
rxn12225_c0
rxn12376_c0
rxn12510_c0
rxn12512_c0
rxn12633_c0
rxn12634_c0
rxn12635_c0
rxn12636_c0
rxn12637_c0
rxn12638_c0
rxn12639_c0
rxn12640_c0
rxn12641_c0
rxn12642_c0
rxn12643_c0
rxn12644_c0
rxn12645_c0
rxn12646_c0
rxn12844_c0
rxn12845_c0
rxn12846_c0
rxn12847_c0
rxn12848_c0
rxn12849_c0
rxn12850_c0
rxn12851_c0
rxn13085_c0
rxn13782_c0
rxn13783_c0
rxn13784_c0
rxn13838_c0
rxn13839_c0
rxn13840_c0
rxn13841_c0
rxn13842_c0
rxn13843_c0
rxn13844_c0
rxn13845_c0
rxn13846_c0
rxn13847_c0
rxn13848_c0
rxn13849_c0
rxn13850_c0
rxn13851_c0
rxn13852_c0
rxn13853_c0
rxn13854_c0
rxn13855_c0
rxn13856_c0
rxn13857_c0
rxn13858_c0
rxn13859_c0
rxn13860_c0
rxn13861_c0
rxn13862_c0
rxn13863_c0
rxn13864_c0
rxn13865_c0
rxn13866_c0
rxn13867_c0
rxn13868_c0
rxn13869_c0
rxn13870_c0
rxn13871_c0
rxn13872_c0
rxn13873_c0
rxn13874_c0
rxn13875_c0
rxn13876_c0
rxn13877_c0
rxn13878_c0
rxn13879_c0
rxn13880_c0
rxn13881_c0
rxn13882_c0
rxn13883_c0
rxn13884_c0
rxn13885_c0
rxn13886_c0
rxn13887_c0
rxn13888_c0
rxn13889_c0
rxn13890_c0
rxn13891_c0
rxn13892_c0
rxn13893_c0
rxn13894_c0
rxn13895_c0
rxn13896_c0
rxn13897_c0
rxn13898_c0
rxn13899_c0
rxn13900_c0
rxn13901_c0
rxn13902_c0
rxn13903_c0
rxn13904_c0
rxn13905_c0
rxn13906_c0
rxn13907_c0
rxn13908_c0
rxn13909_c0
rxn13910_c0
rxn13911_c0
rxn13912_c0
rxn13913_c0
rxn13914_c0
rxn13915_c0
rxn13916_c0
rxn13917_c0
rxn13918_c0
rxn13919_c0
rxn13920_c0

## Sheet: J2031
Draft GEM	Curated GEM	Associated Enzyme*	Exchanged Compound**
biomass0	biomass0	#N/A	#N/A		* N/A represents unknown enzyme or non-enzymatic reaction
EX_cpd00001_e0	EX_cpd00001_e0	#N/A	H2O		** N/A represents non-exchange reaction
EX_cpd00007_e0	EX_cpd00007_e0	#N/A	O2
EX_cpd00009_e0	EX_cpd00009_e0	#N/A	Phosphate
EX_cpd00011_e0	EX_cpd00011_e0	#N/A	CO2
EX_cpd00012_e0	EX_cpd00012_e0	#N/A	PPi
EX_cpd00013_e0	EX_cpd00013_e0	#N/A	NH3
	EX_cpd00018_e0	#N/A	AMP
	EX_cpd00020_e0	#N/A	Pyruvate
EX_cpd00023_e0	EX_cpd00023_e0	#N/A	L-Glutamate
EX_cpd00027_e0	EX_cpd00027_e0	#N/A	D-Glucose
	EX_cpd00029_e0	#N/A	Acetate
EX_cpd00030_e0	EX_cpd00030_e0	#N/A	Mn2+
EX_cpd00033_e0	EX_cpd00033_e0	#N/A	Glycine
EX_cpd00034_e0	EX_cpd00034_e0	#N/A	Zn2+
	EX_cpd00035_e0	#N/A	L-Alanine
	EX_cpd00036_e0	#N/A	Succinate
EX_cpd00039_e0	EX_cpd00039_e0	#N/A	L-Lysine
	EX_cpd00040_e0	#N/A	Glyoxalate
	EX_cpd00041_e0	#N/A	L-Aspartate
	EX_cpd00042_e0	#N/A	GSH
	EX_cpd00046_e0	#N/A	CMP
EX_cpd00047_e0	EX_cpd00047_e0	#N/A	Formate
EX_cpd00048_e0	EX_cpd00048_e0	#N/A	Sulfate
EX_cpd00051_e0	EX_cpd00051_e0	#N/A	L-Arginine
	EX_cpd00053_e0	#N/A	L-Glutamine
EX_cpd00054_e0	EX_cpd00054_e0	#N/A	L-Serine
EX_cpd00058_e0	EX_cpd00058_e0	#N/A	Cu2+
EX_cpd00060_e0	EX_cpd00060_e0	#N/A	L-Methionine
	EX_cpd00061_e0	#N/A	Phosphoenolpyruvate
EX_cpd00063_e0	EX_cpd00063_e0	#N/A	Ca2+
EX_cpd00064_e0	EX_cpd00064_e0	#N/A	Ornithine
	EX_cpd00065_e0	#N/A	L-Tryptophan
	EX_cpd00066_e0	#N/A	L-Phenylalanine
EX_cpd00067_e0	EX_cpd00067_e0	#N/A	H+
	EX_cpd00069_e0	#N/A	L-Tyrosine
	EX_cpd00072_e0	#N/A	D-fructose-6-phosphate
EX_cpd00073_e0	EX_cpd00073_e0	#N/A	Urea
EX_cpd00075_e0	EX_cpd00075_e0	#N/A	Nitrite
EX_cpd00076_e0	EX_cpd00076_e0	#N/A	Sucrose
	EX_cpd00079_e0	#N/A	D-glucose-6-phosphate
	EX_cpd00080_e0	#N/A	Glycerol-3-phosphate
EX_cpd00082_e0	EX_cpd00082_e0	#N/A	D-Fructose
	EX_cpd00084_e0	#N/A	L-Cysteine
	EX_cpd00089_e0	#N/A	Glucose-1-phosphate
	EX_cpd00091_e0	#N/A	UMP
EX_cpd00092_e0	EX_cpd00092_e0	#N/A	Uracil
	EX_cpd00094_e0	#N/A	2-Oxobutyrate
EX_cpd00098_e0	EX_cpd00098_e0	#N/A	Choline
EX_cpd00099_e0	EX_cpd00099_e0	#N/A	Cl-
EX_cpd00100_e0	EX_cpd00100_e0	#N/A	Glycerol
EX_cpd00104_e0	EX_cpd00104_e0	#N/A	BIOT
	EX_cpd00106_e0	#N/A	Fumarate
	EX_cpd00107_e0	#N/A	L-Leucine
EX_cpd00117_e0	EX_cpd00117_e0	#N/A	D-Alanine
EX_cpd00118_e0	EX_cpd00118_e0	#N/A	Putrescine
	EX_cpd00119_e0	#N/A	L-Histidine
EX_cpd00122_e0	EX_cpd00122_e0	#N/A	N-Acetyl-D-glucosamine
	EX_cpd00126_e0	#N/A	GMP
	EX_cpd00128_e0	#N/A	Adenine
EX_cpd00129_e0	EX_cpd00129_e0	#N/A	L-Proline
	EX_cpd00130_e0	#N/A	L-Malate
	EX_cpd00132_e0	#N/A	L-Asparagine
	EX_cpd00136_e0	#N/A	4-Hydroxybenzoate
	EX_cpd00137_e0	#N/A	Citrate
EX_cpd00138_e0	EX_cpd00138_e0	#N/A	D-Mannose
	EX_cpd00139_e0	#N/A	Glycolate
	EX_cpd00141_e0	#N/A	Propionate
	EX_cpd00142_e0	#N/A	Acetoacetate
	EX_cpd00146_e0	#N/A	Carbamoylphosphate
EX_cpd00149_e0	EX_cpd00149_e0	#N/A	Co2+
	EX_cpd00152_e0	#N/A	Agmatine
	EX_cpd00156_e0	#N/A	L-Valine
	EX_cpd00157_e0	#N/A	Glycerone
EX_cpd00158_e0	EX_cpd00158_e0	#N/A	CELB
	EX_cpd00159_e0	#N/A	L-Lactate
	EX_cpd00161_e0	#N/A	L-Threonine
EX_cpd00162_e0	EX_cpd00162_e0	#N/A	Aminoethanol
	EX_cpd00169_e0	#N/A	3-Phosphoglycerate
EX_cpd00179_e0	EX_cpd00179_e0	#N/A	Maltose
	EX_cpd00182_e0	#N/A	Adenosine
	EX_cpd00184_e0	#N/A	Thymidine
	EX_cpd00186_e0	#N/A	D-Glutamate
	EX_cpd00196_e0	#N/A	Acetylphosphate
EX_cpd00205_e0	EX_cpd00205_e0	#N/A	K+
	EX_cpd00207_e0	#N/A	Guanine
	EX_cpd00211_e0	#N/A	Butyrate
	EX_cpd00213_e0	#N/A	Lipoamide
	EX_cpd00214_e0	#N/A	Palmitate
EX_cpd00220_e0	EX_cpd00220_e0	#N/A	Riboflavin
	EX_cpd00222_e0	#N/A	GLCN
EX_cpd00224_e0	EX_cpd00224_e0	#N/A	L-Arabinose
EX_cpd00226_e0	EX_cpd00226_e0	#N/A	HYXN
	EX_cpd00227_e0	#N/A	L-Homoserine
	EX_cpd00235_e0	#N/A	D-mannose-6-phosphate
	EX_cpd00246_e0	#N/A	Inosine
	EX_cpd00249_e0	#N/A	Uridine
EX_cpd00254_e0	EX_cpd00254_e0	#N/A	Mg
EX_cpd00264_e0	EX_cpd00264_e0	#N/A	Spermidine
EX_cpd00266_e0	EX_cpd00266_e0	#N/A	Carnitine
	EX_cpd00268_e0	#N/A	H2S2O3
	EX_cpd00274_e0	#N/A	Citrulline
EX_cpd00276_e0	EX_cpd00276_e0	#N/A	GLUM
EX_cpd00281_e0	EX_cpd00281_e0	#N/A	GABA
	EX_cpd00284_e0	#N/A	6-Phospho-D-gluconate
	EX_cpd00288_e0	#N/A	D-Glucosamine phosphate
EX_cpd00305_e0	EX_cpd00305_e0	#N/A	Thiamin
EX_cpd00307_e0	EX_cpd00307_e0	#N/A	Cytosine
EX_cpd00309_e0	EX_cpd00309_e0	#N/A	XAN
	EX_cpd00311_e0	#N/A	Guanosine
EX_cpd00314_e0	EX_cpd00314_e0	#N/A	D-Mannitol
	EX_cpd00322_e0	#N/A	L-Isoleucine
	EX_cpd00361_e0	#N/A	ACTN
	EX_cpd00367_e0	#N/A	Cytidine
	EX_cpd00396_e0	#N/A	L-Rhamnose
	EX_cpd00417_e0	#N/A	L-Lyxitol
	EX_cpd00421_e0	#N/A	Triphosphate
EX_cpd00423_e0	EX_cpd00423_e0	#N/A	Vitamin B12r
	EX_cpd00424_e0	#N/A	Cystathionine
	EX_cpd00438_e0	#N/A	Deoxyadenosine
	EX_cpd00453_e0	#N/A	1,2-Propanediol
	EX_cpd00477_e0	#N/A	N-Acetyl-L-glutamate
	EX_cpd00482_e0	#N/A	2-Phospho-D-glycerate
	EX_cpd00485_e0	#N/A	D-Mannose1-phosphate
	EX_cpd00492_e0	#N/A	N-Acetyl-D-mannosamine
EX_cpd00531_e0	EX_cpd00531_e0	#N/A	Hg2+
EX_cpd00540_e0	EX_cpd00540_e0	#N/A	BET
EX_cpd00550_e0	EX_cpd00550_e0	#N/A	D-Serine
EX_cpd00588_e0	EX_cpd00588_e0	#N/A	Sorbitol
EX_cpd00635_e0	EX_cpd00635_e0	#N/A	Cbl
EX_cpd00637_e0	EX_cpd00637_e0	#N/A	D-Methionine
EX_cpd00681_e0	EX_cpd00681_e0	#N/A	Choline sulfate
	EX_cpd00738_e0	#N/A	phosphoserine
EX_cpd00794_e0	EX_cpd00794_e0	#N/A	TRHL
	EX_cpd00851_e0	#N/A	trans-4-Hydroxy-L-proline
EX_cpd00971_e0	EX_cpd00971_e0	#N/A	Na+
EX_cpd01012_e0	EX_cpd01012_e0	#N/A	Cd2+
EX_cpd01017_e0	EX_cpd01017_e0	#N/A	Cys-Gly
EX_cpd01030_e0	EX_cpd01030_e0	#N/A	Salicin
EX_cpd01048_e0	EX_cpd01048_e0	#N/A	Arsenate
EX_cpd01092_e0	EX_cpd01092_e0	#N/A	Allantoin
EX_cpd01171_e0	EX_cpd01171_e0	#N/A	Dulcose
	EX_cpd01217_e0	#N/A	Xanthosine
EX_cpd01262_e0	EX_cpd01262_e0	#N/A	Amylotriose
EX_cpd01329_e0	EX_cpd01329_e0	#N/A	Maltohexaose
	EX_cpd01399_e0	#N/A	Maltotetraose
	EX_cpd01665_e0	#N/A	D-O-Phosphoserine
EX_cpd01914_e0	EX_cpd01914_e0	#N/A	L-Methionine S-oxide
EX_cpd03424_e0	EX_cpd03424_e0	#N/A	Vitamin B12
EX_cpd03696_e0	EX_cpd03696_e0	#N/A	Ursin
	EX_cpd03734_e0	#N/A	Acetamide
EX_cpd04097_e0	EX_cpd04097_e0	#N/A	Pb
EX_cpd04098_e0	EX_cpd04098_e0	#N/A	Arsenite
EX_cpd08305_e0	EX_cpd08305_e0	#N/A	crotonobetaine
EX_cpd08306_e0	EX_cpd08306_e0	#N/A	Butyro-betaine
EX_cpd08636_c0	EX_cpd08636_c0	#N/A	4-5-dihydroxy-2-3-pentanedione
	EX_cpd08928_e0	#N/A	L-Threonine phosphate
EX_cpd10515_e0	EX_cpd10515_e0	#N/A	Fe2+
EX_cpd10516_e0	EX_cpd10516_e0	#N/A	fe3
EX_cpd11416_c0	EX_cpd11416_c0	#N/A	Biomass
EX_cpd11576_e0	EX_cpd11576_e0	#N/A	L-methionine R-oxide
EX_cpd11580_e0	EX_cpd11580_e0	#N/A	Gly-Gln
EX_cpd11581_e0	EX_cpd11581_e0	#N/A	gly-asn-L
EX_cpd11582_e0	EX_cpd11582_e0	#N/A	ala-L-Thr-L
EX_cpd11583_e0	EX_cpd11583_e0	#N/A	Ala-Leu
EX_cpd11584_e0	EX_cpd11584_e0	#N/A	Ala-His
EX_cpd11585_e0	EX_cpd11585_e0	#N/A	L-alanylglycine
EX_cpd11586_e0	EX_cpd11586_e0	#N/A	ala-L-glu-L
EX_cpd11587_e0	EX_cpd11587_e0	#N/A	Ala-Gln
EX_cpd11588_e0	EX_cpd11588_e0	#N/A	gly-pro-L
EX_cpd11589_e0	EX_cpd11589_e0	#N/A	gly-asp-L
EX_cpd11590_e0	EX_cpd11590_e0	#N/A	met-L-ala-L
EX_cpd11591_e0	EX_cpd11591_e0	#N/A	Gly-Met
EX_cpd11592_e0	EX_cpd11592_e0	#N/A	gly-glu-L
EX_cpd11593_e0	EX_cpd11593_e0	#N/A	ala-L-asp-L
	EX_cpd11594_e0	#N/A	Dextrin
EX_cpd11597_e0	EX_cpd11597_e0	#N/A	ARSENOBETAINE
EX_cpd15378_e0	EX_cpd15378_e0	#N/A	4-Hydroxy-benzylalcohol
	EX_cpd15584_e0	#N/A	alpha-Methyl-D-glucoside
	EX_cpd15585_e0	#N/A	beta-Methylglucoside
EX_cpd15603_e0	EX_cpd15603_e0	#N/A	Gly-Cys
EX_cpd15604_e0	EX_cpd15604_e0	#N/A	Gly-Leu
EX_cpd15605_e0	EX_cpd15605_e0	#N/A	Gly-Phe
EX_cpd15606_e0	EX_cpd15606_e0	#N/A	Gly-Tyr
rxn00001_c0	rxn00001_c0	Pyrophosphate phosphohydrolase_c0	#N/A
rxn00006_c0	rxn00006_c0	hydrogen-peroxide:hydrogen-peroxide oxidoreductase_c0	#N/A
rxn00011_c0	rxn00011_c0	pyruvate:thiamin diphosphate acetaldehydetransferase_c0	#N/A
rxn00020_c0	rxn00020_c0	beta-D-Glucoside glucohydrolase_c0	#N/A
rxn00022_c0	rxn00022_c0	alpha-D-Glucoside glucohydrolase_c0	#N/A
rxn00029_c0	rxn00029_c0	5-Aminolevulinate hydro-lyase(adding 5-aminolevulinate and_c0	#N/A
rxn00048_c0	rxn00048_c0	6,7-Dimethyl-8-(1-D-ribityl)lumazine:6,7-dimethyl-8-(1-D-ribityl)_c0	#N/A
rxn00056_c0	rxn00056_c0	Fe(II):oxygen oxidoreductase_c0	#N/A
rxn00058_c0	rxn00058_c0	Ferrocytochrome-c:oxygen oxidoreductase_c0	#N/A
rxn00060_c0	rxn00060_c0	Porphobilinogen ammonia-lyase (polymerizing)_c0	#N/A
rxn00062_c0	rxn00062_c0	ATP phosphohydrolase (protein-secreting)_c0	#N/A
rxn00074_c0	rxn00074_c0	NADH:cob(II)alamin oxidoreductase_c0	#N/A
rxn00077_c0	rxn00077_c0	ATP:NAD+ 2'-phosphotransferase_c0	#N/A
rxn00085_c0	rxn00085_c0	L-Glutamate:NADP+ oxidoreductase (transaminating)_c0	#N/A
rxn00086_c0	rxn00086_c0	glutathione:NADP+ oxidoreductase_c0	#N/A
rxn00097_c0	rxn00097_c0	ATP:AMP phosphotransferase_c0	#N/A
rxn00100_c0	rxn00100_c0	ATP:dephospho-CoA 3'-phosphotransferase_c0	#N/A
rxn00114_c0	rxn00114_c0	ATP:carbamate phosphotransferase_c0	#N/A
rxn00117_c0	rxn00117_c0	ATP:nucleoside-diphosphate phosphatransferase_c0	#N/A
rxn00122_c0	rxn00122_c0	ATP:FMN adenylyltransferase_c0	#N/A
rxn00125_c0	rxn00125_c0	S-Adenosyl-L-methionine hydrolase_c0	#N/A
rxn00126_c0	rxn00126_c0	ATP:L-methione S-adenosyltransferase_c0	#N/A
rxn00132_c0	rxn00132_c0	Adenosine 5'-monophosphate phosphohydrolase_c0	#N/A
rxn00137_c0	rxn00137_c0	Adenosine 3',5'-bisphosphate 3'(2')-phosphohydrolase_c0	#N/A
rxn00138_c0	rxn00138_c0	Deamino-NAD+:ammonia ligase (AMP-forming)_c0	#N/A
rxn00139_c0	rxn00139_c0	AMP:pyrophosphate phosphoribosyltransferase_c0	#N/A
rxn00141_c0	rxn00141_c0	S-Adenosyl-L-homocysteine hydrolase_c0	#N/A
rxn00145_c0	rxn00145_c0	(S)-Lactate:ferricytochrome-c 2-oxidoreductase_c0	#N/A
rxn00148_c0	rxn00148_c0	ATP:pyruvate O2-phosphotransferase_c0	#N/A
rxn00151_c0	rxn00151_c0	ATP:pyruvate,orthophosphate phosphotransferase_c0	#N/A
rxn00157_c0	rxn00157_c0	Acetyl-CoA:formate C-acetyltransferase_c0	#N/A
rxn00159_c0	rxn00159_c0	(S)-Malate:NADP+ oxidoreductase(oxaloacetate-decarboxylating)_c0	#N/A
rxn00165_c0	rxn00165_c0	L-serine ammonia-lyase_c0	#N/A
rxn00171_c0	rxn00171_c0	acetaldehyde:NAD+ oxidoreductase (CoA-acetylating)_c0	#N/A
rxn00173_c0	rxn00173_c0	Acetyl-CoA:orthophosphate acetyltransferase_c0	#N/A
rxn00178_c0	rxn00178_c0	Acetyl-CoA:acetyl-CoA C-acetyltransferase_c0	#N/A
rxn00179_c0	rxn00179_c0	ATP:L-glutamate 5-phosphotransferase_c0	#N/A
rxn00184_c0	rxn00184_c0	L-Glutamate:NADP+ oxidoreductase (deaminating)_c0	#N/A
rxn00187_c0	rxn00187_c0	L-Glutamate:ammonia ligase (ADP-forming)_c0	#N/A
rxn00192_c0	rxn00192_c0	Acetyl-CoA:L-glutamate N-acetyltransferase_c0	#N/A
rxn00193_c0	rxn00193_c0	L-Glutamate racemase_c0	#N/A
rxn00194_c0	rxn00194_c0	L-Glutamate 1-carboxy-lyase_c0	#N/A
rxn00199_c0	rxn00199_c0	Oxalosuccinate:NADP+ oxidoreductase (decarboxylating)_c0	#N/A
rxn00206_c0	rxn00206_c0	Superoxide:superoxide oxidoreductase_c0	#N/A
rxn00208_c0	rxn00208_c0	Pyridoxamine-5'-phosphate:oxygen oxidoreductase (deaminating)_c0	#N/A
rxn00209_c0	rxn00209_c0	Pyridoxine 5-phosphate:oxygen oxidoreductase (deaminating)_c0	#N/A
rxn00213_c0	rxn00213_c0	UTP:alpha-D-glucose-1-phosphate uridylyltransferase_c0	#N/A
rxn00214_c0	rxn00214_c0	UDPglucose 4-epimerase_c0	#N/A
rxn00216_c0	rxn00216_c0	ATP:D-glucose 6-phosphotransferase_c0	#N/A
rxn00222_c0	rxn00222_c0	1,4-beta-D-Glucan glucohydrolase_c0	#N/A
rxn00224_c0	rxn00224_c0	Protoporphyrin ferro-lyase_c0	#N/A
rxn00225_c0	rxn00225_c0	ATP:acetate phosphotransferase_c0	#N/A
rxn00231_c0	rxn00231_c0	Acetamide amidohydrolase_c0	#N/A
rxn00237_c0	rxn00237_c0	ATP:nucleoside-diphosphate phosphatransferase_c0	#N/A
rxn00239_c0	rxn00239_c0	ATP:(d)GMP phosphotransferase_c0	#N/A
rxn00256_c0	rxn00256_c0	Citrate oxaloacetate-lyase ((pro-3S)-CH2COO- -> acetyl-CoA)_c0	#N/A
	rxn00257_c0	#N/A	#N/A
rxn00260_c0	rxn00260_c0	L-Aspartate:2-oxoglutarate aminotransferase_c0	#N/A
rxn00262_c0	rxn00262_c0	L-Aspartic acid:oxygen oxidoreductase (deaminating)_c0	#N/A
rxn00278_c0	rxn00278_c0	L-Alanine:NAD+ oxidoreductase (deaminating)_c0	#N/A
rxn00283_c0	rxn00283_c0	L-Alanine racemase_c0	#N/A
rxn00288_c0	rxn00288_c0	Succinate:(acceptor) oxidoreductase_c0	#N/A
rxn00292_c0	rxn00292_c0	UDP-N-acetyl-D-glucosamine 2-epimerase_c0	#N/A
rxn00293_c0	rxn00293_c0	UTP:N-acetyl-alpha-D-glucosamine-1-phosphate uridylyltransferase_c0	#N/A
rxn00295_c0	rxn00295_c0	UDP-N-acetyl-D-glucosamine 4-epimerase_c0	#N/A
rxn00297_c0	rxn00297_c0	UDP-N-acetyl-D-glucosamine 2-epimerase_c0	#N/A
rxn00299_c0	rxn00299_c0	GTP 7,8-8,9-dihydrolase_c0	#N/A
rxn00300_c0	rxn00300_c0	GTP 7,8-8,9-dihydrolase (pyrophosphate-forming)_c0	#N/A
rxn00302_c0	rxn00302_c0	GTP 7,8-8,9-dihydrolase_c0	#N/A
rxn00303_c0	rxn00303_c0	ATP:GTP 3'-pyrophosphotransferase_c0	#N/A
rxn00313_c0	rxn00313_c0	meso-2,6-Diaminoheptanedioate carboxy-lyase_c0	#N/A
rxn00322_c0	rxn00322_c0	L-Lysine carboxy-lyase_c0	#N/A
rxn00324_c0	rxn00324_c0	Glycolate:NADP+ oxidoreductase_c0	#N/A
rxn00336_c0	rxn00336_c0	Isocitrate glyoxylate-lyase_c0	#N/A
rxn00337_c0	rxn00337_c0	ATP:L-aspartate 4-phosphotransferase_c0	#N/A
rxn00338_c0	rxn00338_c0	L-aspartate oxidase_c0	#N/A
rxn00342_c0	rxn00342_c0	L-Asparagine amidohydrolase_c0	#N/A
rxn00346_c0	rxn00346_c0	L-Aspartate 1-carboxy-lyase_c0	#N/A
rxn00351_c0	rxn00351_c0	gamma-L-Glutamyl-L-cysteine:glycine ligase (ADP-forming)_c0	#N/A
rxn00363_c0	rxn00363_c0	Cytidine-5'-monophosphate phosphohydrolase_c0	#N/A
rxn00364_c0	rxn00364_c0	ATP:CMP phosphotransferase_c0	#N/A
rxn00365_c0	rxn00365_c0	ATP:cytidine 5'-phosphotransferase_c0	#N/A
rxn00368_c0	rxn00368_c0	UTP:cytidine 5'-phosphotransferase_c0	#N/A
rxn00369_c0	rxn00369_c0	GTP:cytidine 5'-phosphotransferase_c0	#N/A
rxn00371_c0	rxn00371_c0	Formate:NAD+ oxidoreductase_c0	#N/A
rxn00378_c0	rxn00378_c0	Sulfite:ferricytochrome-c oxidoreductase_c0	#N/A
rxn00392_c0	rxn00392_c0	ATP:riboflavin 5'-phosphotransferase_c0	#N/A
rxn00395_c0	rxn00395_c0	L-Arginine iminohydrolase_c0	#N/A
rxn00405_c0	rxn00405_c0	L-Arginine carboxy-lyase_c0	#N/A
rxn00409_c0	rxn00409_c0	ATP:nucleoside-diphosphate phosphatransferase_c0	#N/A
rxn00410_c0	rxn00410_c0	UTP:ammonia ligase(ADP-forming)_c0	#N/A
rxn00412_c0	rxn00412_c0	UTP:ammonia ligase(ADP-forming)_c0	#N/A
rxn00414_c0	rxn00414_c0	Carbon-dioxide:L-glutamine amido-ligase (ADP-forming,_c0	#N/A
rxn00420_c0	rxn00420_c0	L-O-Phosphoserine phosphohydrolase_c0	#N/A
rxn00423_c0	rxn00423_c0	serine O-acetyltransferase_c0	#N/A
rxn00440_c0	rxn00440_c0	ATP:thiamin pyrophosphotransferase_c0	#N/A
rxn00459_c0	rxn00459_c0	2-Phospho-D-glycerate hydro-lyase_c0	#N/A
rxn00461_c0	rxn00461_c0	Phosphoenolpyruvate:UDP-N-acetyl-D-glucosamine_c0	#N/A
rxn00469_c0	rxn00469_c0	N2-Acetyl-L-ornithine amidohydrolase_c0	#N/A
rxn00470_c0	rxn00470_c0	L-Ornithine carboxy-lyase_c0	#N/A
rxn00474_c0	rxn00474_c0	L-Serine hydro-lyase (adding indoleglycerol-phosphate)_c0	#N/A
rxn00493_c0	rxn00493_c0	L-Phenylalanine:2-oxoglutarate aminotransferase_c0	#N/A
rxn00499_c0	rxn00499_c0	(S)-Lactate:NAD+ oxidoreductase_c0	#N/A
rxn00501_c0	rxn00501_c0	3-Oxopropanoate:NAD+ oxidoreductase (decarboxylating,_c0	#N/A
rxn00512_c0	rxn00512_c0	Glycolate:NAD+ oxidoreductase_c0	#N/A
rxn00515_c0	rxn00515_c0	ATP:nucleoside-diphosphate phosphatransferase_c0	#N/A
rxn00527_c0	rxn00527_c0	L-Tyrosine:2-oxoglutarate aminotransferase_c0	#N/A
rxn00539_c0	rxn00539_c0	Ethanolamine ammonia-lyase_c0	#N/A
rxn00543_c0	rxn00543_c0	Ethanol:NAD+ oxidoreductase_c0	#N/A
rxn00545_c0	rxn00545_c0	ATP:D-fructose-6-phosphate 1-phosphotransferase_c0	#N/A
rxn00547_c0	rxn00547_c0	ATP:D-fructose 6-phosphotransferase_c0	#N/A
rxn00549_c0	rxn00549_c0	D-Fructose-1,6-bisphosphate 1-phosphohydrolase_c0	#N/A
rxn00552_c0	rxn00552_c0	D-Glucosamine-6-phosphate ketol-isomerase(deaminating)_c0	#N/A
rxn00555_c0	rxn00555_c0	L-Glutamine:D-fructose-6-phosphate aminotransferase (hexose_c0	#N/A
rxn00558_c0	rxn00558_c0	D-Glucose-6-phosphate ketol-isomerase_c0	#N/A
rxn00559_c0	rxn00559_c0	D-Mannose-6-phosphate ketol-isomerase_c0	#N/A
rxn00566_c0	rxn00566_c0	L-Cysteine L-homocysteine-lyase (deaminating)_c0	#N/A
rxn00575_c0	rxn00575_c0	alpha-D-Glucoside glucohydrolase_c0	#N/A
rxn00604_c0	rxn00604_c0	D-Glucose-6-phosphate:NADP+ 1-oxoreductase_c0	#N/A
rxn00606_c0	rxn00606_c0	alpha,alpha-Trehalose-6-phosphate phosphoglucohydrolase_c0	#N/A
rxn00608_c0	rxn00608_c0	6-Phospho-beta-D-glucosyl-(1,4)-D-gluxose glucohydrolase_c0	#N/A
rxn00611_c0	rxn00611_c0	sn-Glycerol-3-phosphate:NAD+ 2-oxidoreductase_c0	#N/A
rxn00612_c0	rxn00612_c0	sn-Glycerol-3-phosphate:NADP+ 2-oxidoreductase_c0	#N/A
rxn00615_c0	rxn00615_c0	ATP:glycerol 3-phosphotransferase_c0	#N/A
rxn00616_c0	rxn00616_c0	sn-Glycerol-3-phosphate:(acceptor) 2-oxidoreductase_c0	#N/A
rxn00621_c0	rxn00621_c0	CTP:sn-glycerol-3-phosphate cytidylyltransferase_c0	#N/A
rxn00623_c0	rxn00623_c0	hydrogen-sulfide:NADP+ oxidoreductase_c0	#N/A
rxn00646_c0	rxn00646_c0	L-Glutamate:L-cysteine gamma-ligase (ADP-forming)_c0	#N/A
rxn00649_c0	rxn00649_c0	O3-Acetyl-L-serine acetate-lyase (adding hydrogen sulfide)_c0	#N/A
rxn00650_c0	rxn00650_c0	membrane alanyl aminopeptidase_c0	#N/A
rxn00670_c0	rxn00670_c0	acetyl-CoA:phosphate acetyltransferase_c0	#N/A
rxn00671_c0	rxn00671_c0	2-Methyl-3-oxopropanoate:NAD+ oxidoreductase (CoA-propanoylating)_c0	#N/A
rxn00676_c0	rxn00676_c0	Propanoyl-CoA:acetyl-CoA C-acyltransferase_c0	#N/A
rxn00686_c0	rxn00686_c0	5,6,7,8-Tetrahydrofolate:NADP+ oxidoreductase_c0	#N/A
rxn00690_c0	rxn00690_c0	Formate:tetrahydrofolate ligase (ADP-forming)_c0	#N/A
rxn00692_c0	rxn00692_c0	5,10-Methylenetetrahydrofolate:glycine hydroxymethyltransferase_c0	#N/A
rxn00693_c0	rxn00693_c0	5-Methyltetrahydrofolate:L-homocysteine S-methyltransferase_c0	#N/A
rxn00703_c0	rxn00703_c0	alpha-D-Glucose-1-phosphate:alpha-D-glucose-1-phosphate_c0	#N/A
rxn00707_c0	rxn00707_c0	ITP:cytidine 5'-phosphotransferase_c0	#N/A
rxn00708_c0	rxn00708_c0	Uridine 5'-monophosphate phosphohydrolase_c0	#N/A
rxn00709_c0	rxn00709_c0	ATP:uridine 5'-phosphotransferase_c0	#N/A
rxn00710_c0	rxn00710_c0	Orotidine-5'-phosphate carboxy-lyase_c0	#N/A
rxn00711_c0	rxn00711_c0	UMP:pyrophosphate phosphoribosyltransferase_c0	#N/A
rxn00712_c0	rxn00712_c0	UTP:uridine 5'-phosphotransferase_c0	#N/A
rxn00713_c0	rxn00713_c0	GTP:uridine 5'-phosphotransferase_c0	#N/A
rxn00715_c0	rxn00715_c0	ITP:uridine 5'-phosphotransferase_c0	#N/A
rxn00726_c0	rxn00726_c0	Chorismate pyruvate-lyase (amino-accepting)_c0	#N/A
rxn00727_c0	rxn00727_c0	Chorismate pyruvate-lyase (amino-accepting)_c0	#N/A
rxn00737_c0	rxn00737_c0	L-threonine ammonia-lyase_c0	#N/A
rxn00745_c0	rxn00745_c0	Phosphoenolpyruvate:glycerone phosphotransferase_c0	#N/A
rxn00747_c0	rxn00747_c0	D-Glyceraldehyde-3-phosphate ketol-isomerase_c0	#N/A
rxn00748_c0	rxn00748_c0	Glycerone-phosphate phospho-lyase_c0	#N/A
rxn00758_c0	rxn00758_c0	sn-Glycero-3-phosphocholine glycerophosphohydrolase_c0	#N/A
rxn00762_c0	rxn00762_c0	Glycerol:NAD+ oxidoreductase_c0	#N/A
rxn00763_c0	rxn00763_c0	Glycerol:NAD+ oxidoreductase_c0	#N/A
rxn00770_c0	rxn00770_c0	ATP:D-ribose-5-phosphate pyrophosphotransferase_c0	#N/A
rxn00775_c0	rxn00775_c0	ADPribose ribophosphohydrolase_c0	#N/A
rxn00776_c0	rxn00776_c0	Uracil hydro-lyase (adding D-ribose 5-phosphate)_c0	#N/A
rxn00777_c0	rxn00777_c0	D-Ribose-5-phosphate ketol-isomerase_c0	#N/A
rxn00778_c0	rxn00778_c0	D-Ribose 1,5-phosphomutase_c0	#N/A
rxn00781_c0	rxn00781_c0	D-Glyceraldehyde-3-phosphate:NAD+ oxidoreductase(phosphorylating)_c0	#N/A
rxn00784_c0	rxn00784_c0	2-Deoxy-D-ribose-5-phosphate acetaldehyde-lyase_c0	#N/A
rxn00785_c0	rxn00785_c0	D-Fructose 6-phosphate:D-glyceraldehyde-3-phosphate glycolaldehyde_c0	#N/A
rxn00786_c0	rxn00786_c0	D-Fructose-1,6-bisphosphate D-glyceraldehyde-3-phosphate-lyase_c0	#N/A
rxn00787_c0	rxn00787_c0	D-Tagatose 1,6-bisphosphate triosephosphate lyase_c0	#N/A
rxn00789_c0	rxn00789_c0	1-(5-Phospho-D-ribosyl)-ATP:pyrophosphate phosphoribosyl-transferase_c0	#N/A
rxn00790_c0	rxn00790_c0	5-Phosphoribosylamine:pyrophosphate phosphoribosyltransferase_c0	#N/A
rxn00791_c0	rxn00791_c0	N-(5-Phospho-D-ribosyl)anthranilate:pyrophosphate_c0	#N/A
rxn00799_c0	rxn00799_c0	(S)-Malate hydro-lyase_c0	#N/A
rxn00800_c0	rxn00800_c0	N6-(1,2-Dicarboxyethyl)AMP AMP-lyase_c0	#N/A
rxn00802_c0	rxn00802_c0	N-(L-Argininosuccinate) arginie-lyase_c0	#N/A
rxn00806_c0	rxn00806_c0	L-Leucine:2-oxoglutarate aminotransferase_c0	#N/A
rxn00829_c0	rxn00829_c0	ATP:(R)-5-diphosphomevalonate carboxy-lyase (dehydrating)_c0	#N/A
rxn00830_c0	rxn00830_c0	Isopentenyl-diphosphate delta3-delta2-isomerase_c0	#N/A
rxn00831_c0	rxn00831_c0	Inosine 5'-monophosphate phosphohydrolase_c0	#N/A
rxn00832_c0	rxn00832_c0	IMP 1,2-hydrolase (decyclizing)_c0	#N/A
rxn00834_c0	rxn00834_c0	IMP:NAD+ oxidoreductase_c0	#N/A
rxn00838_c0	rxn00838_c0	IMP:L-aspartate ligase (GDP-forming)_c0	#N/A
rxn00839_c0	rxn00839_c0	ATP:nucleoside-diphosphate phosphatransferase_c0	#N/A
rxn00849_c0	rxn00849_c0	D-Alanine:2-oxoglutarate aminotransferase_c0	#N/A
rxn00851_c0	rxn00851_c0	D-AlanineD-Alanine ligase (ADP-forming)_c0	#N/A
rxn00863_c0	rxn00863_c0	L-Histidinal:NAD+ oxidoreductase_c0	#N/A
rxn00874_c0	rxn00874_c0	Acetyl-CoA:acetyl-CoA C-acetyltransferase_c0	#N/A
rxn00875_c0	rxn00875_c0	Butanoyl-CoA:acetate CoA-transferase_c0	#N/A
rxn00879_c0	rxn00879_c0	myo-Inositol:NAD+ 2-oxidoreductase_c0	#N/A
rxn00881_c0	rxn00881_c0	myo-Inositol 1-phosphate phosphahydrolase_c0	#N/A
rxn00882_c0	rxn00882_c0	myo-Inositol 4-phosphate phosphahydrolase_c0	#N/A
rxn00883_c0	rxn00883_c0	1D-myo-Inositol 3-phosphate phosphahydrolase_c0	#N/A
rxn00898_c0	rxn00898_c0	2,3-Dihydroxy-3-methylbutanoate hydro-lyase_c0	#N/A
rxn00902_c0	rxn00902_c0	3-Carboxy-3-hydroxy-4-methylpentanoate 3-methyl-2-oxobutanoate-lyase_c0	#N/A
rxn00903_c0	rxn00903_c0	L-Valine:2-oxoglutarate aminotransferase_c0	#N/A
rxn00907_c0	rxn00907_c0	5,10-methylenetetrahydrofolate:NADP+ oxidoreductase_c0	#N/A
rxn00910_c0	rxn00910_c0	5-methyltetrahydrofolate:NADP+ oxidoreductase_c0	#N/A
rxn00912_c0	rxn00912_c0	5,10-Methylenetetrahydrofolate:3-methyl-2-oxobutanoate_c0	#N/A
rxn00913_c0	rxn00913_c0	Guanosine 5'-monophosphate phosphohydrolase_c0	#N/A
rxn00917_c0	rxn00917_c0	Xanthosine-5'-phosphate:L-glutamine amido-ligase (AMP-forming)_c0	#N/A
rxn00926_c0	rxn00926_c0	Adenine aminohydrolase_c0	#N/A
rxn00929_c0	rxn00929_c0	L-Proline:NAD+ 5-oxidoreductase_c0	#N/A
rxn00931_c0	rxn00931_c0	L-Proline:NADP+ 5-oxidoreductase_c0	#N/A
rxn00938_c0	rxn00938_c0	Nicotinamide amidohydrolase_c0	#N/A
rxn00950_c0	rxn00950_c0	Cystathionine L-homocysteine-lyase (deaminating)_c0	#N/A
rxn00952_c0	rxn00952_c0	O-Acetyl-L-homoserine acetate-lyase (adding methanethiol)_c0	#N/A
rxn00966_c0	rxn00966_c0	chorismate pyruvate-lyase (4-hydroxybenzoate-forming)_c0	#N/A
rxn00973_c0	rxn00973_c0	citrate hydro-lyase_c0	#N/A
rxn00979_c0	rxn00979_c0	glycolaldehyde:NAD+ oxidoreductase_c0	#N/A
rxn00985_c0	rxn00985_c0	ATP:acetate phosphotransferase_c0	#N/A
rxn00990_c0	rxn00990_c0	Acetoacetyl-CoA:acetate CoA-transferase_c0	#N/A
rxn01000_c0	rxn01000_c0	Prephenate hydro-lyase (decarboxylating)_c0	#N/A
rxn01011_c0	rxn01011_c0	D-Glycerate:NADP+ 2-oxidoreductase_c0	#N/A
rxn01013_c0	rxn01013_c0	D-Glycerate:NADP+ 2-oxidoreductase_c0	#N/A
rxn01018_c0	rxn01018_c0	Carbamoyl-phosphate:L-aspartate carbamoyltransferase_c0	#N/A
rxn01019_c0	rxn01019_c0	Carbamoyl-phosphate:L-ornithine carbamoyltransferase_c0	#N/A
rxn01029_c0	rxn01029_c0	Agmatine iminohydrolase_c0	#N/A
rxn01069_c0	rxn01069_c0	O-Phospho-L-homoserine phospho-lyase (adding water)_c0	#N/A
rxn01073_c0	rxn01073_c0	sn-Glycero-3-phosphoethanolamine glycerophosphohydrolase_c0	#N/A
rxn01100_c0	rxn01100_c0	ATP:3-phospho-D-glycerate 1-phosphotransferase_c0	#N/A
rxn01101_c0	rxn01101_c0	3-Phospho-D-glycerate:NAD+ 2-oxidoreductase_c0	#N/A
rxn01102_c0	rxn01102_c0	ATP:(R)-glycerate 3-phosphotransferase_c0	#N/A
rxn01106_c0	rxn01106_c0	2-Phospho-D-glycerate 2,3-phosphomutase_c0	#N/A
rxn01115_c0	rxn01115_c0	6-Phospho-D-gluconate:NADP+ 2-oxidoreductase (decarboxylating)_c0	#N/A
rxn01116_c0	rxn01116_c0	D-Ribulose-5-phosphate 3-epimerase_c0	#N/A
rxn01127_c0	rxn01127_c0	ATP:AMP phosphotransferase_c0	#N/A
rxn01128_c0	rxn01128_c0	dATP:cytidine 5'-phosphotransferase_c0	#N/A
rxn01129_c0	rxn01129_c0	dATP:uridine 5'-phosphotransferase_c0	#N/A
rxn01132_c0	rxn01132_c0	Maltose:orthophosphate 1-beta-D-glucosyltransferase_c0	#N/A
rxn01133_c0	rxn01133_c0	Acetyl-CoA:maltose O-acetyltransferase_c0	#N/A
rxn01138_c0	rxn01138_c0	Adenosine:orthophosphate ribosyltransferase_c0	#N/A
rxn01143_c0	rxn01143_c0	ATP:thymidine 5'-phosphotransferase_c0	#N/A
rxn01145_c0	rxn01145_c0	Thymidylate 5'-phosphohydrolase_c0	#N/A
rxn01169_c0	rxn01169_c0	ATP:D-glucose 6-phosphotransferase_c0	#N/A
rxn01171_c0	rxn01171_c0	alpha-D-Glucose 1-epimerase_c0	#N/A
rxn01200_c0	rxn01200_c0	Sedoheptulose-7-phosphate:D-glyceraldehyde-3-phosphate_c0	#N/A
rxn01208_c0	rxn01208_c0	2-Oxo-4-methyl-3-carboxypentanoate decarboxylation_c0	#N/A
rxn01211_c0	rxn01211_c0	5,10-Methenyltetrahydrofolate 5-hydrolase(decyclizing)_c0	#N/A
rxn01213_c0	rxn01213_c0	Dimethylallyl-diphosphate:isopentenyl-diphosphate_c0	#N/A
rxn01217_c0	rxn01217_c0	dCMP aminohydrolase_c0	#N/A
rxn01218_c0	rxn01218_c0	2'-Deoxycytidine 5'-monophosphate phosphohydrolase_c0	#N/A
rxn01219_c0	rxn01219_c0	ATP:CMP phosphotransferase_c0	#N/A
rxn01236_c0	rxn01236_c0	ATP:butyrate 1-phosphotransferase_c0	#N/A
rxn01241_c0	rxn01241_c0	Dihydrolipoamide:NAD+ oxidoreductase_c0	#N/A
rxn01255_c0	rxn01255_c0	5-O-(1-Carboxyvinyl)-3-phosphoshikimate phosphate-lyase_c0	#N/A
rxn01256_c0	rxn01256_c0	Chorismate pyruvatemutase_c0	#N/A
rxn01257_c0	rxn01257_c0	chorismate:L-glutamine aminotransferase_c0	#N/A
rxn01258_c0	rxn01258_c0	Chorismate hydroxymutase_c0	#N/A
rxn01259_c0	rxn01259_c0	Isomaltose 6-alpha-D-glucanohydrolase_c0	#N/A
rxn01265_c0	rxn01265_c0	Nicotinate D-ribonucleotide:pyrophosphate phosphoribosyltransferase_c0	#N/A
rxn01268_c0	rxn01268_c0	Prephenate:NAD+ oxidoreductase(decarboxylating)_c0	#N/A
rxn01269_c0	rxn01269_c0	Prephenate:NADP+ oxidoreductase(decarboxylating)_c0	#N/A
rxn01270_c0	rxn01270_c0	L-Aspartate:2-oxoglutarate aminotransferase_c0	#N/A
rxn01274_c0	rxn01274_c0	S-(2-Hydroxyacyl)glutathione hydrolase_c0	#N/A
rxn01275_c0	rxn01275_c0	ATP:D-Gluconate 6-phosphotransferase_c0	#N/A
rxn01280_c0	rxn01280_c0	(R)-Glycerate:NAD+ oxidoreductase_c0	#N/A
rxn01281_c0	rxn01281_c0	(R)-Glycerate:NADP+ oxidoreductase_c0	#N/A
rxn01291_c0	rxn01291_c0	L-Arabitol:NADP+ 1-oxidoreductase_c0	#N/A
rxn01300_c0	rxn01300_c0	ATP:L-homoserine O-phosphotransferase_c0	#N/A
rxn01301_c0	rxn01301_c0	L-Homoserine:NAD+ oxidoreductase_c0	#N/A
rxn01302_c0	rxn01302_c0	L-Homoserine:NADP+ oxidoreductase_c0	#N/A
rxn01303_c0	rxn01303_c0	Acetyl-CoA:L-homoserine O-acetyltransferase_c0	#N/A
rxn01329_c0	rxn01329_c0	D-Mannose 6-phosphate 1,6-phosphomutase_c0	#N/A
rxn01331_c0	rxn01331_c0	D-erythrose 4-phosphate:NAD+ oxidoreductase_c0	#N/A
rxn01332_c0	rxn01332_c0	Phosphoenolpyruvate:D-erythrose-4-phosphate_c0	#N/A
rxn01333_c0	rxn01333_c0	Sedoheptulose-7-phosphate:D-glyceraldehyde-3-phosphate_c0	#N/A
rxn01334_c0	rxn01334_c0	Sedoheptulose 1,7-bisphosphate D-glyceraldehyde-3-phosphate-lyase_c0	#N/A
rxn01343_c0	rxn01343_c0	ATP:Sedoheptulose 7-phosphate 1-phosphotransferase_c0	#N/A
rxn01353_c0	rxn01353_c0	ATP:nucleoside-diphosphate phosphatransferase_c0	#N/A
rxn01358_c0	rxn01358_c0	inosine:orthophosphate ribosyltransferase_c0	#N/A
rxn01360_c0	rxn01360_c0	(S)-Dihydroorotate:oxygen oxidoreductase_c0	#N/A
rxn01362_c0	rxn01362_c0	Orotidine-5'-phosphate:pyrophosphate phosphoribosyltransferase_c0	#N/A
rxn01366_c0	rxn01366_c0	Uridine:orthophosphate ribosyltransferase_c0	#N/A
rxn01368_c0	rxn01368_c0	Cytidine aminohydrolase_c0	#N/A
rxn01370_c0	rxn01370_c0	dGTP:uridine 5'-phosphotransferase_c0	#N/A
rxn01387_c0	rxn01387_c0	Isocitrate:NADP+ oxidoreductase (decarboxylating)_c0	#N/A
rxn01390_c0	rxn01390_c0	ATP:L-rhamnulose 1-phosphotransferase_c0	#N/A
rxn01434_c0	rxn01434_c0	L-Citrulline:L-aspartate ligase (AMP-forming)_c0	#N/A
rxn01444_c0	rxn01444_c0	ATP:deoxyguanosine 5'-phosphotransferase_c0	#N/A
rxn01445_c0	rxn01445_c0	2'-Deoxyguanosine 5'-monophosphate phosphohydrolase_c0	#N/A
rxn01446_c0	rxn01446_c0	Deoxyguanosine:orthophosphate ribosyltransferase_c0	#N/A
rxn01454_c0	rxn01454_c0	(S)-3-Hydroxy-3-methylglutaryl-CoA acetoacetyl-CoA-lyase_c0	#N/A
rxn01465_c0	rxn01465_c0	(S)-Dihydroorotate amidohydrolase_c0	#N/A
rxn01466_c0	rxn01466_c0	Geranyl-diphosphate:isopentenyl-diphosphate geranyltrans-transferase_c0	#N/A
rxn01476_c0	rxn01476_c0	6-Phospho-D-glucono-1,5-lactone lactonohydrolase_c0	#N/A
rxn01484_c0	rxn01484_c0	N-Acetyl-D-glucosamine-6-phosphate amidohydrolase_c0	#N/A
rxn01485_c0	rxn01485_c0	D-Glucosamine 1-phosphate 1,6-phosphomutase_c0	#N/A
rxn01486_c0	rxn01486_c0	trans,trans-Farnesyl-diphosphate:isopentenyl-diphosphate_c0	#N/A
rxn01492_c0	rxn01492_c0	ATP:D-fructose-1-phosphate 6-phosphotransferase_c0	#N/A
rxn01506_c0	rxn01506_c0	N-Acetyl-D-glucosamine 6-phosphate 2-epimerase_c0	#N/A
rxn01507_c0	rxn01507_c0	2'-Deoxyadenosine 5'-monophosphate phosphohydrolase_c0	#N/A
rxn01508_c0	rxn01508_c0	ATP:deoxyadenosine 5'-phosphotransferase_c0	#N/A
rxn01509_c0	rxn01509_c0	ATP:(d)GMP phosphotransferase_c0	#N/A
rxn01510_c0	rxn01510_c0	dGTP:cytidine 5'-phosphotransferase_c0	#N/A
rxn01512_c0	rxn01512_c0	ATP:nucleoside-diphosphate phosphatransferase_c0	#N/A
rxn01513_c0	rxn01513_c0	ATP:dTMP phosphotransferase_c0	#N/A
rxn01515_c0	rxn01515_c0	dTTP:cytidine 5'-phosphotransferase_c0	#N/A
rxn01516_c0	rxn01516_c0	dTTP:uridine 5'-phosphotransferase_c0	#N/A
rxn01518_c0	rxn01518_c0	ATP:deoxyuridine 5'-phosphotransferase_c0	#N/A
rxn01519_c0	rxn01519_c0	dUTP nucleotidohydrolase_c0	#N/A
rxn01520_c0	rxn01520_c0	5,10-Methylenetetrahydrofolate:dUMP C-methyltransferase_c0	#N/A
rxn01521_c0	rxn01521_c0	5'-nucleotidase (dUMP)_c0	#N/A
rxn01538_c0	rxn01538_c0	ATP:thiamine phosphotransferase_c0	#N/A
rxn01544_c0	rxn01544_c0	XMP:pyrophosphate phosphoribosyltransferase_c0	#N/A
rxn01548_c0	rxn01548_c0	guanosine:orthophosphate ribosyltransferase_c0	#N/A
rxn01575_c0	rxn01575_c0	L-Isoleucine:2-oxoglutarate aminotransferase_c0	#N/A
rxn01602_c0	rxn01602_c0	Dihydrofolate:NADP+ oxidoreductase_c0	#N/A
rxn01603_c0	rxn01603_c0	7,8-dihydropteroate:L-glutamate ligase (ADP-forming)_c0	#N/A
rxn01607_c0	rxn01607_c0	ATP:(R)-mevalonate 5-phosphotransferase_c0	#N/A
	rxn01615_c0	#N/A	#N/A
rxn01621_c0	rxn01621_c0	L-Rhamnulose-1-phosphate lactaldehyde-lyase_c0	#N/A
rxn01629_c0	rxn01629_c0	(S)-4-Amino-5-oxopentanoate 4,5-aminomutase_c0	#N/A
rxn01636_c0	rxn01636_c0	N2-Acetyl-L-ornithine:L-glutamate N-acetyltransferase_c0	#N/A
rxn01637_c0	rxn01637_c0	N2-Acetyl-L-ornithine:2-oxoglutarate aminotransferase_c0	#N/A
rxn01643_c0	rxn01643_c0	L-Aspartate-4-semialdehyde:NADP+ oxidoreductase (phosphorylating)_c0	#N/A
rxn01644_c0	rxn01644_c0	L-Aspartate-4-semialdehyde hydro-lyase (adding pyruvate and_c0	#N/A
rxn01646_c0	rxn01646_c0	N-Ribosylnicotinamide:orthophosphate ribosyltransferase_c0	#N/A
rxn01647_c0	rxn01647_c0	Nicotinate D-ribonucleoside:orthophosphate ribosyltransferase_c0	#N/A
rxn01648_c0	rxn01648_c0	Cytidine:orthophosphate alpha-D-ribosyltransferase_c0	#N/A
rxn01649_c0	rxn01649_c0	Xanthosine:orthophosphate ribosyltransferase_c0	#N/A
rxn01653_c0	rxn01653_c0	5-Formyltetrahydrofolate cyclo-ligase (ADP-forming)_c0	#N/A
rxn01664_c0	rxn01664_c0	2-Aminoadipate 6-semialdehyde_c0	#N/A
rxn01670_c0	rxn01670_c0	Nicotinamide ribonucleotide phosphohydrolase_c0	#N/A
rxn01673_c0	rxn01673_c0	ATP:nucleoside-diphosphate phosphatransferase_c0	#N/A
rxn01674_c0	rxn01674_c0	dCTP:uridine 5'-phosphotransferase_c0	#N/A
rxn01675_c0	rxn01675_c0	dTTP:alpha-D-glucose-1-phosphate thymidylyltransferase_c0	#N/A
rxn01678_c0	rxn01678_c0	ATP:nucleoside-diphosphate phosphatransferase_c0	#N/A
rxn01679_c0	rxn01679_c0	dUTP:uridine 5'-phosphotransferase_c0	#N/A
rxn01682_c0	rxn01682_c0	(1S,2R)-1-C-(indol-3-yl)glycerol 3-phosphate_c0	#N/A
rxn01705_c0	rxn01705_c0	dCTP:cytidine 5'-phosphotransferase_c0	#N/A
rxn01706_c0	rxn01706_c0	dUTP:cytidine 5'-phosphotransferase_c0	#N/A
rxn01709_c0	rxn01709_c0	Propane-1,2-diol hydro-lyase_c0	#N/A
rxn01739_c0	rxn01739_c0	ATP:shikimate 3-phosphotransferase_c0	#N/A
rxn01740_c0	rxn01740_c0	Shikimate:NADP+ 5-oxidoreductase_c0	#N/A
rxn01761_c0	rxn01761_c0	L-Rhamnose ketol-isomerase_c0	#N/A
rxn01790_c0	rxn01790_c0	(R)-Pantoate:NADP+ 2-oxidoreductase_c0	#N/A
rxn01791_c0	rxn01791_c0	(R)-Pantoate:beta-alanine ligase (AMP-forming)_c0	#N/A
rxn01799_c0	rxn01799_c0	deoxyuridine:orthophosphate 2-deoxy-D-ribosyltransferase_c0	#N/A
rxn01800_c0	rxn01800_c0	Deoxycytidine aminohydrolase_c0	#N/A
rxn01834_c0	rxn01834_c0	(R)-S-Lactoylglutathione methylglyoxal-lyase (isomerizing)_c0	#N/A
rxn01843_c0	rxn01843_c0	2-phenylacetamide amidohydrolase_c0	#N/A
rxn01859_c0	rxn01859_c0	Deoxyadenosine:orthophosphate ribosyltransferase_c0	#N/A
rxn01870_c0	rxn01870_c0	D-Fructose 1-phosphate D-glyceraldehyde-3-phosphate-lyase_c0	#N/A
rxn01871_c0	rxn01871_c0	acetyl-CoA:enzyme N6-(dihydrolipoyl)lysine S-acetyltransferase_c0	#N/A
rxn01879_c0	rxn01879_c0	Propane-1,2-diol:NAD+ 1-oxidoreductase_c0	#N/A
rxn01917_c0	rxn01917_c0	ATP:N-acetyl-L-glutamate 5-phosphotransferase_c0	#N/A
rxn01925_c0	rxn01925_c0	2-methylpropanoyl-CoA:enzyme N6-(dihydrolipoyl)lysine_c0	#N/A
rxn01951_c0	rxn01951_c0	ATP:N-acyl-D-mannosamine 6-phosphotransferase_c0	#N/A
rxn01961_c0	rxn01961_c0	Xanthosine 5'-phosphate phosphohydrolase_c0	#N/A
rxn01964_c0	rxn01964_c0	L-Serine hydro-lyase (adding indoleglycerol-phosphate)_c0	#N/A
rxn01966_c0	rxn01966_c0	alpha,alpha-Trehalose:orthophosphate beta-D-glucosyltransferase_c0	#N/A
rxn01967_c0	rxn01967_c0	beta-D-Glucose 1-phosphate 1,6-phosphomutase_c0	#N/A
rxn01972_c0	rxn01972_c0	N6-Acetyl-LL-2,6-diaminoheptanedioate amidohydrolase_c0	#N/A
rxn01974_c0	rxn01974_c0	LL-2,6-Diaminoheptanedioate 2-epimerase_c0	#N/A
rxn01975_c0	rxn01975_c0	beta-D-Glucose-6-phosphate:NADP+ 1-oxoreductase_c0	#N/A
rxn01977_c0	rxn01977_c0	alpha-D-Glucose 6-phosphate ketol-isomerase_c0	#N/A
rxn01985_c0	rxn01985_c0	Deoxyinosine:orthophosphate ribosyltransferase_c0	#N/A
rxn01986_c0	rxn01986_c0	2-Deoxy-D-ribose 1-phosphate 1,5-phosphomutase_c0	#N/A
rxn01997_c0	rxn01997_c0	dTDPglucose 4,6-hydro-lyase_c0	#N/A
rxn02000_c0	rxn02000_c0	dTDP-4-dehydro-6-deoxy-D-glucose 3,5-epimerase_c0	#N/A
rxn02003_c0	rxn02003_c0	dTDP-6-deoxy-L-mannose:NADP+ 4-oxidoreductase_c0	#N/A
rxn02005_c0	rxn02005_c0	trehalose transport via PEP:Pyr PTS_c0	#N/A
rxn02007_c0	rxn02007_c0	2,4,6/3,5-Pentahydroxycyclohexanone hydro-lyase_c0	#N/A
rxn02008_c0	rxn02008_c0	UDP-N-acetylmuramoyl-L-alanine:D-glutamate ligase(ADP-forming)_c0	#N/A
rxn02011_c0	rxn02011_c0	UDP-N-acetylmuramoyl-L-alanyl-D-glutamate:meso-2,6-_c0	#N/A
rxn02046_c0	rxn02046_c0	D-O-Phosphoserine phosphohydrolase_c0	#N/A
rxn02056_c0	rxn02056_c0	S-Adenosyl-L-methionine:uroporphyrin-III C-methyltransferase_c0	#N/A
rxn02113_c0	rxn02113_c0	2-Acetolactate carboxy-lyase_c0	#N/A
rxn02155_c0	rxn02155_c0	ATP:nicotinamide-nucleotide adenylyltransferase_c0	#N/A
rxn02159_c0	rxn02159_c0	L-Histidinol:NAD+ oxidoreductase_c0	#N/A
rxn02160_c0	rxn02160_c0	L-Histidinol-phosphate phosphohydrolase_c0	#N/A
rxn02161_c0	rxn02161_c0	ATP:L-rhamnulose 1-phosphotransferase_c0	#N/A
rxn02175_c0	rxn02175_c0	ATP:pantetheine-4'-phosphate adenylyltransferase_c0	#N/A
rxn02177_c0	rxn02177_c0	Isochorismate pyruvate-hydrolase_c0	#N/A
rxn02185_c0	rxn02185_c0	2-Acetolactate pyruvate-lyase (carboxylating)_c0	#N/A
rxn02186_c0	rxn02186_c0	2,3-Dihydroxy-3-methylbutanoate:NADP+ oxidoreductase (isomerizing)_c0	#N/A
rxn02187_c0	rxn02187_c0	2-Acetolactate methylmutase_c0	#N/A
rxn02200_c0	rxn02200_c0	2-Amino-4-hydroxy-6-hydroxymethyl-7,8-dihydropteridine:4-_c0	#N/A
rxn02212_c0	rxn02212_c0	2-Dehydro-3-deoxy-D-arabino-heptonate 7-phosphate phosphate-lyase_c0	#N/A
rxn02213_c0	rxn02213_c0	3-Dehydroquinate hydro-lyase_c0	#N/A
rxn02222_c0	rxn02222_c0	Indole-3-acetamide amidohydrolase_c0	#N/A
rxn02264_c0	rxn02264_c0	Hydroxymethylbilane hydro-lyase(cyclizing)_c0	#N/A
rxn02275_c0	rxn02275_c0	4-Guanidinobutanamide amidohydrolase_c0	#N/A
rxn02285_c0	rxn02285_c0	UDP-N-acetylmuramate:NADP+ oxidoreductase_c0	#N/A
rxn02286_c0	rxn02286_c0	UDP-N-acetylmuramate:L-alanine ligase (ADP-forming)_c0	#N/A
rxn02287_c0	rxn02287_c0	S-Adenosyl-L-methionine:uroporphyrin-III C-methyltransferase_c0	#N/A
rxn02288_c0	rxn02288_c0	Uroporphyrinogen-III carboxy-lyase_c0	#N/A
rxn02303_c0	rxn02303_c0	Coproporphyrinogen:oxygen oxidoreductase(decarboxylating)_c0	#N/A
rxn02304_c0	rxn02304_c0	Protoporphyrinogen-IX:oxygen oxidoreductase_c0	#N/A
rxn02305_c0	rxn02305_c0	2-Methyl-4-amino-5-hydroxymethylpyrimidine-diphosphate:4-methyl-5-_c0	#N/A
rxn02314_c0	rxn02314_c0	ATP:D-tagatose-6-phosphate 1-phosphotransferase_c0	#N/A
rxn02320_c0	rxn02320_c0	5-Amino-2-oxopentanoate:2-oxoglutarate aminotransferase_c0	#N/A
rxn02322_c0	rxn02322_c0	ATP:(R)-5-phosphomevalonate phosphotransferase_c0	#N/A
rxn02339_c0	rxn02339_c0	4-Hydroxy-L-glutamate:2-oxoglutarate aminotransferase_c0	#N/A
rxn02341_c0	rxn02341_c0	N-[(R)-4'-Phosphopantothenoyl]-L-cysteine carboxy-lyase_c0	#N/A
rxn02342_c0	rxn02342_c0	2-(alpha-Hydroxyethyl)thiamine diphosphate:lipoamide_c0	#N/A
rxn02356_c0	rxn02356_c0	trans-4-Hydroxy-L-proline:NAD+ 5-oxidoreductase_c0	#N/A
rxn02358_c0	rxn02358_c0	trans-4-Hydroxy-L-proline:NADP+ 5-oxidoreductase_c0	#N/A
rxn02373_c0	rxn02373_c0	L-Glutamate-5-semialdehyde:NADP+ 5-oxidoreductase (phosphorylationg)_c0	#N/A
rxn02374_c0	rxn02374_c0	L-glutamate 5-semialdehyde dehydratase (spontaneous)_c0	#N/A
rxn02380_c0	rxn02380_c0	beta-D-Glucose 6-phosphate ketol-isomerase_c0	#N/A
rxn02400_c0	rxn02400_c0	Nicotinate D-ribonucleotide phosphohydrolase_c0	#N/A
rxn02402_c0	rxn02402_c0	Nicotinate-nucleotide:pyrophosphate phosphoribosyltransferase_c0	#N/A
rxn02465_c0	rxn02465_c0	N-Acetyl-L-glutamate-5-semialdehyde:NADP+ 5-oxidoreductase_c0	#N/A
rxn02473_c0	rxn02473_c0	D-erythro-1-(Imidazol-4-yl)glycerol 3-phosphate hydro-lyase_c0	#N/A
rxn02474_c0	rxn02474_c0	5-amino-6-(5-phosphoribitylamino)uracil:NADP+ 1'-oxidoreductase_c0	#N/A
rxn02475_c0	rxn02475_c0	2,5-Diamino-6-hydroxy-4-(5-phosphoribosylamino)-pyrimidine_c0	#N/A
rxn02476_c0	rxn02476_c0	Phosphoenolpyruvate:3-phosphoshikimate_c0	#N/A
rxn02484_c0	rxn02484_c0	ATP:4-amino-5-hydroxymethyl-2-methylpyrimidine 5-phosphotransferase_c0	#N/A
rxn02503_c0	rxn02503_c0	ATP:2-amino-4-hydroxy-6-hydroxymethyl-7,8-dihydropteridine_c0	#N/A
rxn02504_c0	rxn02504_c0	2-Amino-4-hydroxy-6-(D-erythro-1,2,3-trihydroxypropyl)-7,8-_c0	#N/A
rxn02507_c0	rxn02507_c0	1-(2-Carboxyphenylamino)-1-deoxy-D-ribulose-5-phosphate_c0	#N/A
rxn02508_c0	rxn02508_c0	N-(5-Phospho-beta-D-ribosyl)anthranilate ketol-isomerase_c0	#N/A
rxn02527_c0	rxn02527_c0	rxn02527_c0	#N/A
rxn02666_c0	rxn02666_c0	L-2-amino-3-oxobutanoate decarboxylation (spontaneous)_c0	#N/A
rxn02680_c0	rxn02680_c0	Octanoyl-CoA:acetyl-CoA C-acyltransferase_c0	#N/A
rxn02774_c0	rxn02774_c0	S-Adenosyl-L-methionine:uroporphyrin-III C-methyltransferase_c0	#N/A
rxn02775_c0	rxn02775_c0	S-Adenosyl-L-methionine:precorrin-4 C20-methyltransferase_c0	#N/A
rxn02788_c0	rxn02788_c0	4-oxalocrotonate tautomerase_c0	#N/A
rxn02789_c0	rxn02789_c0	2-Isopropylmalate hydro-lyase_c0	#N/A
rxn02804_c0	rxn02804_c0	myristoyl-CoA:acetylCoA C-myristoyltransferase_c0	#N/A
rxn02811_c0	rxn02811_c0	3-Isopropylmalate hydro-lyase_c0	#N/A
rxn02831_c0	rxn02831_c0	O-Succinylbenzoate:CoA ligase (AMP-forming)_c0	#N/A
rxn02832_c0	rxn02832_c0	O-succinylbenzoate-CoA synthase_c0	#N/A
rxn02834_c0	rxn02834_c0	Phosphoribosyl-ATP pyrophosphohydrolase_c0	#N/A
rxn02835_c0	rxn02835_c0	1-(5-phospho-D-ribosyl)-AMP 1,6-hydrolase_c0	#N/A
rxn02895_c0	rxn02895_c0	5-Phospho-D-ribosylamine:glycine ligase (ADP-forming)_c0	#N/A
rxn02897_c0	rxn02897_c0	Nicotinate-nucleotide:dimethylbenzimidazole_c0	#N/A
rxn02898_c0	rxn02898_c0	O-Succinylbenzoyl-CoA 1,4-dihydroxy-2-naphthoate-lyase_c0	#N/A
rxn02914_c0	rxn02914_c0	3-Phosphoserine:2-oxoglutarate aminotransferase_c0	#N/A
rxn02916_c0	rxn02916_c0	6-Amino-2-oxohexanoate cyclation_c0	#N/A
rxn02929_c0	rxn02929_c0	2,3,4,5-Tetrahydrodipicolinate:NADP+ oxidoreductase_c0	#N/A
rxn02937_c0	rxn02937_c0	2-(Formamido)-N1-(5-phosphoribosyl)acetamidine cyclo-ligase_c0	#N/A
rxn02938_c0	rxn02938_c0	1-(5-Phospho-D-ribosyl)-5-amino-4-imidazolecarboxylate carboxy-lyase_c0	#N/A
rxn02988_c0	rxn02988_c0	quinolinate synthase_c0	#N/A
rxn03004_c0	rxn03004_c0	10-Formyltetrahydrofolate:5'-phosphoribosylglycinamide_c0	#N/A
rxn03012_c0	rxn03012_c0	rxn03012_c0	#N/A
rxn03030_c0	rxn03030_c0	Acetyl-CoA:L-2,3,4,5-tetrahydrodipicolinate N2-acetyltransferase_c0	#N/A
rxn03062_c0	rxn03062_c0	3-Isopropylmalate:NAD+ oxidoreductase_c0	#N/A
rxn03068_c0	rxn03068_c0	(R)-2,3-Dihydroxy-3-methylbutanoate:NADP+ oxidoreductase_c0	#N/A
rxn03075_c0	rxn03075_c0	ATP:4-methyl-5-(2-hydroxyethyl)-thiazole 2-phosphotransferase_c0	#N/A
rxn03080_c0	rxn03080_c0	6,7-Dimethyl-8-(1-D-ribityl)lumazine:6,7-dimethyl-8-(1-D-ribityl)_c0	#N/A
rxn03084_c0	rxn03084_c0	5'-Phosphoribosylformylglycinamide:L-glutamine amido-ligase_c0	#N/A
rxn03086_c0	rxn03086_c0	Acetyl-L,L-diaminopimelate aminotransferase_c0	#N/A
rxn03108_c0	rxn03108_c0	ATP:4-amino-2-methyl-5-phosphomethylpyrimidine phosphotransferase_c0	#N/A
rxn03135_c0	rxn03135_c0	Imidazole-glycerol-3-phosphate synthase_c0	#N/A
rxn03136_c0	rxn03136_c0	1-(5'-Phosphoribosyl)-5-amino-4-(N-succinocarboxamide)-imidazole_c0	#N/A
rxn03137_c0	rxn03137_c0	10-Formyltetrahydrofolate:5'-phosphoribosyl-5-amino-4-_c0	#N/A
rxn03147_c0	rxn03147_c0	1-(5-Phosphoribosyl)-5-amino-4-carboxyimidazole:L-aspartate ligase_c0	#N/A
rxn03150_c0	rxn03150_c0	alpha-ribazole 5-phosphate phosphatase_c0	#N/A
rxn03164_c0	rxn03164_c0	UDP-N-acetylmuramoyl-L-alanyl-D-glutamyl-meso-2,6-_c0	#N/A
rxn03167_c0	rxn03167_c0	2-Amino-4-hydroxy-6-(erythro-1,2,3-trihydroxypropyl)_c0	#N/A
rxn03174_c0	rxn03174_c0	2-Amino-4-hydroxy-6-(erythro-1,2,3-trihydroxypropyl)_c0	#N/A
rxn03175_c0	rxn03175_c0	N-(5'-Phospho-D-ribosylformimino)-5-amino-1-_c0	#N/A
rxn03194_c0	rxn03194_c0	(S)-2-Aceto-2-hydroxybutanoate pyruvate-lyase (carboxylating)_c0	#N/A
rxn03243_c0	rxn03243_c0	Decanoyl-CoA:acetyl-CoA C-acyltransferase_c0	#N/A
rxn03248_c0	rxn03248_c0	Hexanoyl-CoA:acetyl-CoA C-acyltransferase_c0	#N/A
rxn03384_c0	rxn03384_c0	Uroporphyrinogen I carboxy-lyase_c0	#N/A
rxn03393_c0	rxn03393_c0	Octaprenyl-hydroxybenzoate decarboxylase_c0	#N/A
rxn03395_c0	rxn03395_c0	2-octaprenyl-6-hydroxyphenol methylase_c0	#N/A
rxn03397_c0	rxn03397_c0	UDP-L-rhamnose:flavonol-3-O-D-glucoside L-rhamnosyltransferase_c0	#N/A
rxn03406_c0	rxn03406_c0	Undecaprenyl-diphospho-N-acetylmuramoyl-(N-acetylglucosamine)-_c0	#N/A
rxn03407_c0	rxn03407_c0	Undecaprenyl-diphospho-N-acetylmuramoyl-(N-acetylglucosamine)-_c0	#N/A
rxn03408_c0	rxn03408_c0	UDP-N-acetylglucosamine-N-acetylmuramyl-(pentapeptide)pyrophosphoryl-undecaprenol N-acetylglucosamine transferase_c0	#N/A
rxn03409_c0	rxn03409_c0	Undecaprenyl-diphospho-N-acetylmuramoyl-(N-acetylglucosamine)-_c0	#N/A
rxn03419_c0	rxn03419_c0	Formamidopyrimidine nucleoside triphosphate 7,8-8,9-dihydrolase_c0	#N/A
rxn03421_c0	rxn03421_c0	GTP 7,8-8,9-dihydrolase_c0	#N/A
rxn03435_c0	rxn03435_c0	(R)-2,3-Dihydroxy-3-methylpentanoate:NADP+ oxidoreductase_c0	#N/A
rxn03436_c0	rxn03436_c0	(S)-2-Aceto-2-hydroxybutanoate:NADP+ oxidoreductase (isomerizing)_c0	#N/A
rxn03437_c0	rxn03437_c0	(R)-2,3-Dihydroxy-3-methylpentanoate hydro-lyase_c0	#N/A
rxn03445_c0	rxn03445_c0	O-Phospho-4-hydroxy-L-threonine:2-oxoglutarate aminotransferase_c0	#N/A
rxn03446_c0	rxn03446_c0	O-Phospho-4-hydroxy-L-threonine phospho-lyase (adding water)_c0	#N/A
rxn03481_c0	rxn03481_c0	Arbutin 6-phosphate glucohydrolase_c0	#N/A
rxn03482_c0	rxn03482_c0	Salicin 6-phosphate glucohydrolase_c0	#N/A
rxn03491_c0	rxn03491_c0	S-Adenosyl-L-methionine:1-precorrin-6Y C5,15-methyltransferase_c0	#N/A
rxn03492_c0	rxn03492_c0	precorrin-6Y:NADP+ oxidoreductase_c0	#N/A
rxn03512_c0	rxn03512_c0	Precorrin 8X 11,12-methylmutase_c0	#N/A
rxn03513_c0	rxn03513_c0	S-Adenosyl-L-methionine:precorrin-3B C17-methyltransferase_c0	#N/A
rxn03514_c0	rxn03514_c0	S-adenosyl-L-methionine:precorrin-4 C11 methyltransferase_c0	#N/A
rxn03535_c0	rxn03535_c0	ATP:cob(I)yrinic acid-a,c-diamide Cobeta-adenosyltransferase_c0	#N/A
rxn03537_c0	rxn03537_c0	Adenosyl cobinamide phosphate guanyltransferase_c0	#N/A
rxn03538_c0	rxn03538_c0	Adenosylcobalamin 5'-phosphate synthase_c0	#N/A
rxn03638_c0	rxn03638_c0	Acetyl-CoA:D-glucosamine-1-phosphate N-acetyltransferase_c0	#N/A
rxn03839_c0	rxn03839_c0	AMID5_c0	#N/A
rxn03841_c0	rxn03841_c0	4-amino-4-deoxychorismate pyruvate-lyase_c0	#N/A
rxn03843_c0	rxn03843_c0	Farnesyl diphosphate:Isopentenyl diphosphate farnesyl transferase_c0	#N/A
rxn03852_c0	rxn03852_c0	UDP-N-acetyl-D-mannosamine:N-acetyl-beta-D-_c0	#N/A
rxn03856_c0	rxn03856_c0	Galactitol-1-phosphate:NAD oxidoreductase_c0	#N/A
rxn03869_c0	rxn03869_c0	Acylamide aminohydrolase_c0	#N/A
rxn03886_c0	rxn03886_c0	D-sorbitol-6-phosphate:NAD 2-oxidoreductase_c0	#N/A
rxn03891_c0	rxn03891_c0	trans-hexaprenyltranstransferase_c0	#N/A
rxn03892_c0	rxn03892_c0	PPTT_c0	#N/A
rxn03893_c0	rxn03893_c0	Hydroxybenzoate octaprenyltransferase_c0	#N/A
rxn03901_c0	rxn03901_c0	Undecaprenyl-diphosphate phosphohydrolase_c0	#N/A
rxn03903_c0	rxn03903_c0	UDPMurAc(oyl-L-Ala-D-gamma-Glu-L-Lys-D-Ala-D-Ala):undecaprenyl-_c0	#N/A
rxn03904_c0	rxn03904_c0	UDPMurAc(oyl-L-Ala-D-gamma-Glu-L-Lys-D-Ala-D-Ala):undecaprenyl-_c0	#N/A
rxn03907_c0	rxn03907_c0	CTP: 2-C-Methyl-D-erythritol 4-phosphate cytidylyltransferase_c0	#N/A
rxn03908_c0	rxn03908_c0	ATP: 4-(Cytidine 5'-diphospho)-2-C-methyl-D-erythritol_c0	#N/A
rxn03909_c0	rxn03909_c0	1-Deoxy-D-xylulose-5-phosphate pyruvate-lyase (carboxylating)_c0	#N/A
rxn03910_c0	rxn03910_c0	2-Phospho-4-(cytidine 5'-diphospho)-2-C-methyl-D-erythritol_c0	#N/A
rxn03931_c0	rxn03931_c0	rxn03931_c0	#N/A
rxn03932_c0	rxn03932_c0	ATP:5-dehydro-2-deoxy-D-gluconate 6-phosphotransferase_c0	#N/A
rxn03933_c0	rxn03933_c0	UDP-N-acetylglucosamine-N-acetylmuramyl-(pentapeptide)pyrophosphoryl-undecaprenol N-acetylglucosamine transferase_c0	#N/A
rxn03958_c0	rxn03958_c0	1-Deoxy-D-xylulose-5-phosphate isomeroreductase_c0	#N/A
rxn03974_c0	rxn03974_c0	FMNH2:NAD+ oxidoreductase_c0	#N/A
rxn03975_c0	rxn03975_c0	FMNH2:NADP+ oxidoreductase_c0	#N/A
rxn04045_c0	rxn04045_c0	sirohydrochlorin cobalt-lyase_c0	#N/A
rxn04046_c0	rxn04046_c0	S-adenosyl-L-methionine:cobalt-factor-II C20-methyltransferase_c0	#N/A
rxn04047_c0	rxn04047_c0	precorrin-3B C17-methyltransferase_c0	#N/A
rxn04048_c0	rxn04048_c0	cobalt-precorrin-4 methyltransferase_c0	#N/A
rxn04050_c0	rxn04050_c0	precorrin-6A reductase_c0	#N/A
rxn04052_c0	rxn04052_c0	precorrin-8X methylmutase_c0	#N/A
rxn04113_c0	rxn04113_c0	isopentenyl-diphosphate:NAD(P)+ oxidoreductase_c0	#N/A
rxn04132_c0	rxn04132_c0	rxn04132_c0	#N/A
rxn04133_c0	rxn04133_c0	rxn04133_c0	#N/A
rxn04139_c0	rxn04139_c0	2-Octaprenyl-3-methyl-6-methoxy-1,4-benzoquinone ,NADPH2:oxygen_c0	#N/A
rxn04308_c0	rxn04308_c0	di-trans,poly-cis-Decaprenyl-diphosphate:isopentenyl-diphosphate_c0	#N/A
rxn04385_c0	rxn04385_c0	L-threonine-O-3-phosphate carboxy-lyase_c0	#N/A
rxn04386_c0	rxn04386_c0	rxn04386_c0	#N/A
rxn04413_c0	rxn04413_c0	rxn04413_c0	#N/A
rxn04456_c0	rxn04456_c0	rxn04456_c0	#N/A
rxn04457_c0	rxn04457_c0	rxn04457_c0	#N/A
rxn04674_c0	rxn04674_c0	rxn04674_c0	#N/A
rxn04713_c0	rxn04713_c0	rxn04713_c0	#N/A
rxn04794_c0	rxn04794_c0	Acetyl-CoA:formate C-acetyltransferase_c0	#N/A
rxn04954_c0	rxn04954_c0	5-methyltetrahydrofolate:NAD+ oxidoreductase_c0	#N/A
rxn04996_c0	rxn04996_c0	dimethyallyl diphosphate:NADP+ oxidoreductase_c0	#N/A
rxn05024_c0	rxn05024_c0	rxn05024_c0	#N/A
rxn05029_c0	rxn05029_c0	ATP:cobinamide Cobeta-adenosyltransferase_c0	#N/A
rxn05039_c0	rxn05039_c0	pyrimidine phosphatase_c0	#N/A
rxn05040_c0	rxn05040_c0	3,4-Dihydroxy-2-butanone 4-phosphate synthase_c0	#N/A
rxn05064_c0	rxn05064_c0	carbamate hydro-lyase_c0	#N/A
rxn05108_c0	rxn05108_c0	2-keto-4-methylthiobutyrate transamination_c0	#N/A
rxn05116_c0	rxn05116_c0	rxn05116_c0	#N/A
rxn05144_c0	rxn05144_c0	rxn05144_c0	#N/A
rxn05145_c0	rxn05145_c0	Orthophosphate-ABC transport_c0	#N/A
rxn05147_c0	rxn05147_c0	D-Glucose-ABC transport_c0	#N/A
rxn05149_c0	rxn05149_c0	Manganese-ABC transport_c0	#N/A
rxn05150_c0	rxn05150_c0	Zinc-ABC transport_c0	#N/A
rxn05159_c0	rxn05159_c0	Choline-ABC transport_c0	#N/A
rxn05163_c0	rxn05163_c0	Putrescine-ABC transport_c0	#N/A
rxn05170_c0	rxn05170_c0	Maltose-ABC transport_c0	#N/A
rxn05173_c0	rxn05173_c0	L-Arabinose-ABC transport_c0	#N/A
rxn05175_c0	rxn05175_c0	Spermidine-ABC transport_c0	#N/A
rxn05180_c0	rxn05180_c0	Carnitine-ABC transport_c0	#N/A
rxn05181_c0	rxn05181_c0	Betaine-ABC transport_c0	#N/A
rxn05183_c0	rxn05183_c0	D-Methionine-ABC transport_c0	#N/A
rxn05184_c0	rxn05184_c0	Choline ABC transport_c0	#N/A
rxn05187_c0	rxn05187_c0	Vitamin ABC transport_c0	#N/A
rxn05192_c0	rxn05192_c0	Crotono-betaine ABC transport_c0	#N/A
rxn05193_c0	rxn05193_c0	Butyro-betaine ABC transport_c0	#N/A
rxn05195_c0	rxn05195_c0	Fe3+-ABC transport_c0	#N/A
rxn05197_c0	rxn05197_c0	Uracil ion-coupled transport_c0	#N/A
rxn05201_c0	rxn05201_c0	Hypoxanthine ion-coupled transport_c0	#N/A
rxn05202_c0	rxn05202_c0	Xanthine ion-coupled transport_c0	#N/A
rxn05209_c0	rxn05209_c0	Proton sodium antiport_c0	#N/A
rxn05219_c0	rxn05219_c0	L-Methionine ABC transport_c0	#N/A
rxn05223_c0	rxn05223_c0	Biotin ABC transporter_c0	#N/A
rxn05226_c0	rxn05226_c0	Glucose-phosphotransferase (PTS) system_c0	#N/A
rxn05229_c0	rxn05229_c0	NCAIR synthetase and NCAIR mutase_c0	#N/A
rxn05231_c0	rxn05231_c0	Ribonucleotide reductase: ADP_c0	#N/A
rxn05232_c0	rxn05232_c0	Ribonucleotide reductase: ATP_c0	#N/A
rxn05233_c0	rxn05233_c0	Ribonucleotide reductase: GDP_c0	#N/A
rxn05234_c0	rxn05234_c0	Ribonucleotide reductase: GTP_c0	#N/A
rxn05235_c0	rxn05235_c0	Ribonucleotide reductase: CTP_c0	#N/A
rxn05236_c0	rxn05236_c0	Ribonucleotide reductase: UTP_c0	#N/A
rxn05287_c0	rxn05287_c0	GGTT_c0	#N/A
rxn05289_c0	rxn05289_c0	TRDR_c0	#N/A
rxn05292_c0	rxn05292_c0	FE3t4_c0	#N/A
rxn05293_c0	rxn05293_c0	MECDPDH_c0	#N/A
rxn05307_c0	rxn05307_c0	SERt2_c0	#N/A
rxn05312_c0	rxn05312_c0	PIt6_c0	#N/A
rxn05315_c0	rxn05315_c0	ZN2t4_c0	#N/A
rxn05319_c0	rxn05319_c0	H2Ot5_c0	#N/A
rxn05322_c0	rxn05322_c0	Butyryl-[acyl-carrier protein]:malonyl-CoA_c0	#N/A
rxn05323_c0	rxn05323_c0	Tetradecanoyl-[acyl-carrier protein]:malonyl-CoA_c0	#N/A
rxn05324_c0	rxn05324_c0	Dodecanoyl-[acyl-carrier protein]:malonyl-CoA_c0	#N/A
rxn05325_c0	rxn05325_c0	Octanoyl-[acyl-carrier protein]:malonyl-CoA_c0	#N/A
rxn05326_c0	rxn05326_c0	Hexanoyl-[acyl-carrier protein]:malonyl-CoA_c0	#N/A
rxn05327_c0	rxn05327_c0	Decanoyl-[acyl-carrier protein]:malonyl-CoA_c0	#N/A
rxn05328_c0	rxn05328_c0	Hexadecanoyl-[acyl-carrier protein]:malonyl-CoA_c0	#N/A
rxn05336_c0	rxn05336_c0	(3R)-3-Hydroxypalmitoyl-[acyl-carrier-protein]:NADP+ oxidoreductase_c0	#N/A
rxn05337_c0	rxn05337_c0	(3R)-3-Hydroxyhexanoyl-[acyl-carrier-protein]:NADP+ oxidoreductase_c0	#N/A
rxn05338_c0	rxn05338_c0	(3R)-3-Hydroxydecanoyl-[acyl-carrier-protein]:NADP+ oxidoreductase_c0	#N/A
rxn05339_c0	rxn05339_c0	(3R)-3-Hydroxybutanoyl-[acyl-carrier protein]:NADP+ oxidoreductase_c0	#N/A
rxn05340_c0	rxn05340_c0	(3R)-3-Hydroxydodecanoyl-[acyl-carrier-protein]:NADP+ oxidoreductase_c0	#N/A
rxn05341_c0	rxn05341_c0	(3R)-3-Hydroxyoctanoyl-[acyl-carrier-protein]:NADP+ oxidoreductase_c0	#N/A
rxn05342_c0	rxn05342_c0	(3R)-3-Hydroxytetradecanoyl-[acyl-carrier-protein]:NADP+_c0	#N/A
rxn05343_c0	rxn05343_c0	Octanoyl-[acyl-carrier protein]:malonyl-[acyl-carrier-protein]_c0	#N/A
rxn05344_c0	rxn05344_c0	Tetradecanoyl-[acyl-carrier protein]:malonyl-[acyl-carrier-protein]_c0	#N/A
rxn05345_c0	rxn05345_c0	dodecanoyl-[acyl-carrier-protein]:malonyl-[acyl-carrier-protein]_c0	#N/A
rxn05346_c0	rxn05346_c0	butyryl-[acyl-carrier protein]:malonyl-[acyl-carrier-protein]_c0	#N/A
rxn05347_c0	rxn05347_c0	Acyl-[acyl-carrier-protein]:malonyl-[acyl-carrier-protein]_c0	#N/A
rxn05348_c0	rxn05348_c0	Decanoyl-[acyl-carrier protein]:malonyl-[acyl-carrier-protein]_c0	#N/A
rxn05349_c0	rxn05349_c0	acetyl-CoA:[acyl-carrier-protein] S-acetyltransferase_c0	#N/A
rxn05350_c0	rxn05350_c0	hexanoyl-[acyl-carrier protein]:malonyl-[acyl-carrier-protein]_c0	#N/A
rxn05351_c0	rxn05351_c0	Tetradecanoyl-[acyl-carrier protein]:malonyl-CoA_c0	#N/A
rxn05352_c0	rxn05352_c0	Octanoyl-[acyl-carrier protein]:malonyl-CoA_c0	#N/A
rxn05353_c0	rxn05353_c0	Butyryl-[acyl-carrier protein]:malonyl-CoA_c0	#N/A
rxn05354_c0	rxn05354_c0	Hexadecanoyl-[acyl-carrier protein:malonyl-CoA_c0	#N/A
rxn05355_c0	rxn05355_c0	Dodecanoyl-[acyl-carrier protein]: malonyl-CoA_c0	#N/A
rxn05356_c0	rxn05356_c0	Decanoyl-[acyl-carrier protein]:malonyl-CoA_c0	#N/A
rxn05357_c0	rxn05357_c0	Hexanoyl-[acyl-carrier protein]:oxoacyl- and enoyl-reducing and_c0	#N/A
rxn05358_c0	rxn05358_c0	2-methylbutanoyl-CoA:[acyl-carrier-protein] transferase_c0	#N/A
rxn05359_c0	rxn05359_c0	4-methyl-3-oxo-hexanoyl-ACP:malonyl-[acyl-carrier-protein] C-acyltransferase (decarboxylating)_c0	#N/A
rxn05360_c0	rxn05360_c0	4-methyl-3-oxo-hexanoyl-ACP:NADP+ oxidoreductase_c0	#N/A
rxn05361_c0	rxn05361_c0	4-methyl-3-hydroxy-hexanoyl-ACP hydro-lyase_c0	#N/A
rxn05362_c0	rxn05362_c0	4-methyl-trans-hex-2-enoyl-ACP:NADP+ oxidoreductase (A-specific)_c0	#N/A
rxn05363_c0	rxn05363_c0	4-methyl-hexanoyl-ACP:malonyl-[acyl-carrier-protein] C-acyltransferase (decarboxylating)_c0	#N/A
rxn05364_c0	rxn05364_c0	6-methyl-3-oxo-octanoyl-ACP:NADP+ oxidoreductase_c0	#N/A
rxn05365_c0	rxn05365_c0	6-methyl-3-hydroxy-octanoyl-ACP hydro-lyase_c0	#N/A
rxn05366_c0	rxn05366_c0	6-methyl-trans-oct-2-enoyl-ACP:NADP+ oxidoreductase (A-specific)_c0	#N/A
rxn05367_c0	rxn05367_c0	6-methyl-octanoyl-ACP:malonyl-[acyl-carrier-protein] C-acyltransferase (decarboxylating)_c0	#N/A
rxn05368_c0	rxn05368_c0	8-methyl-3-oxo-decanoyl-ACP:NADP+ oxidoreductase_c0	#N/A
rxn05369_c0	rxn05369_c0	8-methyl-3-hydroxy-decanoyl-ACP hydro-lyase_c0	#N/A
rxn05370_c0	rxn05370_c0	8-methyl-trans-dec-2-enoyl-ACP:NADP+ oxidoreductase (A-specific)_c0	#N/A
rxn05371_c0	rxn05371_c0	8-methyl-decanoyl-ACP:malonyl-[acyl-carrier-protein] C-acyltransferase (decarboxylating)_c0	#N/A
rxn05372_c0	rxn05372_c0	10-methyl-3-oxo-dodecanoyl-ACP:NADP+ oxidoreductase_c0	#N/A
rxn05373_c0	rxn05373_c0	10-methyl-3-hydroxy-dodecanoyl-ACP hydro-lyase_c0	#N/A
rxn05374_c0	rxn05374_c0	10-methyl-trans-dodec-2-enoyl-ACP:NADP+ oxidoreductase (A-specific)_c0	#N/A
rxn05375_c0	rxn05375_c0	10-methyl-dodecanoyl-ACP:malonyl-[acyl-carrier-protein] C-acyltransferase (decarboxylating)_c0	#N/A
rxn05376_c0	rxn05376_c0	12-methyl-3-oxo-tetra-decanoyl-ACP:NADP+ oxidoreductase_c0	#N/A
rxn05377_c0	rxn05377_c0	12-methyl-3-hydroxy-tetra-decanoyl-ACP hydro-lyase_c0	#N/A
rxn05378_c0	rxn05378_c0	12-methyl-trans-tetra-dec-2-enoyl-ACP:NADP+ oxidoreductase (A-specific)_c0	#N/A
rxn05379_c0	rxn05379_c0	12-methyl-tetra-decanoyl-ACP:malonyl-[acyl-carrier-protein] C-acyltransferase (decarboxylating)_c0	#N/A
rxn05380_c0	rxn05380_c0	14-methyl-3-oxo-hexa-decanoyl-ACP:NADP+ oxidoreductase_c0	#N/A
rxn05381_c0	rxn05381_c0	14-methyl-3-hydroxy-hexa-decanoyl-ACP hydro-lyase_c0	#N/A
rxn05382_c0	rxn05382_c0	14-methyl-trans-hexa-dec-2-enoyl-ACP:NADP+ oxidoreductase (A-specific)_c0	#N/A
rxn05383_c0	rxn05383_c0	3-methylbutanoyl-CoA:[acyl-carrier-protein] transferase_c0	#N/A
rxn05384_c0	rxn05384_c0	3-methylbutanoyl-ACP:malonyl-[acyl-carrier-protein] C-acyltransferase (decarboxylating)_c0	#N/A
rxn05385_c0	rxn05385_c0	5-methyl-3-oxo-hexanoyl-ACP:NADP+ oxidoreductase_c0	#N/A
rxn05386_c0	rxn05386_c0	5-methyl-3-hydroxy-hexanoyl-ACP hydro-lyase_c0	#N/A
rxn05387_c0	rxn05387_c0	5-methyl-trans-hex-2-enoyl-ACP:NADP+ oxidoreductase (A-specific)_c0	#N/A
rxn05388_c0	rxn05388_c0	5-methyl-hexanoyl-ACP:malonyl-[acyl-carrier-protein] C-acyltransferase (decarboxylating)_c0	#N/A
rxn05389_c0	rxn05389_c0	7-methyl-3-oxo-octanoyl-ACP:NADP+ oxidoreductase_c0	#N/A
rxn05390_c0	rxn05390_c0	7-methyl-3-hydroxy-octanoyl-ACP hydro-lyase_c0	#N/A
rxn05391_c0	rxn05391_c0	7-methyl-trans-oct-2-enoyl-ACP:NADP+ oxidoreductase (A-specific)_c0	#N/A
rxn05392_c0	rxn05392_c0	7-methyl-octanoyl-ACP:malonyl-[acyl-carrier-protein] C-acyltransferase (decarboxylating)_c0	#N/A
rxn05393_c0	rxn05393_c0	9-methyl-3-oxo-decanoyl-ACP:NADP+ oxidoreductase_c0	#N/A
rxn05394_c0	rxn05394_c0	9-methyl-3-hydroxy-decanoyl-ACP hydro-lyase_c0	#N/A
rxn05395_c0	rxn05395_c0	9-methyl-trans-dec-2-enoyl-ACP:NADP+ oxidoreductase (A-specific)_c0	#N/A
rxn05396_c0	rxn05396_c0	9-methyl-decanoyl-ACP:malonyl-[acyl-carrier-protein] C-acyltransferase (decarboxylating)_c0	#N/A
rxn05397_c0	rxn05397_c0	11-methyl-3-oxo-dodecanoyl-ACP:NADP+ oxidoreductase_c0	#N/A
rxn05398_c0	rxn05398_c0	11-methyl-3-hydroxy-dodecanoyl-ACP hydro-lyase_c0	#N/A
rxn05399_c0	rxn05399_c0	11-methyl-trans-dodec-2-enoyl-ACP:NADP+ oxidoreductase (A-specific)_c0	#N/A
rxn05400_c0	rxn05400_c0	11-methyl-dodecanoyl-ACP:malonyl-[acyl-carrier-protein] C-acyltransferase (decarboxylating)_c0	#N/A
rxn05401_c0	rxn05401_c0	13-methyl-3-oxo-tetra-decanoyl-ACP:NADP+ oxidoreductase_c0	#N/A
rxn05402_c0	rxn05402_c0	13-methyl-3-hydroxy-tetra-decanoyl-ACP hydro-lyase_c0	#N/A
rxn05403_c0	rxn05403_c0	13-methyl-trans-tetra-dec-2-enoyl-ACP:NADP+ oxidoreductase (A-specific)_c0	#N/A
rxn05404_c0	rxn05404_c0	13-methyl-tetra-decanoyl-ACP:malonyl-[acyl-carrier-protein] C-acyltransferase (decarboxylating)_c0	#N/A
rxn05405_c0	rxn05405_c0	15-methyl-3-oxo-hexa-decanoyl-ACP:NADP+ oxidoreductase_c0	#N/A
rxn05406_c0	rxn05406_c0	15-methyl-3-hydroxy-hexa-decanoyl-ACP hydro-lyase_c0	#N/A
rxn05407_c0	rxn05407_c0	15-methyl-trans-hexa-dec-2-enoyl-ACP:NADP+ oxidoreductase (A-specific)_c0	#N/A
rxn05408_c0	rxn05408_c0	2-methylpropionyl-CoA:[acyl-carrier-protein] transferase_c0	#N/A
rxn05409_c0	rxn05409_c0	2-methylpropionyl-ACP:malonyl-[acyl-carrier-protein] C-acyltransferase (decarboxylating)_c0	#N/A
rxn05410_c0	rxn05410_c0	4-methyl-3-oxo-pentanoyl-ACP:NADP+ oxidoreductase_c0	#N/A
rxn05412_c0	rxn05412_c0	4-methyl-trans-pent-2-enoyl-ACP:NADP+ oxidoreductase (A-specific)_c0	#N/A
rxn05413_c0	rxn05413_c0	4-methyl-pentanoyl-ACP:malonyl-[acyl-carrier-protein] C-acyltransferase (decarboxylating)_c0	#N/A
rxn05414_c0	rxn05414_c0	6-methyl-3-oxo-heptanoyl-ACP:NADP+ oxidoreductase_c0	#N/A
rxn05416_c0	rxn05416_c0	6-methyl-trans-hept-2-enoyl-ACP:NADP+ oxidoreductase (A-specific)_c0	#N/A
rxn05417_c0	rxn05417_c0	6-methyl-heptanoyl-ACP:malonyl-[acyl-carrier-protein] C-acyltransferase (decarboxylating)_c0	#N/A
rxn05418_c0	rxn05418_c0	8-methyl-3-oxo-nonanoyl-ACP:NADP+ oxidoreductase_c0	#N/A
rxn05420_c0	rxn05420_c0	8-methyl-trans-non-2-enoyl-ACP:NADP+ oxidoreductase (A-specific)_c0	#N/A
rxn05421_c0	rxn05421_c0	8-methyl-nonanoyl-ACP:malonyl-[acyl-carrier-protein] C-acyltransferase (decarboxylating)_c0	#N/A
rxn05422_c0	rxn05422_c0	10-methyl-3-oxo-undecanoyl-ACP:NADP+ oxidoreductase_c0	#N/A
rxn05424_c0	rxn05424_c0	10-methyl-trans-undec-2-enoyl-ACP:NADP+ oxidoreductase (A-specific)_c0	#N/A
rxn05425_c0	rxn05425_c0	10-methyl-undecanoyl-ACP:malonyl-[acyl-carrier-protein] C-acyltransferase (decarboxylating)_c0	#N/A
rxn05426_c0	rxn05426_c0	12-methyl-3-oxo-tridecanoyl-ACP:NADP+ oxidoreductase_c0	#N/A
rxn05428_c0	rxn05428_c0	12-methyl-trans-tridec-2-enoyl-ACP:NADP+ oxidoreductase (A-specific)_c0	#N/A
rxn05429_c0	rxn05429_c0	12-methyl-tridecanoyl-ACP:malonyl-[acyl-carrier-protein] C-acyltransferase (decarboxylating)_c0	#N/A
rxn05430_c0	rxn05430_c0	14-methyl-3-oxo-pentadecanoyl-ACP:NADP+ oxidoreductase_c0	#N/A
rxn05432_c0	rxn05432_c0	14-methyl-trans-pentadec-2-enoyl-ACP:NADP+ oxidoreductase (A-specific)_c0	#N/A
rxn05433_c0	rxn05433_c0	4-methyl-trans-hex-2-enoyl-ACP:NAD+ oxidoreductase (A-specific)_c0	#N/A
rxn05434_c0	rxn05434_c0	6-methyl-trans-oct-2-enoyl-ACP:NAD+ oxidoreductase (A-specific)_c0	#N/A
rxn05435_c0	rxn05435_c0	8-methyl-trans-dec-2-enoyl-ACP:NAD+ oxidoreductase (A-specific)_c0	#N/A
rxn05436_c0	rxn05436_c0	10-methyl-trans-dodec-2-enoyl-ACP:NAD+ oxidoreductase (A-specific)_c0	#N/A
rxn05437_c0	rxn05437_c0	12-methyl-trans-tetra-dec-2-enoyl-ACP:NAD+ oxidoreductase (A-specific)_c0	#N/A
rxn05438_c0	rxn05438_c0	14-methyl-trans-hexa-dec-2-enoyl-ACP:NAD+ oxidoreductase (A-specific)_c0	#N/A
rxn05439_c0	rxn05439_c0	5-methyl-trans-hex-2-enoyl-ACP:NAD+ oxidoreductase (A-specific)_c0	#N/A
rxn05440_c0	rxn05440_c0	7-methyl-trans-oct-2-enoyl-ACP:NAD+ oxidoreductase (A-specific)_c0	#N/A
rxn05441_c0	rxn05441_c0	9-methyl-trans-dec-2-enoyl-ACP:NAD+ oxidoreductase (A-specific)_c0	#N/A
rxn05442_c0	rxn05442_c0	11-methyl-trans-dodec-2-enoyl-ACP:NAD+ oxidoreductase (A-specific)_c0	#N/A
rxn05443_c0	rxn05443_c0	13-methyl-trans-tetra-dec-2-enoyl-ACP:NAD+ oxidoreductase (A-specific)_c0	#N/A
rxn05444_c0	rxn05444_c0	15-methyl-trans-hexa-dec-2-enoyl-ACP:NAD+ oxidoreductase (A-specific)_c0	#N/A
rxn05445_c0	rxn05445_c0	4-methyl-trans-pent-2-enoyl-ACP:NAD+ oxidoreductase (A-specific)_c0	#N/A
rxn05446_c0	rxn05446_c0	6-methyl-trans-hept-2-enoyl-ACP:NAD+ oxidoreductase (A-specific)_c0	#N/A
rxn05447_c0	rxn05447_c0	8-methyl-trans-non-2-enoyl-ACP:NAD+ oxidoreductase (A-specific)_c0	#N/A
rxn05448_c0	rxn05448_c0	10-methyl-trans-undec-2-enoyl-ACP:NAD+ oxidoreductase (A-specific)_c0	#N/A
rxn05449_c0	rxn05449_c0	12-methyl-trans-tridec-2-enoyl-ACP:NAD+ oxidoreductase (A-specific)_c0	#N/A
rxn05450_c0	rxn05450_c0	14-methyl-trans-pentadec-2-enoyl-ACP:NAD+ oxidoreductase (A-specific)_c0	#N/A
rxn05451_c0	rxn05451_c0	12-methyl-tetra-decanoyl-ACP:[acyl-carrier-protein] transferase_c0	#N/A
rxn05452_c0	rxn05452_c0	14-methyl-hexa-decanoyl-ACP:[acyl-carrier-protein] transferase_c0	#N/A
rxn05453_c0	rxn05453_c0	13-methyl-tetra-decanoyl-ACP:[acyl-carrier-protein] transferase_c0	#N/A
rxn05454_c0	rxn05454_c0	15-methyl-hexa-decanoyl-ACP:[acyl-carrier-protein] transferase_c0	#N/A
rxn05455_c0	rxn05455_c0	12-methyl-tridecanoyl-ACP:[acyl-carrier-protein] transferase_c0	#N/A
rxn05456_c0	rxn05456_c0	14-methyl-pentadecanoyl-ACP:[acyl-carrier-protein] transferase_c0	#N/A
rxn05457_c0	rxn05457_c0	tetradecanoyl-ACP:[acyl-carrier-protein] transferase_c0	#N/A
rxn05458_c0	rxn05458_c0	hexadecanoyl-ACP:[acyl-carrier-protein] transferase_c0	#N/A
rxn05459_c0	rxn05459_c0	stearyl-ACP:[acyl-carrier-protein] transferase_c0	#N/A
rxn05460_c0	rxn05460_c0	3-Oxooctodecanoyl-ACP:malonyl-[acyl-carrier-protein] C-acyltransferase (decarboxylating)_c0	#N/A
rxn05461_c0	rxn05461_c0	3-Hydroxyoctodecanoyl-ACP:NADP+ oxidoreductase_c0	#N/A
rxn05462_c0	rxn05462_c0	trans-Octodec-2-enoyl-ACP hydro-lyase_c0	#N/A
rxn05463_c0	rxn05463_c0	Octodecanoyl-ACP:NADP+ oxidoreductase (A-specific)_c0	#N/A
rxn05464_c0	rxn05464_c0	trans-Octodec-2-enoyl-ACP:NAD+ oxidoreductase (A-specific)_c0	#N/A
rxn05465_c0	rxn05465_c0	malonyl-ACP:[acyl-carrier-protein] transferase_c0	#N/A
rxn05466_c0	rxn05466_c0	Ammonia transport via diffusion_c0	#N/A
rxn05467_c0	rxn05467_c0	CO2 transport via diffusion_c0	#N/A
rxn05468_c0	rxn05468_c0	O2 transport via diffusion_c0	#N/A
rxn05485_c0	rxn05485_c0	N-Acetyl-D-glucosamine transport via PEP:Pyr PTS_c0	#N/A
rxn05494_c0	rxn05494_c0	D-alanine transport in via proton symport_c0	#N/A
rxn05501_c0	rxn05501_c0	arbutin transport via PEP:Pyr PTS_c0	#N/A
rxn05504_c0	rxn05504_c0	arsenobetaine transport in via ABC system_c0	#N/A
rxn05505_c0	rxn05505_c0	arsenobetaine transport in via proton symport_c0	#N/A
rxn05506_c0	rxn05506_c0	Arsenate transporter_c0	#N/A
rxn05507_c0	rxn05507_c0	arsenite transporter via uniport_c0	#N/A
rxn05514_c0	rxn05514_c0	calcium transport in/out via proton antiporter_c0	#N/A
rxn05515_c0	rxn05515_c0	Cobalamin uptake in via ABC transport_c0	#N/A
rxn05516_c0	rxn05516_c0	cadmium transport out via ABC system_c0	#N/A
rxn05517_c0	rxn05517_c0	cadminum transport out via antiport_c0	#N/A
rxn05518_c0	rxn05518_c0	cellobiose transport via PEP:Pyr PTS_c0	#N/A
rxn05527_c0	rxn05527_c0	cytosine transport in via proton symport_c0	#N/A
rxn05528_c0	rxn05528_c0	Copper export via ATPase_c0	#N/A
rxn05533_c0	rxn05533_c0	Dipeptide transport via ABC system (ala-asp)_c0	#N/A
rxn05534_c0	rxn05534_c0	Dipeptide transport via ABC system (gly-glu)_c0	#N/A
rxn05535_c0	rxn05535_c0	Dipeptide transport via ABC system (gly-met)_c0	#N/A
rxn05536_c0	rxn05536_c0	Dipeptide transport via ABC system (met-ala)_c0	#N/A
rxn05537_c0	rxn05537_c0	Dipeptide transport via ABC system (gly-asp)_c0	#N/A
rxn05538_c0	rxn05538_c0	Dipeptide transport via ABC system (gly-pro-L)_c0	#N/A
rxn05539_c0	rxn05539_c0	Dipeptide transport via ABC system (cgly)_c0	#N/A
rxn05540_c0	rxn05540_c0	Dipeptide transport via ABC system (ala-gln)_c0	#N/A
rxn05541_c0	rxn05541_c0	Dipeptide transport via ABC system (ala-glu)_c0	#N/A
rxn05542_c0	rxn05542_c0	Dipeptide transport via ABC system (ala-gly)_c0	#N/A
rxn05543_c0	rxn05543_c0	Dipeptide transport via ABC system (ala-his)_c0	#N/A
rxn05544_c0	rxn05544_c0	Dipeptide transport via ABC system (ala-leu)_c0	#N/A
rxn05545_c0	rxn05545_c0	Dipeptide transport via ABC system (ala-thr)_c0	#N/A
rxn05546_c0	rxn05546_c0	Dipeptide transport via ABC system (gly-asn)_c0	#N/A
rxn05547_c0	rxn05547_c0	Dipeptide transport via ABC system (gly-gln)_c0	#N/A
rxn05551_c0	rxn05551_c0	ethanolamine transport in/out via proton symport_c0	#N/A
rxn05555_c0	rxn05555_c0	iron (II) transport via ABC system_c0	#N/A
rxn05559_c0	rxn05559_c0	formate transport in via proton symport_c0	#N/A
rxn05560_c0	rxn05560_c0	D-fructose transport via PEP:Pyr PTS_c0	#N/A
rxn05567_c0	rxn05567_c0	Galactitol transport via PEP:Pyr PTS_c0	#N/A
rxn05569_c0	rxn05569_c0	D-glucosamine transport via PEP:Pyr PTS_c0	#N/A
rxn05579_c0	rxn05579_c0	betaine (glycine betaine) transport in/out via proton symport_c0	#N/A
rxn05581_c0	rxn05581_c0	glycerol transport in/out via diffusion reversible_c0	#N/A
rxn05582_c0	rxn05582_c0	glycine transport in/out via proton symport_c0	#N/A
rxn05596_c0	rxn05596_c0	potassium transport out via proton antiport_c0	#N/A
rxn05607_c0	rxn05607_c0	maltose transport via PEP:Pyr PTS_c0	#N/A
rxn05608_c0	rxn05608_c0	Maltotriose transport via ABC system_c0	#N/A
rxn05610_c0	rxn05610_c0	D-mannose transport via PEP:Pyr PTS_c0	#N/A
rxn05613_c0	rxn05613_c0	L-methionine S-oxide transport via ABC system_c0	#N/A
rxn05614_c0	rxn05614_c0	L-methionine R-oxide transport via ABC system_c0	#N/A
rxn05616_c0	rxn05616_c0	magnesium transport in/out via permease (no H+)_c0	#N/A
rxn05617_c0	rxn05617_c0	mannitol transport via PEP:Pyr PTS_c0	#N/A
rxn05618_c0	rxn05618_c0	manganese transport in via proton symport_c0	#N/A
rxn05625_c0	rxn05625_c0	nitrite transport in via proton symport_c0	#N/A
rxn05638_c0	rxn05638_c0	L-proline transport in via proton symport_c0	#N/A
rxn05645_c0	rxn05645_c0	riboflavin transport in/out via proton symport_c0	#N/A
rxn05647_c0	rxn05647_c0	salicin transport via PEP:Pyr PTS_c0	#N/A
rxn05649_c0	rxn05649_c0	D-serine transport in/out via proton symport_c0	#N/A
rxn05651_c0	rxn05651_c0	sulfate transport in via proton symport_c0	#N/A
rxn05655_c0	rxn05655_c0	sucrose transport via PEP:Pyr PTS_c0	#N/A
rxn05667_c0	rxn05667_c0	Urea transport via facilitate diffusion_c0	#N/A
rxn05682_c0	rxn05682_c0	allantoin transport in via proton symport_c0	#N/A
rxn05733_c0	rxn05733_c0	cysteine synthase (Thiosulfate)_c0	#N/A
rxn05746_c0	rxn05746_c0	Maltodextrin glucosidase (maltotriose)_c0	#N/A
rxn05938_c0	rxn05938_c0	rxn05938_c0	#N/A
rxn05957_c0	rxn05957_c0	O-Succinyl-L-homoserine succinate-lyase (adding cysteine)_c0	#N/A
rxn05958_c0	rxn05958_c0	S-(5-deoxy-D-ribos-5-yl)-L-homocysteine homocysteine-lyase_c0	#N/A
rxn06023_c0	rxn06023_c0	CoA:apo-[acyl-carrier-protein] pantetheinephosphotransferase_c0	#N/A
rxn06075_c0	rxn06075_c0	2'-Deoxyuridine 5'-diphosphate:oxidized-thioredoxin_c0	#N/A
rxn06076_c0	rxn06076_c0	2'-Deoxycytidine diphosphate:oxidized-thioredoxin 2'-oxidoreductase_c0	#N/A
rxn06077_c0	rxn06077_c0	L-methionine:oxidized-thioredoxin S-oxidoreductase_c0	#N/A
rxn06078_c0	rxn06078_c0	O-Acetyl-L-homoserine acetate-lyase (adding methanethiol)_c0	#N/A
rxn06335_c0	rxn06335_c0	(S)-2-methylbutanoyl-CoA:enzyme N6-(dihydrolipoyl)lysine_c0	#N/A
rxn06377_c0	rxn06377_c0	glycine:lipoylprotein oxidoreductase (decarboxylating and_c0	#N/A
rxn06493_c0	rxn06493_c0	dihydrolipoylprotein:NAD+ oxidoreductase_c0	#N/A
rxn06510_c0	rxn06510_c0	Lauroyl-CoA:acetyl-CoA C-acyltransferase_c0	#N/A
rxn06586_c0	rxn06586_c0	3-methylbutanoyl-CoA:enzyme N6-(dihydrolipoyl)lysine_c0	#N/A
rxn06591_c0	rxn06591_c0	L-glutamate-semialdehyde: NADP+_c0	#N/A
rxn06600_c0	rxn06600_c0	S-aminomethyldihydrolipoylprotein:(6S)-tetrahydrofolate_c0	#N/A
rxn06672_c0	rxn06672_c0	biotin-carboxyl-carrier-protein:carbon-dioxide ligase (ADP-forming)_c0	#N/A
rxn06673_c0	rxn06673_c0	Acetyl-CoA:carbon-dioxide ligase (ADP-forming)_c0	#N/A
rxn06937_c0	rxn06937_c0	L-Glutamate:tRNA(Glu) ligase (AMP-forming)_c0	#N/A
rxn06979_c0	rxn06979_c0	rxn06979_c0	#N/A
rxn07430_c0	rxn07430_c0	rxn07430_c0	#N/A
rxn07431_c0	rxn07431_c0	rxn07431_c0	#N/A
rxn07432_c0	rxn07432_c0	rxn07432_c0	#N/A
rxn07433_c0	rxn07433_c0	rxn07433_c0	#N/A
rxn07434_c0	rxn07434_c0	rxn07434_c0	#N/A
rxn07435_c0	rxn07435_c0	rxn07435_c0	#N/A
rxn07438_c0	rxn07438_c0	peptide-methionine:thioredoxin-disulfide S-oxidoreductase_c0	#N/A
rxn07584_c0	rxn07584_c0	ATP:lipoate adenylyltransferase_c0	#N/A
rxn07586_c0	rxn07586_c0	rxn07586_c0	#N/A
rxn07587_c0	rxn07587_c0	rxn07587_c0	#N/A
rxn07588_c0	rxn07588_c0	rxn07588_c0	#N/A
rxn07589_c0	rxn07589_c0	rxn07589_c0	#N/A
rxn08025_c0	rxn08025_c0	Arbutin 6-phosphate glucohydrolase_c0	#N/A
rxn08040_c0	rxn08040_c0	UDP-N-acetylglucosamine:undecaprenylphosphate N-acetylglucosamine -1-phosphate transferase_c0	#N/A
rxn08083_c0	rxn08083_c0	1-tetradecanoyl-sn-glycerol 3-phosphate O-acyltransferase (n-C12:0)_c0	#N/A
rxn08084_c0	rxn08084_c0	1-tetradecanoyl-sn-glycerol 3-phosphate O-acyltransferase (n-C14:0)_c0	#N/A
rxn08085_c0	rxn08085_c0	1-tetradec-7-enoyl-sn-glycerol 3-phosphate O-acyltransferase (n-C14:1)_c0	#N/A
rxn08086_c0	rxn08086_c0	1-hexadecanoyl-sn-glycerol 3-phosphate O-acyltransferase (n-C16:0)_c0	#N/A
rxn08087_c0	rxn08087_c0	1-hexadec-7-enoyl-sn-glycerol 3-phosphate O-acyltransferase (n-C16:1)_c0	#N/A
rxn08088_c0	rxn08088_c0	1-octadecanoyl-sn-glycerol 3-phosphate O-acyltransferase (n-C18:0)_c0	#N/A
rxn08089_c0	rxn08089_c0	1-octadec-7-enoyl-sn-glycerol 3-phosphate O-acyltransferase (n-C18:1)_c0	#N/A
rxn08131_c0	rxn08131_c0	4-amino-2-methyl-5-phosphomethylpyrimidine synthetase_c0	#N/A
rxn08194_c0	rxn08194_c0	cob(I)alamin adenosyltransferase_c0	#N/A
rxn08291_c0	rxn08291_c0	D-Amino acid dehydrogenase_c0	#N/A
rxn08299_c0	rxn08299_c0	diacylglycerol kinase (n-C18:0)_c0	#N/A
rxn08306_c0	rxn08306_c0	CDP-diacylglycerol synthetase (n-C12:0)_c0	#N/A
rxn08307_c0	rxn08307_c0	CDP-diacylglycerol synthetase (n-C14:0)_c0	#N/A
rxn08308_c0	rxn08308_c0	CDP-diacylglycerol synthetase (n-C14:1)_c0	#N/A
rxn08309_c0	rxn08309_c0	CDP-diacylglycerol synthetase (n-C16:0)_c0	#N/A
rxn08310_c0	rxn08310_c0	CDP-diacylglycerol synthetase (n-C16:1)_c0	#N/A
rxn08311_c0	rxn08311_c0	CDP-diacylglycerol synthetase (n-C18:0)_c0	#N/A
rxn08312_c0	rxn08312_c0	CDP-diacylglycerol synthetase (n-C18:1)_c0	#N/A
rxn08333_c0	rxn08333_c0	1,4-dihydroxy-2-naphthoate octaprenyltransferase_c0	#N/A
rxn08335_c0	rxn08335_c0	dihydoorotic acid dehydrogenase (quinone8)_c0	#N/A
rxn08336_c0	rxn08336_c0	dihydroorotic acid (menaquinone-8)_c0	#N/A
rxn08352_c0	rxn08352_c0	1-hydroxy-2-methyl-2-(E)-butenyl 4-diphosphate reductase (dmpp)_c0	#N/A
rxn08527_c0	rxn08527_c0	fumarate reductase_c0	#N/A
rxn08528_c0	rxn08528_c0	fumarate reductase_c0	#N/A
rxn08546_c0	rxn08546_c0	glycerol-3-phosphate acyltransferase (C12:0)_c0	#N/A
rxn08547_c0	rxn08547_c0	glycerol-3-phosphate acyltransferase (C14:0)_c0	#N/A
rxn08548_c0	rxn08548_c0	glycerol-3-phosphate acyltransferase (C14:1)_c0	#N/A
rxn08549_c0	rxn08549_c0	glycerol-3-phosphate acyltransferase (C16:0)_c0	#N/A
rxn08550_c0	rxn08550_c0	glycerol-3-phosphate acyltransferase (C16:1)_c0	#N/A
rxn08551_c0	rxn08551_c0	glycerol-3-phosphate acyltransferase (C18:0)_c0	#N/A
rxn08552_c0	rxn08552_c0	glycerol-3-phosphate acyltransferase (C18:1)_c0	#N/A
rxn08556_c0	rxn08556_c0	glycerol-3-phosphate dehydrogenase (ubiquinone-8)_c0	#N/A
rxn08557_c0	rxn08557_c0	glycerol-3-phosphate dehydrogenase (menaquinone-8)_c0	#N/A
rxn08558_c0	rxn08558_c0	glycerol-3-phosphate dehydrogenase (demethylmenaquinone-8)_c0	#N/A
rxn08669_c0	rxn08669_c0	Glycerophosphodiester phosphodiesterase (Glycerophosphoglycerol)_c0	#N/A
rxn08756_c0	rxn08756_c0	1-hydroxy-2-methyl-2-(E)-butenyl 4-diphosphate reductase (ipdp)_c0	#N/A
rxn08792_c0	rxn08792_c0	L-Lactate dehydrogenase (ubiquinone)_c0	#N/A
rxn08793_c0	rxn08793_c0	L-Lactate dehydrogenase (menaquinone)_c0	#N/A
rxn08796_c0	rxn08796_c0	Lysophospholipase L1 (2-acylglycerophosphotidate, n-C12:0) (periplasm)_c0	#N/A
rxn08797_c0	rxn08797_c0	Lysophospholipase L1 (2-acylglycerophosphotidate, n-C14:0) (periplasm)_c0	#N/A
rxn08798_c0	rxn08798_c0	Lysophospholipase L1 (2-acylglycerophosphotidate, n-C14:1) (periplasm)_c0	#N/A
rxn08799_c0	rxn08799_c0	Lysophospholipase L1 (2-acylglycerophosphotidate, n-C16:0) (periplasm)_c0	#N/A
rxn08800_c0	rxn08800_c0	Lysophospholipase L1 (2-acylglycerophosphotidate, n-C16:1) (periplasm)_c0	#N/A
rxn08801_c0	rxn08801_c0	Lysophospholipase L1 (2-acylglycerophosphotidate, n-C18:0) (periplasm)_c0	#N/A
rxn08802_c0	rxn08802_c0	Lysophospholipase L1 (2-acylglycerophosphotidate, n-C18:1) (periplasm)_c0	#N/A
rxn08803_c0	rxn08803_c0	Lysophospholipase L1 (2-acylglycerophosphoethanolamine, n-C12:0) (periplasm)_c0	#N/A
rxn08804_c0	rxn08804_c0	Lysophospholipase L1 (2-acylglycerophosphoethanolamine, n-C14:0) (periplasm)_c0	#N/A
rxn08805_c0	rxn08805_c0	Lysophospholipase L1 (2-acylglycerophosphoethanolamine, n-C14:1) (periplasm)_c0	#N/A
rxn08806_c0	rxn08806_c0	Lysophospholipase L1 (2-acylglycerophosphoethanolamine, n-C16:0) (periplasm)_c0	#N/A
rxn08807_c0	rxn08807_c0	Lysophospholipase L1 (2-acylglycerophosphoethanolamine, n-C16:1) (periplasm)_c0	#N/A
rxn08808_c0	rxn08808_c0	Lysophospholipase L1 (2-acylglycerophosphoethanolamine, n-C18:0) (periplasm)_c0	#N/A
rxn08809_c0	rxn08809_c0	Lysophospholipase L1 (2-acylglycerophosphoethanolamine, n-C18:1) (periplasm)_c0	#N/A
rxn08810_c0	rxn08810_c0	Lysophospholipase L1 (2-acylglycerophosphoglycerol, n-C12:0) (periplasm)_c0	#N/A
rxn08811_c0	rxn08811_c0	Lysophospholipase L1 (2-acylglycerophosphoglycerol, n-C14:0) (periplasm)_c0	#N/A
rxn08812_c0	rxn08812_c0	Lysophospholipase L1 (2-acylglycerophosphoglycerol, n-C14:1) (periplasm)_c0	#N/A
rxn08813_c0	rxn08813_c0	Lysophospholipase L1 (2-acylglycerophosphoglycerol, n-C16:0) (periplasm)_c0	#N/A
rxn08814_c0	rxn08814_c0	Lysophospholipase L1 (2-acylglycerophosphoglycerol, n-C16:1) (periplasm)_c0	#N/A
rxn08815_c0	rxn08815_c0	Lysophospholipase L1 (2-acylglycerophosphoglycerol, n-C18:0) (periplasm)_c0	#N/A
rxn08816_c0	rxn08816_c0	Lysophospholipase L1 (2-acylglycerophosphoglycerol, n-C18:1) (periplasm)_c0	#N/A
rxn08817_c0	rxn08817_c0	Lysophospholipase L2 (2-acylglycerophosphotidate, n-C12:0)_c0	#N/A
rxn08818_c0	rxn08818_c0	Lysophospholipase L2 (2-acylglycerophosphotidate, n-C14:0)_c0	#N/A
rxn08819_c0	rxn08819_c0	Lysophospholipase L2 (2-acylglycerophosphotidate, n-C14:1)_c0	#N/A
rxn08820_c0	rxn08820_c0	Lysophospholipase L2 (2-acylglycerophosphotidate, n-C16:0)_c0	#N/A
rxn08821_c0	rxn08821_c0	Lysophospholipase L2 (2-acylglycerophosphotidate, n-C16:1)_c0	#N/A
rxn08822_c0	rxn08822_c0	Lysophospholipase L2 (2-acylglycerophosphotidate, n-C18:0)_c0	#N/A
rxn08823_c0	rxn08823_c0	Lysophospholipase L2 (2-acylglycerophosphotidate, n-C18:1)_c0	#N/A
rxn08838_c0	rxn08838_c0	Lysophospholipase L2 (2-acylglycerophosphoethanolamine, n-C12:0)_c0	#N/A
rxn08839_c0	rxn08839_c0	Lysophospholipase L2 (2-acylglycerophosphoethanolamine, n-C14:0)_c0	#N/A
rxn08840_c0	rxn08840_c0	Lysophospholipase L2 (2-acylglycerophosphoethanolamine, n-C14:1)_c0	#N/A
rxn08841_c0	rxn08841_c0	Lysophospholipase L2 (2-acylglycerophosphoethanolamine, n-C16:0)_c0	#N/A
rxn08842_c0	rxn08842_c0	Lysophospholipase L2 (2-acylglycerophosphoethanolamine, n-C16:1)_c0	#N/A
rxn08843_c0	rxn08843_c0	Lysophospholipase L2 (2-acylglycerophosphoethanolamine, n-C18:0)_c0	#N/A
rxn08844_c0	rxn08844_c0	Lysophospholipase L2 (2-acylglycerophosphoethanolamine, n-C18:1)_c0	#N/A
rxn08845_c0	rxn08845_c0	Lysophospholipase L2 (2-acylglycerophosphoglycerol, n-C12:0)_c0	#N/A
rxn08846_c0	rxn08846_c0	Lysophospholipase L2 (2-acylglycerophosphoglycerol, n-C14:0)_c0	#N/A
rxn08847_c0	rxn08847_c0	Lysophospholipase L2 (2-acylglycerophosphoglycerol, n-C14:1)_c0	#N/A
rxn08848_c0	rxn08848_c0	Lysophospholipase L2 (2-acylglycerophosphoglycerol, n-C16:0)_c0	#N/A
rxn08849_c0	rxn08849_c0	Lysophospholipase L2 (2-acylglycerophosphoglycerol, n-C16:1)_c0	#N/A
rxn08850_c0	rxn08850_c0	Lysophospholipase L2 (2-acylglycerophosphoglycerol, n-C18:0)_c0	#N/A
rxn08851_c0	rxn08851_c0	Lysophospholipase L2 (2-acylglycerophosphoglycerol, n-C18:1)_c0	#N/A
rxn08933_c0	rxn08933_c0	Maltodextrin glucosidase (maltotetraose)_c0	#N/A
rxn08934_c0	rxn08934_c0	Maltodextrin glucosidase (maltopentaose)_c0	#N/A
rxn08935_c0	rxn08935_c0	Maltodextrin glucosidase (maltohexaose)_c0	#N/A
rxn08936_c0	rxn08936_c0	Maltodextrin glucosidase (maltoheptaose)_c0	#N/A
rxn08971_c0	rxn08971_c0	NADH dehydrogenase (menaquinone-8 & 0 protons)_c0	#N/A
rxn08975_c0	rxn08975_c0	NADH dehydrogenase (ubiquinone-8 )_c0	#N/A
rxn08976_c0	rxn08976_c0	NADH dehydrogenase (demethylmenaquinone-8 & 0 protons)_c0	#N/A
rxn09106_c0	rxn09106_c0	phosphatidylglycerol phosphate phosphatase (n-C18:0)_c0	#N/A
rxn09108_c0	rxn09108_c0	Phosphatidylglycerol synthase (n-C12:0)_c0	#N/A
rxn09109_c0	rxn09109_c0	Phosphatidylglycerol synthase (n-C14:0)_c0	#N/A
rxn09110_c0	rxn09110_c0	Phosphatidylglycerol synthase (n-C14:1)_c0	#N/A
rxn09111_c0	rxn09111_c0	Phosphatidylglycerol synthase (n-C16:0)_c0	#N/A
rxn09112_c0	rxn09112_c0	Phosphatidylglycerol synthase (n-C16:1)_c0	#N/A
rxn09113_c0	rxn09113_c0	Phosphatidylglycerol synthase (n-C18:0)_c0	#N/A
rxn09114_c0	rxn09114_c0	Phosphatidylglycerol synthase (n-C18:1)_c0	#N/A
rxn09135_c0	rxn09135_c0	Phospholipase A1 (phosphatidylethanolamine, n-C18:0) (periplasm)_c0	#N/A
rxn09167_c0	rxn09167_c0	pyruvate oxidase_c0	#N/A
rxn09177_c0	rxn09177_c0	phosphopantothenate-cysteine ligase_c0	#N/A
rxn09264_c0	rxn09264_c0	Spermidine acetyltransferase_c0	#N/A
rxn09265_c0	rxn09265_c0	Spermidine acetyltransferase (N8)_c0	#N/A
rxn09272_c0	rxn09272_c0	succinate dehydrogenase (irreversible)_c0	#N/A
rxn09296_c0	rxn09296_c0	hydrogen peroxide reductase (thioredoxin)_c0	#N/A
rxn09310_c0	rxn09310_c0	thiazole phosphate synthesis_c0	#N/A
rxn09562_c0	rxn09562_c0	guanylate kinase (GMP:dATP)_c0	#N/A
rxn09657_c0	rxn09657_c0	Thiamine transport in via proton symport_c0	#N/A
rxn09674_c0	rxn09674_c0	L-lysine reversible transport via proton symport_c0	#N/A
rxn09944_c0	rxn09944_c0	methylmalonate-semialdehyde dehydrogenase (propanol)_c0	#N/A
rxn09978_c0	rxn09978_c0	beta-glucosidase (methyl-alpha-D-glucoside)_c0	#N/A
rxn09979_c0	rxn09979_c0	beta-glucosidase_c0	#N/A
rxn09989_c0	rxn09989_c0	Maltodextrin glucosidase (dextrin)_c0	#N/A
rxn09992_c0	rxn09992_c0	Salicin 6-phosphate glucohydrolase_c0	#N/A
rxn09997_c0	rxn09997_c0	4-amino-5-hydroxymethyl-2-methylpyrimidine synthetase_c0	#N/A
rxn10042_c0	rxn10042_c0	ATP synthase (four protons for one ATP)_c0	#N/A
rxn10046_c0	rxn10046_c0	menauinol oxidase (7:2 protons)_c0	#N/A
rxn10052_c0	rxn10052_c0	adenylate kinase (Inorganic triphosphate)_c0	#N/A
rxn10060_c0	rxn10060_c0	NAD kinase (dTTP)_c0	#N/A
rxn10094_c0	rxn10094_c0	S-adenosylmethione:2-demethylmenaquinone methyltransferase_c0	#N/A
rxn10113_c0	rxn10113_c0	cytochrome oxidase bo3 (ubiquinol-8: 2.5 protons)_c0	#N/A
rxn10118_c0	rxn10118_c0	hydrogenase (ubiquinone-8: 2 protons)_c0	#N/A
rxn10131_c0	rxn10131_c0	arginine/ornithine antiporter_c0	#N/A
rxn10136_c0	rxn10136_c0	4-aminobutyrate/glutamate antiport_c0	#N/A
rxn10147_c0	rxn10147_c0	Cob(1)alamin transport via ABC system_c0	#N/A
rxn10168_c0	rxn10168_c0	Potassium ABC transporter_c0	#N/A
rxn10174_c0	rxn10174_c0	maltohexaose transport via ABC system_c0	#N/A
rxn10184_c0	rxn10184_c0	D-sorbitol transport via PEP:Pyr PTS_c0	#N/A
rxn10191_c0	rxn10191_c0	D-alanine-poly(phosphoribitol) ligase_c0	#N/A
rxn10192_c0	rxn10192_c0	CDP-glycerol:poly(glycerophosphate) glycerophosphotransferase_c0	#N/A
rxn10193_c0	rxn10193_c0	Poly(glycerol-phosphate) alpha-glucosyltransferase_c0	#N/A
rxn10194_c0	rxn10194_c0	Teichoic acid (unsubstituted) export_c0	#N/A
rxn10195_c0	rxn10195_c0	Teichoic acid (glucose substituted) export_c0	#N/A
rxn10196_c0	rxn10196_c0	Teichoic acid (D-alanine substituted) export_c0	#N/A
rxn10197_c0	rxn10197_c0	TECA4S_c0	#N/A
rxn10199_c0	rxn10199_c0	Peptidoglycan subunit synthesis_c0	#N/A
rxn10202_c0	rxn10202_c0	palmitoyl-glycerol-3-phosphate O-acyltransferase_c0	#N/A
rxn10203_c0	rxn10203_c0	myristoyl-glycerol-3-phosphate O-acyltransferase_c0	#N/A
rxn10204_c0	rxn10204_c0	stearoyl-glycerol-3-phosphate O-acyltransferase_c0	#N/A
rxn10205_c0	rxn10205_c0	isoheptadecanoyl-glycerol-3-phosphate O-acyltransferase_c0	#N/A
rxn10206_c0	rxn10206_c0	anteisoheptadecanoyl-glycerol-3-phosphate O-acyltransferase_c0	#N/A
rxn10207_c0	rxn10207_c0	isotetradecanoyl-glycerol-3-phosphate O-acyltransferase_c0	#N/A
rxn10208_c0	rxn10208_c0	isopentadecanoyl-glycerol-3-phosphate O-acyltransferase_c0	#N/A
rxn10209_c0	rxn10209_c0	anteisopentadecanoyl-glycerol-3-phosphate O-acyltransferase_c0	#N/A
rxn10210_c0	rxn10210_c0	isohexadecanoyl-glycerol-3-phosphate O-acyltransferase_c0	#N/A
rxn10211_c0	rxn10211_c0	palmitoyl-1-acylglycerol-3-phosphate O-acyltransferase_c0	#N/A
rxn10212_c0	rxn10212_c0	myristoyl-1-acylglycerol-3-phosphate O-acyltransferase_c0	#N/A
rxn10213_c0	rxn10213_c0	stearoyl-1-acylglycerol-3-phosphate O-acyltransferase_c0	#N/A
rxn10214_c0	rxn10214_c0	isoheptadecanoyl-1-acylglycerol-3-phosphate O-acyltransferase_c0	#N/A
rxn10215_c0	rxn10215_c0	anteisoheptadecanoyl-1-acylglycerol-3-phosphate O-acyltransferase_c0	#N/A
rxn10216_c0	rxn10216_c0	isotetradecanoyl-1-acylglycerol-3-phosphate O-acyltransferase_c0	#N/A
rxn10217_c0	rxn10217_c0	isopentadecanoyl-1-acylglycerol-3-phosphate O-acyltransferase_c0	#N/A
rxn10218_c0	rxn10218_c0	anteisopentadecanoyl-1-acylglycerol-3-phosphate O-acyltransferase_c0	#N/A
rxn10219_c0	rxn10219_c0	isohexadecanoyl-1-acylglycerol-3-phosphate O-acyltransferase_c0	#N/A
rxn10220_c0	rxn10220_c0	isoheptadecanoyl-phosphatidate cytidylyltransferase_c0	#N/A
rxn10221_c0	rxn10221_c0	anteisoheptadecanoyl-phosphatidate cytidylyltransferase_c0	#N/A
rxn10222_c0	rxn10222_c0	isotetradecanoyl-phosphatidate cytidylyltransferase_c0	#N/A
rxn10223_c0	rxn10223_c0	isopentadecanoyl-phosphatidate cytidylyltransferase_c0	#N/A
rxn10224_c0	rxn10224_c0	anteisopentadecanoyl-phosphatidate cytidylyltransferase_c0	#N/A
rxn10225_c0	rxn10225_c0	isohexadecanoyl-phosphatidate cytidylyltransferase_c0	#N/A
rxn10226_c0	rxn10226_c0	isoheptadecanoyl-CDPdiacylglycerol-serine O-phosphatidyltransferase_c0	#N/A
rxn10227_c0	rxn10227_c0	anteisoheptadecanoyl-CDPdiacylglycerol-serine O-phosphatidyltransferase_c0	#N/A
rxn10232_c0	rxn10232_c0	isoheptadecanoyl-phosphatidylserine decarboxylase_c0	#N/A
rxn10233_c0	rxn10233_c0	anteisoheptadecanoyl-phosphatidylserine decarboxylase_c0	#N/A
rxn10253_c0	rxn10253_c0	isoheptadecanoyl-Diacylglycerol kinase_c0	#N/A
rxn10254_c0	rxn10254_c0	anteisoheptadecanoyl-Diacylglycerol kinase_c0	#N/A
rxn10259_c0	rxn10259_c0	isoheptadecanoyl-CDPdiacylglycerol:sn-glycerol-3-phosphate 3-phosphatidyltransferase_c0	#N/A
rxn10260_c0	rxn10260_c0	anteisoheptadecanoyl-CDPdiacylglycerol:sn-glycerol-3-phosphate 3-phosphatidyltransferase_c0	#N/A
rxn10261_c0	rxn10261_c0	isotetradecanoyl-CDPdiacylglycerol:sn-glycerol-3-phosphate 3-phosphatidyltransferase_c0	#N/A
rxn10262_c0	rxn10262_c0	isopentadecanoyl-CDPdiacylglycerol:sn-glycerol-3-phosphate 3-phosphatidyltransferase_c0	#N/A
rxn10263_c0	rxn10263_c0	anteisopentadecanoyl-CDPdiacylglycerol:sn-glycerol-3-phosphate 3-phosphatidyltransferase_c0	#N/A
rxn10264_c0	rxn10264_c0	isohexadecanoyl-CDPdiacylglycerol:sn-glycerol-3-phosphate 3-phosphatidyltransferase_c0	#N/A
rxn10265_c0	rxn10265_c0	isoheptadecanoyl-Phosphatidylglycerophosphate phosphohydrolase_c0	#N/A
rxn10266_c0	rxn10266_c0	anteisoheptadecanoyl-Phosphatidylglycerophosphate phosphohydrolase_c0	#N/A
rxn10273_c0	rxn10273_c0	stearoyl-UDP-glucosyltransferase (diglucosyl)_c0	#N/A
rxn10274_c0	rxn10274_c0	isoheptadecanoyl-UDP-glucosyltransferase (diglucosyl)_c0	#N/A
rxn10275_c0	rxn10275_c0	anteisoheptadecanoyl-UDP-glucosyltransferase (diglucosyl)_c0	#N/A
rxn10282_c0	rxn10282_c0	stearoyl-UDP-glucosyltransferase (monoglucosyl)_c0	#N/A
rxn10283_c0	rxn10283_c0	isoheptadecanoyl-UDP-glucosyltransferase (monoglucosyl)_c0	#N/A
rxn10284_c0	rxn10284_c0	anteisoheptadecanoyl-UDP-glucosyltransferase (monoglucosyl)_c0	#N/A
rxn10291_c0	rxn10291_c0	stearoyl-lipoteichoic acid synthesis (n-24), linked, unsubstituted_c0	#N/A
rxn10292_c0	rxn10292_c0	isoheptadecanoyl-lipoteichoic acid synthesis (n-24), linked, unsubstituted_c0	#N/A
rxn10293_c0	rxn10293_c0	anteisoheptadecanoyl-lipoteichoic acid synthesis (n-24), linked, unsubstituted_c0	#N/A
rxn10300_c0	rxn10300_c0	stearoyl-lipoteichoic acid synthesis (n-24), linked, glucose substituted_c0	#N/A
rxn10301_c0	rxn10301_c0	isoheptadecanoyl-lipoteichoic acid synthesis (n-24), linked, glucose substituted_c0	#N/A
rxn10302_c0	rxn10302_c0	anteisoheptadecanoyl-lipoteichoic acid synthesis (n-24), linked, glucose substituted_c0	#N/A
rxn10307_c0	rxn10307_c0	palmitoyl-lipoteichoic acid synthesis (n-24), linked, N-acetylglucosamine substituted_c0	#N/A
rxn10308_c0	rxn10308_c0	myristoyl-lipoteichoic acid synthesis (n-24), linked, N-acetylglucosamine substituted_c0	#N/A
rxn10309_c0	rxn10309_c0	stearoyl-lipoteichoic acid synthesis (n-24), linked, N-acetylglucosamine substituted_c0	#N/A
rxn10310_c0	rxn10310_c0	isoheptadecanoyl-lipoteichoic acid synthesis (n-24), linked, N-acetylglucosamine substituted_c0	#N/A
rxn10311_c0	rxn10311_c0	anteisoheptadecanoyl-lipoteichoic acid synthesis (n-24), linked, N-acetylglucosamine substituted_c0	#N/A
rxn10312_c0	rxn10312_c0	isotetradecanoyl-lipoteichoic acid synthesis (n-24), linked, N-acetylglucosamine substituted_c0	#N/A
rxn10313_c0	rxn10313_c0	isopentadecanoyl-lipoteichoic acid synthesis (n-24), linked, N-acetylglucosamine substituted_c0	#N/A
rxn10314_c0	rxn10314_c0	anteisopentadecanoyl-lipoteichoic acid synthesis (n-24), linked, N-acetylglucosamine substituted_c0	#N/A
rxn10315_c0	rxn10315_c0	isohexadecanoyl-lipoteichoic acid synthesis (n-24), linked, N-acetylglucosamine substituted_c0	#N/A
rxn10316_c0	rxn10316_c0	palmitoyl-lipoteichoic acid synthesis (n-24), unlinked, D-alanine substituted_c0	#N/A
rxn10317_c0	rxn10317_c0	myristoyl-lipoteichoic acid synthesis (n-24), unlinked, D-alanine substituted_c0	#N/A
rxn10318_c0	rxn10318_c0	stearoyl-lipoteichoic acid synthesis (n-24), unlinked, D-alanine substituted_c0	#N/A
rxn10319_c0	rxn10319_c0	isoheptadecanoyl-lipoteichoic acid synthesis (n-24), unlinked, D-alanine substituted_c0	#N/A
rxn10320_c0	rxn10320_c0	anteisoheptadecanoyl-lipoteichoic acid synthesis (n-24), unlinked, D-alanine substituted_c0	#N/A
rxn10321_c0	rxn10321_c0	isotetradecanoyl-lipoteichoic acid synthesis (n-24), unlinked, D-alanine substituted_c0	#N/A
rxn10322_c0	rxn10322_c0	isopentadecanoyl-lipoteichoic acid synthesis (n-24), unlinked, D-alanine substituted_c0	#N/A
rxn10323_c0	rxn10323_c0	anteisopentadecanoyl-lipoteichoic acid synthesis (n-24), unlinked, D-alanine substituted_c0	#N/A
rxn10324_c0	rxn10324_c0	isohexadecanoyl-lipoteichoic acid synthesis (n-24), unlinked, D-alanine substituted_c0	#N/A
rxn10334_c0	rxn10334_c0	palmitoyl-cardiolipin synthase_c0	#N/A
rxn10335_c0	rxn10335_c0	myristoyl-cardiolipin synthase_c0	#N/A
rxn10336_c0	rxn10336_c0	stearoyl-cardiolipin synthase_c0	#N/A
rxn10337_c0	rxn10337_c0	isoheptadecanoyl-cardiolipin synthase_c0	#N/A
rxn10338_c0	rxn10338_c0	anteisoheptadecanoyl-cardiolipin synthase_c0	#N/A
rxn10339_c0	rxn10339_c0	isotetradecanoyl-cardiolipin synthase_c0	#N/A
rxn10340_c0	rxn10340_c0	isopentadecanoyl-cardiolipin synthase_c0	#N/A
rxn10341_c0	rxn10341_c0	anteisopentadecanoyl-cardiolipin synthase_c0	#N/A
rxn10342_c0	rxn10342_c0	isohexadecanoyl-cardiolipin synthase_c0	#N/A
rxn10343_c0	rxn10343_c0	Mercury (Hg+2) ABC transporter_c0	#N/A
rxn10344_c0	rxn10344_c0	Lead (Pb+2) ABC transporter_c0	#N/A
rxn10473_c0	rxn10473_c0	chlorideion transport out via diffusion_c0	#N/A
rxn10474_c0	rxn10474_c0	cobalt transport in/out via permease (no H+)_c0	#N/A
rxn10481_c0	rxn10481_c0	Copper transport via ABC system_c0	#N/A
rxn10571_c0	rxn10571_c0	magnesium transport via ABC system_c0	#N/A
rxn10663_c0	rxn10663_c0	Fatty acid oxidation (n-C16:1)_c0	#N/A
rxn10806_c0	rxn10806_c0	cytochrome oxidase bd (menaquinol-8: 2 protons)_c0	#N/A
rxn10945_c0	rxn10945_c0	EX_pro_L_e_c0	#N/A
rxn11268_c0	rxn11268_c0	phosphate ABC transporter permease protein_c0	#N/A
rxn11544_c0	rxn11544_c0	Hydrogenobyrinate <-> Hydrogenobyrinate a,c diamide_c0	#N/A
rxn11702_c0	rxn11702_c0	2-succinyl-5-enolpyruvyl-6-hydroxy-3-cyclohexene-1-carboxylate_c0	#N/A
rxn11703_c0	rxn11703_c0	2-succinyl-6-hydroxy-2,4-cyclohexadiene-1-carboxylate synthase_c0	#N/A
rxn11946_c0	rxn11946_c0	3-demethylubiquinone-9 3-o-methyltransferase_c0	#N/A
rxn12008_c0	rxn12008_c0	rxn12008_c0	#N/A
rxn12146_c0	rxn12146_c0	rxn12146_c0	#N/A
rxn12147_c0	rxn12147_c0	rxn12147_c0	#N/A
rxn12224_c0	rxn12224_c0	2-octaprenyl-6-methoxyphenol hydroxylase_c0	#N/A
rxn12225_c0	rxn12225_c0	2-octaprenylphenol hydroxylase_c0	#N/A
rxn12376_c0	rxn12376_c0	transport of 4-hydroxybenzyl alcohol [extraorganism-cytosol](passive)_c0	#N/A
rxn12510_c0	rxn12510_c0	ATP:pantothenate 4'-phosphotransferase_c0	#N/A
rxn12512_c0	rxn12512_c0	(R)-4'-Phosphopantothenate:L-cysteine ligase_c0	#N/A
rxn12633_c0	rxn12633_c0	aminopeptidase_c0	#N/A
rxn12634_c0	rxn12634_c0	aminopeptidase_c0	#N/A
rxn12635_c0	rxn12635_c0	aminopeptidase_c0	#N/A
rxn12636_c0	rxn12636_c0	aminopeptidase_c0	#N/A
rxn12637_c0	rxn12637_c0	aminopeptidase_c0	#N/A
rxn12638_c0	rxn12638_c0	aminopeptidase_c0	#N/A
rxn12639_c0	rxn12639_c0	aminopeptidase_c0	#N/A
rxn12640_c0	rxn12640_c0	aminopeptidase_c0	#N/A
rxn12641_c0	rxn12641_c0	aminopeptidase_c0	#N/A
rxn12642_c0	rxn12642_c0	aminopeptidase_c0	#N/A
rxn12643_c0	rxn12643_c0	aminopeptidase_c0	#N/A
rxn12644_c0	rxn12644_c0	aminopeptidase_c0	#N/A
rxn12645_c0	rxn12645_c0	aminopeptidase_c0	#N/A
rxn12646_c0	rxn12646_c0	aminopeptidase_c0	#N/A
rxn12844_c0	rxn12844_c0	Gly-Cys aminopeptidase_c0	#N/A
rxn12845_c0	rxn12845_c0	Gly-Leu aminopeptidase_c0	#N/A
rxn12846_c0	rxn12846_c0	Gly-Phe aminopeptidase_c0	#N/A
rxn12847_c0	rxn12847_c0	Gly-Try aminopeptidase_c0	#N/A
rxn12848_c0	rxn12848_c0	Gly-Cys ABC transporters_c0	#N/A
rxn12849_c0	rxn12849_c0	Gly-Leu ABC transporters_c0	#N/A
rxn12850_c0	rxn12850_c0	Gly-Phe ABC transporters_c0	#N/A
rxn12851_c0	rxn12851_c0	Gly-Try ABC transporters_c0	#N/A
rxn13085_c0	rxn13085_c0	Spermidine synthase_c0	#N/A
rxn13782_c0	rxn13782_c0	Protein biosynthesis_c0	#N/A
rxn13783_c0	rxn13783_c0	DNA replication_c0	#N/A
rxn13784_c0	rxn13784_c0	RNA transcription_c0	#N/A
rxn13838_c0	rxn13838_c0	Hexadecanoyl-[acyl-carrier protein]:malonyl-CoA C-acyltransferase_c0	#N/A
	rxn13839_c0	#N/A	#N/A
	rxn13840_c0	#N/A	#N/A
	rxn13841_c0	#N/A	#N/A
	rxn13842_c0	#N/A	#N/A
	rxn13843_c0	#N/A	#N/A
	rxn13844_c0	#N/A	#N/A
	rxn13845_c0	#N/A	#N/A
	rxn13846_c0	#N/A	#N/A
	rxn13847_c0	#N/A	#N/A
	rxn13848_c0	#N/A	#N/A
	rxn13849_c0	#N/A	#N/A
	rxn13850_c0	#N/A	#N/A
	rxn13851_c0	#N/A	#N/A
	rxn13852_c0	#N/A	#N/A
	rxn13853_c0	#N/A	#N/A
	rxn13854_c0	#N/A	#N/A
	rxn13855_c0	#N/A	#N/A
	rxn13856_c0	#N/A	#N/A
	rxn13857_c0	#N/A	#N/A
	rxn13858_c0	#N/A	#N/A
	rxn13859_c0	#N/A	#N/A
	rxn13860_c0	#N/A	#N/A
	rxn13861_c0	#N/A	#N/A
	rxn13862_c0	#N/A	#N/A
	rxn13863_c0	#N/A	#N/A
	rxn13864_c0	#N/A	#N/A
	rxn13865_c0	#N/A	#N/A
	rxn13866_c0	#N/A	#N/A
	rxn13867_c0	#N/A	#N/A
	rxn13868_c0	#N/A	#N/A
	rxn13869_c0	#N/A	#N/A
	rxn13870_c0	#N/A	#N/A
	rxn13871_c0	#N/A	#N/A
	rxn13872_c0	#N/A	#N/A
	rxn13873_c0	#N/A	#N/A
	rxn13874_c0	#N/A	#N/A
	rxn13875_c0	#N/A	#N/A
	rxn13876_c0	#N/A	#N/A
	rxn13877_c0	#N/A	#N/A
	rxn13878_c0	#N/A	#N/A
	rxn13879_c0	#N/A	#N/A
	rxn13880_c0	#N/A	#N/A
	rxn13881_c0	#N/A	#N/A
	rxn13882_c0	#N/A	#N/A
	rxn13883_c0	#N/A	#N/A
	rxn13884_c0	#N/A	#N/A
	rxn13885_c0	#N/A	#N/A
	rxn13886_c0	#N/A	#N/A
	rxn13887_c0	#N/A	#N/A
	rxn13888_c0	#N/A	#N/A
	rxn13889_c0	#N/A	#N/A
	rxn13890_c0	#N/A	#N/A
	rxn13891_c0	#N/A	#N/A
	rxn13892_c0	#N/A	#N/A
	rxn13893_c0	#N/A	#N/A
	rxn13894_c0	#N/A	#N/A
	rxn13895_c0	#N/A	#N/A
	rxn13896_c0	#N/A	#N/A
	rxn13897_c0	#N/A	#N/A
	rxn13898_c0	#N/A	#N/A
	rxn13899_c0	#N/A	#N/A
	rxn13900_c0	#N/A	#N/A
	rxn13901_c0	#N/A	#N/A
	rxn13902_c0	#N/A	#N/A
	rxn13903_c0	#N/A	#N/A
	rxn13904_c0	#N/A	#N/A
	rxn13905_c0	#N/A	#N/A
	rxn13906_c0	#N/A	#N/A
	rxn13907_c0	#N/A	#N/A
	rxn13908_c0	#N/A	#N/A
	rxn13909_c0	#N/A	#N/A
	rxn13910_c0	#N/A	#N/A
	rxn13911_c0	#N/A	#N/A
	rxn13912_c0	#N/A	#N/A
	rxn13913_c0	#N/A	#N/A
	rxn13914_c0	#N/A	#N/A
	rxn13915_c0	#N/A	#N/A
	rxn13916_c0	#N/A	#N/A
	rxn13917_c0	#N/A	#N/A
	rxn13918_c0	#N/A	#N/A
	rxn13919_c0	#N/A	#N/A
	rxn13920_c0	#N/A	#N/A

## Sheet: JO161
JO161 Final.Reaction	JO161 Base.Reaction
biomass0	biomass0
EX_cpd00001_e0	EX_cpd00001_e0
EX_cpd00007_e0	EX_cpd00007_e0
EX_cpd00009_e0	EX_cpd00009_e0
EX_cpd00011_e0	EX_cpd00011_e0
EX_cpd00012_e0	EX_cpd00012_e0
EX_cpd00013_e0	EX_cpd00013_e0
EX_cpd00018_e0
EX_cpd00020_e0
EX_cpd00023_e0	EX_cpd00023_e0
EX_cpd00027_e0	EX_cpd00027_e0
EX_cpd00029_e0
EX_cpd00030_e0	EX_cpd00030_e0
EX_cpd00033_e0	EX_cpd00033_e0
EX_cpd00034_e0	EX_cpd00034_e0
EX_cpd00035_e0
EX_cpd00036_e0
EX_cpd00039_e0	EX_cpd00039_e0
EX_cpd00040_e0
EX_cpd00041_e0
EX_cpd00042_e0
EX_cpd00046_e0
EX_cpd00047_e0	EX_cpd00047_e0
EX_cpd00048_e0	EX_cpd00048_e0
EX_cpd00051_e0	EX_cpd00051_e0
EX_cpd00053_e0
EX_cpd00054_e0	EX_cpd00054_e0
EX_cpd00058_e0	EX_cpd00058_e0
EX_cpd00060_e0	EX_cpd00060_e0
EX_cpd00061_e0
EX_cpd00063_e0	EX_cpd00063_e0
EX_cpd00064_e0	EX_cpd00064_e0
EX_cpd00065_e0
EX_cpd00066_e0
EX_cpd00067_e0	EX_cpd00067_e0
EX_cpd00069_e0
EX_cpd00072_e0
EX_cpd00073_e0	EX_cpd00073_e0
EX_cpd00075_e0	EX_cpd00075_e0
EX_cpd00076_e0	EX_cpd00076_e0
EX_cpd00079_e0
EX_cpd00080_e0
EX_cpd00082_e0	EX_cpd00082_e0
EX_cpd00084_e0
EX_cpd00089_e0
EX_cpd00091_e0
EX_cpd00092_e0	EX_cpd00092_e0
EX_cpd00094_e0
EX_cpd00098_e0	EX_cpd00098_e0
EX_cpd00099_e0	EX_cpd00099_e0
EX_cpd00100_e0	EX_cpd00100_e0
EX_cpd00104_e0	EX_cpd00104_e0
EX_cpd00106_e0
EX_cpd00107_e0
EX_cpd00117_e0	EX_cpd00117_e0
EX_cpd00118_e0	EX_cpd00118_e0
EX_cpd00119_e0
EX_cpd00122_e0	EX_cpd00122_e0
EX_cpd00126_e0
EX_cpd00128_e0
EX_cpd00129_e0	EX_cpd00129_e0
EX_cpd00130_e0
EX_cpd00132_e0
EX_cpd00136_e0
EX_cpd00137_e0
EX_cpd00138_e0	EX_cpd00138_e0
EX_cpd00139_e0
EX_cpd00141_e0
EX_cpd00142_e0
EX_cpd00146_e0
EX_cpd00149_e0	EX_cpd00149_e0
EX_cpd00152_e0
EX_cpd00156_e0
EX_cpd00157_e0
EX_cpd00158_e0	EX_cpd00158_e0
EX_cpd00159_e0
EX_cpd00161_e0
EX_cpd00162_e0	EX_cpd00162_e0
EX_cpd00169_e0
EX_cpd00179_e0	EX_cpd00179_e0
EX_cpd00182_e0
EX_cpd00184_e0
EX_cpd00186_e0
EX_cpd00196_e0
EX_cpd00205_e0	EX_cpd00205_e0
EX_cpd00207_e0
EX_cpd00211_e0
EX_cpd00213_e0
EX_cpd00214_e0
EX_cpd00220_e0	EX_cpd00220_e0
EX_cpd00222_e0
EX_cpd00224_e0	EX_cpd00224_e0
EX_cpd00226_e0	EX_cpd00226_e0
EX_cpd00227_e0
EX_cpd00235_e0
EX_cpd00246_e0
EX_cpd00249_e0
EX_cpd00254_e0	EX_cpd00254_e0
EX_cpd00264_e0	EX_cpd00264_e0
EX_cpd00266_e0	EX_cpd00266_e0
EX_cpd00268_e0
EX_cpd00274_e0
EX_cpd00276_e0	EX_cpd00276_e0
EX_cpd00281_e0	EX_cpd00281_e0
EX_cpd00284_e0
EX_cpd00288_e0
EX_cpd00305_e0	EX_cpd00305_e0
EX_cpd00307_e0	EX_cpd00307_e0
EX_cpd00309_e0	EX_cpd00309_e0
EX_cpd00311_e0
EX_cpd00314_e0	EX_cpd00314_e0
EX_cpd00322_e0
EX_cpd00361_e0
EX_cpd00367_e0
EX_cpd00396_e0
EX_cpd00417_e0
EX_cpd00421_e0
EX_cpd00423_e0	EX_cpd00423_e0
EX_cpd00424_e0
EX_cpd00438_e0
EX_cpd00453_e0
EX_cpd00477_e0
EX_cpd00482_e0
EX_cpd00485_e0
EX_cpd00492_e0
EX_cpd00531_e0	EX_cpd00531_e0
EX_cpd00540_e0	EX_cpd00540_e0
EX_cpd00550_e0	EX_cpd00550_e0
EX_cpd00588_e0	EX_cpd00588_e0
EX_cpd00635_e0	EX_cpd00635_e0
EX_cpd00637_e0	EX_cpd00637_e0
EX_cpd00681_e0	EX_cpd00681_e0
EX_cpd00738_e0
EX_cpd00794_e0	EX_cpd00794_e0
EX_cpd00851_e0
EX_cpd00971_e0	EX_cpd00971_e0
EX_cpd01012_e0	EX_cpd01012_e0
EX_cpd01017_e0	EX_cpd01017_e0
EX_cpd01030_e0	EX_cpd01030_e0
EX_cpd01048_e0	EX_cpd01048_e0
EX_cpd01092_e0	EX_cpd01092_e0
EX_cpd01171_e0	EX_cpd01171_e0
EX_cpd01217_e0
EX_cpd01262_e0	EX_cpd01262_e0
EX_cpd01329_e0	EX_cpd01329_e0
EX_cpd01399_e0
EX_cpd01665_e0
EX_cpd01914_e0	EX_cpd01914_e0
EX_cpd03424_e0	EX_cpd03424_e0
EX_cpd03696_e0	EX_cpd03696_e0
EX_cpd03734_e0
EX_cpd04097_e0	EX_cpd04097_e0
EX_cpd04098_e0	EX_cpd04098_e0
EX_cpd08305_e0	EX_cpd08305_e0
EX_cpd08306_e0	EX_cpd08306_e0
EX_cpd08636_c0	EX_cpd08636_c0
EX_cpd08928_e0
EX_cpd10515_e0	EX_cpd10515_e0
EX_cpd10516_e0	EX_cpd10516_e0
EX_cpd11416_c0	EX_cpd11416_c0
EX_cpd11576_e0	EX_cpd11576_e0
EX_cpd11580_e0	EX_cpd11580_e0
EX_cpd11581_e0	EX_cpd11581_e0
EX_cpd11582_e0	EX_cpd11582_e0
EX_cpd11583_e0	EX_cpd11583_e0
EX_cpd11584_e0	EX_cpd11584_e0
EX_cpd11585_e0	EX_cpd11585_e0
EX_cpd11586_e0	EX_cpd11586_e0
EX_cpd11587_e0	EX_cpd11587_e0
EX_cpd11588_e0	EX_cpd11588_e0
EX_cpd11589_e0	EX_cpd11589_e0
EX_cpd11590_e0	EX_cpd11590_e0
EX_cpd11591_e0	EX_cpd11591_e0
EX_cpd11592_e0	EX_cpd11592_e0
EX_cpd11593_e0	EX_cpd11593_e0
EX_cpd11594_e0
EX_cpd11597_e0	EX_cpd11597_e0
EX_cpd15378_e0	EX_cpd15378_e0
EX_cpd15584_e0
EX_cpd15585_e0
EX_cpd15603_e0	EX_cpd15603_e0
EX_cpd15604_e0	EX_cpd15604_e0
EX_cpd15605_e0	EX_cpd15605_e0
EX_cpd15606_e0	EX_cpd15606_e0
rxn00001_c0	rxn00001_c0
rxn00006_c0	rxn00006_c0
rxn00010_c0	rxn00010_c0
rxn00011_c0	rxn00011_c0
rxn00020_c0	rxn00020_c0
rxn00022_c0	rxn00022_c0
rxn00029_c0	rxn00029_c0
rxn00048_c0	rxn00048_c0
rxn00056_c0	rxn00056_c0
rxn00058_c0	rxn00058_c0
rxn00060_c0	rxn00060_c0
rxn00062_c0	rxn00062_c0
rxn00074_c0	rxn00074_c0
rxn00077_c0	rxn00077_c0
rxn00085_c0	rxn00085_c0
rxn00086_c0	rxn00086_c0
rxn00097_c0	rxn00097_c0
rxn00100_c0	rxn00100_c0
rxn00114_c0	rxn00114_c0
rxn00117_c0	rxn00117_c0
rxn00122_c0	rxn00122_c0
rxn00125_c0	rxn00125_c0
rxn00126_c0	rxn00126_c0
rxn00132_c0	rxn00132_c0
rxn00137_c0	rxn00137_c0
rxn00138_c0	rxn00138_c0
rxn00139_c0	rxn00139_c0
rxn00145_c0	rxn00145_c0
rxn00148_c0	rxn00148_c0
rxn00151_c0	rxn00151_c0
rxn00157_c0	rxn00157_c0
rxn00159_c0	rxn00159_c0
rxn00165_c0	rxn00165_c0
rxn00171_c0	rxn00171_c0
rxn00173_c0	rxn00173_c0
rxn00178_c0	rxn00178_c0
rxn00179_c0	rxn00179_c0
rxn00184_c0	rxn00184_c0
rxn00187_c0	rxn00187_c0
rxn00192_c0	rxn00192_c0
rxn00193_c0	rxn00193_c0
rxn00194_c0	rxn00194_c0
rxn00199_c0	rxn00199_c0
rxn00206_c0	rxn00206_c0
rxn00208_c0	rxn00208_c0
rxn00209_c0	rxn00209_c0
rxn00213_c0	rxn00213_c0
rxn00214_c0	rxn00214_c0
rxn00216_c0	rxn00216_c0
rxn00222_c0	rxn00222_c0
rxn00224_c0	rxn00224_c0
rxn00225_c0	rxn00225_c0
rxn00231_c0	rxn00231_c0
rxn00237_c0	rxn00237_c0
rxn00239_c0	rxn00239_c0
rxn00256_c0	rxn00256_c0
rxn00260_c0	rxn00260_c0
rxn00262_c0	rxn00262_c0
rxn00278_c0	rxn00278_c0
rxn00283_c0	rxn00283_c0
rxn00288_c0	rxn00288_c0
rxn00292_c0	rxn00292_c0
rxn00293_c0	rxn00293_c0
rxn00295_c0	rxn00295_c0
rxn00297_c0	rxn00297_c0
rxn00299_c0	rxn00299_c0
rxn00300_c0	rxn00300_c0
rxn00302_c0	rxn00302_c0
rxn00303_c0	rxn00303_c0
rxn00313_c0	rxn00313_c0
rxn00322_c0	rxn00322_c0
rxn00324_c0	rxn00324_c0
rxn00337_c0	rxn00337_c0
rxn00338_c0	rxn00338_c0
rxn00342_c0	rxn00342_c0
rxn00346_c0	rxn00346_c0
rxn00351_c0	rxn00351_c0
rxn00363_c0	rxn00363_c0
rxn00364_c0	rxn00364_c0
rxn00365_c0	rxn00365_c0
rxn00368_c0	rxn00368_c0
rxn00369_c0	rxn00369_c0
rxn00371_c0	rxn00371_c0
rxn00378_c0	rxn00378_c0
rxn00392_c0	rxn00392_c0
rxn00395_c0	rxn00395_c0
rxn00405_c0	rxn00405_c0
rxn00409_c0	rxn00409_c0
rxn00410_c0	rxn00410_c0
rxn00412_c0	rxn00412_c0
rxn00414_c0	rxn00414_c0
rxn00420_c0	rxn00420_c0
rxn00423_c0	rxn00423_c0
rxn00438_c0	rxn00438_c0
rxn00440_c0	rxn00440_c0
rxn00459_c0	rxn00459_c0
rxn00461_c0	rxn00461_c0
rxn00469_c0	rxn00469_c0
rxn00470_c0	rxn00470_c0
rxn00474_c0	rxn00474_c0
rxn00493_c0	rxn00493_c0
rxn00499_c0	rxn00499_c0
rxn00501_c0	rxn00501_c0
rxn00512_c0	rxn00512_c0
rxn00515_c0	rxn00515_c0
rxn00527_c0	rxn00527_c0
rxn00539_c0	rxn00539_c0
rxn00543_c0	rxn00543_c0
rxn00545_c0	rxn00545_c0
rxn00547_c0	rxn00547_c0
rxn00549_c0	rxn00549_c0
rxn00552_c0	rxn00552_c0
rxn00555_c0	rxn00555_c0
rxn00558_c0	rxn00558_c0
rxn00559_c0	rxn00559_c0
rxn00566_c0	rxn00566_c0
rxn00575_c0	rxn00575_c0
rxn00577_c0	rxn00577_c0
rxn00604_c0	rxn00604_c0
rxn00606_c0	rxn00606_c0
rxn00608_c0	rxn00608_c0
rxn00611_c0	rxn00611_c0
rxn00612_c0	rxn00612_c0
rxn00615_c0	rxn00615_c0
rxn00616_c0	rxn00616_c0
rxn00621_c0	rxn00621_c0
rxn00623_c0	rxn00623_c0
rxn00646_c0	rxn00646_c0
rxn00649_c0	rxn00649_c0
rxn00650_c0	rxn00650_c0
rxn00670_c0	rxn00670_c0
rxn00671_c0	rxn00671_c0
rxn00676_c0	rxn00676_c0
rxn00686_c0	rxn00686_c0
rxn00690_c0	rxn00690_c0
rxn00692_c0	rxn00692_c0
rxn00693_c0	rxn00693_c0
rxn00707_c0	rxn00707_c0
rxn00708_c0	rxn00708_c0
rxn00709_c0	rxn00709_c0
rxn00710_c0	rxn00710_c0
rxn00711_c0	rxn00711_c0
rxn00712_c0	rxn00712_c0
rxn00713_c0	rxn00713_c0
rxn00715_c0	rxn00715_c0
rxn00726_c0	rxn00726_c0
rxn00727_c0	rxn00727_c0
rxn00737_c0	rxn00737_c0
rxn00745_c0	rxn00745_c0
rxn00747_c0	rxn00747_c0
rxn00748_c0	rxn00748_c0
rxn00758_c0	rxn00758_c0
rxn00762_c0	rxn00762_c0
rxn00763_c0	rxn00763_c0
rxn00770_c0	rxn00770_c0
rxn00775_c0	rxn00775_c0
rxn00776_c0	rxn00776_c0
rxn00777_c0	rxn00777_c0
rxn00778_c0	rxn00778_c0
rxn00781_c0	rxn00781_c0
rxn00784_c0	rxn00784_c0
rxn00785_c0	rxn00785_c0
rxn00786_c0	rxn00786_c0
rxn00787_c0	rxn00787_c0
rxn00789_c0	rxn00789_c0
rxn00790_c0	rxn00790_c0
rxn00791_c0	rxn00791_c0
rxn00799_c0	rxn00799_c0
rxn00800_c0	rxn00800_c0
rxn00802_c0	rxn00802_c0
rxn00806_c0	rxn00806_c0
rxn00829_c0	rxn00829_c0
rxn00830_c0	rxn00830_c0
rxn00831_c0	rxn00831_c0
rxn00832_c0	rxn00832_c0
rxn00834_c0	rxn00834_c0
rxn00838_c0	rxn00838_c0
rxn00839_c0	rxn00839_c0
rxn00849_c0	rxn00849_c0
rxn00851_c0	rxn00851_c0
rxn00863_c0	rxn00863_c0
rxn00874_c0	rxn00874_c0
rxn00875_c0	rxn00875_c0
rxn00879_c0	rxn00879_c0
rxn00881_c0	rxn00881_c0
rxn00882_c0	rxn00882_c0
rxn00883_c0	rxn00883_c0
rxn00898_c0	rxn00898_c0
rxn00902_c0	rxn00902_c0
rxn00903_c0	rxn00903_c0
rxn00907_c0	rxn00907_c0
rxn00910_c0	rxn00910_c0
rxn00912_c0	rxn00912_c0
rxn00913_c0	rxn00913_c0
rxn00916_c0	rxn00916_c0
rxn00926_c0	rxn00926_c0
rxn00929_c0	rxn00929_c0
rxn00931_c0	rxn00931_c0
rxn00938_c0	rxn00938_c0
rxn00950_c0	rxn00950_c0
rxn00952_c0	rxn00952_c0
rxn00966_c0	rxn00966_c0
rxn00973_c0	rxn00973_c0
rxn00974_c0	rxn00974_c0
rxn00979_c0	rxn00979_c0
rxn00985_c0	rxn00985_c0
rxn00990_c0	rxn00990_c0
rxn01000_c0	rxn01000_c0
rxn01011_c0	rxn01011_c0
rxn01013_c0	rxn01013_c0
rxn01018_c0	rxn01018_c0
rxn01019_c0	rxn01019_c0
rxn01029_c0	rxn01029_c0
rxn01069_c0	rxn01069_c0
rxn01073_c0	rxn01073_c0
rxn01100_c0	rxn01100_c0
rxn01101_c0	rxn01101_c0
rxn01102_c0	rxn01102_c0
rxn01106_c0	rxn01106_c0
rxn01115_c0	rxn01115_c0
rxn01116_c0	rxn01116_c0
rxn01127_c0	rxn01127_c0
rxn01128_c0	rxn01128_c0
rxn01129_c0	rxn01129_c0
rxn01132_c0	rxn01132_c0
rxn01133_c0	rxn01133_c0
rxn01138_c0	rxn01138_c0
rxn01143_c0	rxn01143_c0
rxn01145_c0	rxn01145_c0
rxn01169_c0	rxn01169_c0
rxn01171_c0	rxn01171_c0
rxn01200_c0	rxn01200_c0
rxn01208_c0	rxn01208_c0
rxn01211_c0	rxn01211_c0
rxn01213_c0	rxn01213_c0
rxn01217_c0	rxn01217_c0
rxn01218_c0	rxn01218_c0
rxn01219_c0	rxn01219_c0
rxn01236_c0	rxn01236_c0
rxn01241_c0	rxn01241_c0
rxn01255_c0	rxn01255_c0
rxn01256_c0	rxn01256_c0
rxn01257_c0	rxn01257_c0
rxn01258_c0	rxn01258_c0
rxn01259_c0	rxn01259_c0
rxn01265_c0	rxn01265_c0
rxn01268_c0	rxn01268_c0
rxn01269_c0	rxn01269_c0
rxn01270_c0	rxn01270_c0
rxn01274_c0	rxn01274_c0
rxn01275_c0	rxn01275_c0
rxn01280_c0	rxn01280_c0
rxn01281_c0	rxn01281_c0
rxn01291_c0	rxn01291_c0
rxn01300_c0	rxn01300_c0
rxn01301_c0	rxn01301_c0
rxn01302_c0	rxn01302_c0
rxn01303_c0	rxn01303_c0
rxn01329_c0	rxn01329_c0
rxn01331_c0	rxn01331_c0
rxn01332_c0	rxn01332_c0
rxn01333_c0	rxn01333_c0
rxn01334_c0	rxn01334_c0
rxn01343_c0	rxn01343_c0
rxn01353_c0	rxn01353_c0
rxn01358_c0	rxn01358_c0
rxn01360_c0	rxn01360_c0
rxn01362_c0	rxn01362_c0
rxn01366_c0	rxn01366_c0
rxn01368_c0	rxn01368_c0
rxn01370_c0	rxn01370_c0
rxn01387_c0	rxn01387_c0
rxn01388_c0	rxn01388_c0
rxn01390_c0	rxn01390_c0
rxn01434_c0	rxn01434_c0
rxn01444_c0	rxn01444_c0
rxn01445_c0	rxn01445_c0
rxn01446_c0	rxn01446_c0
rxn01454_c0	rxn01454_c0
rxn01465_c0	rxn01465_c0
rxn01466_c0	rxn01466_c0
rxn01476_c0	rxn01476_c0
rxn01484_c0	rxn01484_c0
rxn01485_c0	rxn01485_c0
rxn01486_c0	rxn01486_c0
rxn01492_c0	rxn01492_c0
rxn01506_c0	rxn01506_c0
rxn01507_c0	rxn01507_c0
rxn01508_c0	rxn01508_c0
rxn01509_c0	rxn01509_c0
rxn01510_c0	rxn01510_c0
rxn01512_c0	rxn01512_c0
rxn01513_c0	rxn01513_c0
rxn01515_c0	rxn01515_c0
rxn01516_c0	rxn01516_c0
rxn01518_c0	rxn01518_c0
rxn01519_c0	rxn01519_c0
rxn01520_c0	rxn01520_c0
rxn01521_c0	rxn01521_c0
rxn01544_c0	rxn01544_c0
rxn01548_c0	rxn01548_c0
rxn01575_c0	rxn01575_c0
rxn01602_c0	rxn01602_c0
rxn01603_c0	rxn01603_c0
rxn01607_c0	rxn01607_c0
rxn01621_c0	rxn01621_c0
rxn01629_c0	rxn01629_c0
rxn01636_c0	rxn01636_c0
rxn01637_c0	rxn01637_c0
rxn01643_c0	rxn01643_c0
rxn01644_c0	rxn01644_c0
rxn01646_c0	rxn01646_c0
rxn01647_c0	rxn01647_c0
rxn01648_c0	rxn01648_c0
rxn01649_c0	rxn01649_c0
rxn01653_c0	rxn01653_c0
rxn01664_c0	rxn01664_c0
rxn01670_c0	rxn01670_c0
rxn01673_c0	rxn01673_c0
rxn01674_c0	rxn01674_c0
rxn01675_c0	rxn01675_c0
rxn01678_c0	rxn01678_c0
rxn01679_c0	rxn01679_c0
rxn01682_c0	rxn01682_c0
rxn01705_c0	rxn01705_c0
rxn01706_c0	rxn01706_c0
rxn01709_c0	rxn01709_c0
rxn01739_c0	rxn01739_c0
rxn01740_c0	rxn01740_c0
rxn01761_c0	rxn01761_c0
rxn01790_c0	rxn01790_c0
rxn01791_c0	rxn01791_c0
rxn01799_c0	rxn01799_c0
rxn01800_c0	rxn01800_c0
rxn01834_c0	rxn01834_c0
rxn01843_c0	rxn01843_c0
rxn01859_c0	rxn01859_c0
rxn01870_c0	rxn01870_c0
rxn01871_c0	rxn01871_c0
rxn01879_c0	rxn01879_c0
rxn01917_c0	rxn01917_c0
rxn01925_c0	rxn01925_c0
rxn01951_c0	rxn01951_c0
rxn01961_c0	rxn01961_c0
rxn01964_c0	rxn01964_c0
rxn01966_c0	rxn01966_c0
rxn01967_c0	rxn01967_c0
rxn01972_c0	rxn01972_c0
rxn01974_c0	rxn01974_c0
rxn01975_c0	rxn01975_c0
rxn01977_c0	rxn01977_c0
rxn01985_c0	rxn01985_c0
rxn01986_c0	rxn01986_c0
rxn01997_c0	rxn01997_c0
rxn02000_c0	rxn02000_c0
rxn02003_c0	rxn02003_c0
rxn02005_c0	rxn02005_c0
rxn02007_c0	rxn02007_c0
rxn02008_c0	rxn02008_c0
rxn02011_c0	rxn02011_c0
rxn02046_c0	rxn02046_c0
rxn02056_c0	rxn02056_c0
rxn02113_c0	rxn02113_c0
rxn02155_c0	rxn02155_c0
rxn02159_c0	rxn02159_c0
rxn02160_c0	rxn02160_c0
rxn02161_c0	rxn02161_c0
rxn02175_c0	rxn02175_c0
rxn02177_c0	rxn02177_c0
rxn02185_c0	rxn02185_c0
rxn02186_c0	rxn02186_c0
rxn02187_c0	rxn02187_c0
rxn02200_c0	rxn02200_c0
rxn02212_c0	rxn02212_c0
rxn02213_c0	rxn02213_c0
rxn02222_c0	rxn02222_c0
rxn02264_c0	rxn02264_c0
rxn02275_c0	rxn02275_c0
rxn02285_c0	rxn02285_c0
rxn02286_c0	rxn02286_c0
rxn02287_c0	rxn02287_c0
rxn02288_c0	rxn02288_c0
rxn02303_c0	rxn02303_c0
rxn02304_c0	rxn02304_c0
rxn02305_c0	rxn02305_c0
rxn02314_c0	rxn02314_c0
rxn02320_c0	rxn02320_c0
rxn02322_c0	rxn02322_c0
rxn02339_c0	rxn02339_c0
rxn02341_c0	rxn02341_c0
rxn02342_c0	rxn02342_c0
rxn02356_c0	rxn02356_c0
rxn02358_c0	rxn02358_c0
rxn02373_c0	rxn02373_c0
rxn02374_c0	rxn02374_c0
rxn02380_c0	rxn02380_c0
rxn02400_c0	rxn02400_c0
rxn02402_c0	rxn02402_c0
rxn02465_c0	rxn02465_c0
rxn02473_c0	rxn02473_c0
rxn02474_c0	rxn02474_c0
rxn02475_c0	rxn02475_c0
rxn02476_c0	rxn02476_c0
rxn02484_c0	rxn02484_c0
rxn02503_c0	rxn02503_c0
rxn02504_c0	rxn02504_c0
rxn02507_c0	rxn02507_c0
rxn02508_c0	rxn02508_c0
rxn02527_c0	rxn02527_c0
rxn02666_c0	rxn02666_c0
rxn02680_c0	rxn02680_c0
rxn02774_c0	rxn02774_c0
rxn02775_c0	rxn02775_c0
rxn02788_c0	rxn02788_c0
rxn02789_c0	rxn02789_c0
rxn02804_c0	rxn02804_c0
rxn02811_c0	rxn02811_c0
rxn02831_c0	rxn02831_c0
rxn02832_c0	rxn02832_c0
rxn02834_c0	rxn02834_c0
rxn02835_c0	rxn02835_c0
rxn02895_c0	rxn02895_c0
rxn02897_c0	rxn02897_c0
rxn02898_c0	rxn02898_c0
rxn02914_c0	rxn02914_c0
rxn02916_c0	rxn02916_c0
rxn02929_c0	rxn02929_c0
rxn02937_c0	rxn02937_c0
rxn02938_c0	rxn02938_c0
rxn02988_c0	rxn02988_c0
rxn03004_c0	rxn03004_c0
rxn03012_c0	rxn03012_c0
rxn03030_c0	rxn03030_c0
rxn03052_c0	rxn03052_c0
rxn03062_c0	rxn03062_c0
rxn03068_c0	rxn03068_c0
rxn03075_c0	rxn03075_c0
rxn03080_c0	rxn03080_c0
rxn03084_c0	rxn03084_c0
rxn03086_c0	rxn03086_c0
rxn03108_c0	rxn03108_c0
rxn03135_c0	rxn03135_c0
rxn03136_c0	rxn03136_c0
rxn03137_c0	rxn03137_c0
rxn03147_c0	rxn03147_c0
rxn03150_c0	rxn03150_c0
rxn03164_c0	rxn03164_c0
rxn03167_c0	rxn03167_c0
rxn03174_c0	rxn03174_c0
rxn03175_c0	rxn03175_c0
rxn03194_c0	rxn03194_c0
rxn03243_c0	rxn03243_c0
rxn03248_c0	rxn03248_c0
rxn03384_c0	rxn03384_c0
rxn03393_c0	rxn03393_c0
rxn03395_c0	rxn03395_c0
rxn03397_c0	rxn03397_c0
rxn03406_c0	rxn03406_c0
rxn03407_c0	rxn03407_c0
rxn03408_c0	rxn03408_c0
rxn03409_c0	rxn03409_c0
rxn03419_c0	rxn03419_c0
rxn03421_c0	rxn03421_c0
rxn03435_c0	rxn03435_c0
rxn03436_c0	rxn03436_c0
rxn03437_c0	rxn03437_c0
rxn03445_c0	rxn03445_c0
rxn03446_c0	rxn03446_c0
rxn03481_c0	rxn03481_c0
rxn03482_c0	rxn03482_c0
rxn03491_c0	rxn03491_c0
rxn03492_c0	rxn03492_c0
rxn03512_c0	rxn03512_c0
rxn03513_c0	rxn03513_c0
rxn03514_c0	rxn03514_c0
rxn03535_c0	rxn03535_c0
rxn03537_c0	rxn03537_c0
rxn03538_c0	rxn03538_c0
rxn03638_c0	rxn03638_c0
rxn03839_c0	rxn03839_c0
rxn03841_c0	rxn03841_c0
rxn03843_c0	rxn03843_c0
rxn03852_c0	rxn03852_c0
rxn03856_c0	rxn03856_c0
rxn03869_c0	rxn03869_c0
rxn03886_c0	rxn03886_c0
rxn03891_c0	rxn03891_c0
rxn03892_c0	rxn03892_c0
rxn03893_c0	rxn03893_c0
rxn03901_c0	rxn03901_c0
rxn03903_c0	rxn03903_c0
rxn03904_c0	rxn03904_c0
rxn03907_c0	rxn03907_c0
rxn03908_c0	rxn03908_c0
rxn03909_c0	rxn03909_c0
rxn03910_c0	rxn03910_c0
rxn03931_c0	rxn03931_c0
rxn03932_c0	rxn03932_c0
rxn03933_c0	rxn03933_c0
rxn03958_c0	rxn03958_c0
rxn03974_c0	rxn03974_c0
rxn03975_c0	rxn03975_c0
rxn04045_c0	rxn04045_c0
rxn04046_c0	rxn04046_c0
rxn04047_c0	rxn04047_c0
rxn04048_c0	rxn04048_c0
rxn04050_c0	rxn04050_c0
rxn04052_c0	rxn04052_c0
rxn04113_c0	rxn04113_c0
rxn04132_c0	rxn04132_c0
rxn04133_c0	rxn04133_c0
rxn04139_c0	rxn04139_c0
rxn04308_c0	rxn04308_c0
rxn04385_c0	rxn04385_c0
rxn04386_c0	rxn04386_c0
rxn04413_c0	rxn04413_c0
rxn04456_c0	rxn04456_c0
rxn04457_c0	rxn04457_c0
rxn04674_c0	rxn04674_c0
rxn04713_c0	rxn04713_c0
rxn04794_c0	rxn04794_c0
rxn04954_c0	rxn04954_c0
rxn04996_c0	rxn04996_c0
rxn05024_c0	rxn05024_c0
rxn05029_c0	rxn05029_c0
rxn05039_c0	rxn05039_c0
rxn05040_c0	rxn05040_c0
rxn05064_c0	rxn05064_c0
rxn05108_c0	rxn05108_c0
rxn05116_c0	rxn05116_c0
rxn05144_c0	rxn05144_c0
rxn05145_c0	rxn05145_c0
rxn05147_c0	rxn05147_c0
rxn05149_c0	rxn05149_c0
rxn05150_c0	rxn05150_c0
rxn05159_c0	rxn05159_c0
rxn05163_c0	rxn05163_c0
rxn05170_c0	rxn05170_c0
rxn05173_c0	rxn05173_c0
rxn05175_c0	rxn05175_c0
rxn05180_c0	rxn05180_c0
rxn05181_c0	rxn05181_c0
rxn05183_c0	rxn05183_c0
rxn05184_c0	rxn05184_c0
rxn05187_c0	rxn05187_c0
rxn05192_c0	rxn05192_c0
rxn05193_c0	rxn05193_c0
rxn05195_c0	rxn05195_c0
rxn05197_c0	rxn05197_c0
rxn05201_c0	rxn05201_c0
rxn05202_c0	rxn05202_c0
rxn05209_c0	rxn05209_c0
rxn05219_c0	rxn05219_c0
rxn05223_c0	rxn05223_c0
rxn05226_c0	rxn05226_c0
rxn05229_c0	rxn05229_c0
rxn05231_c0	rxn05231_c0
rxn05232_c0	rxn05232_c0
rxn05233_c0	rxn05233_c0
rxn05234_c0	rxn05234_c0
rxn05235_c0	rxn05235_c0
rxn05236_c0	rxn05236_c0
rxn05287_c0	rxn05287_c0
rxn05289_c0	rxn05289_c0
rxn05292_c0	rxn05292_c0
rxn05293_c0	rxn05293_c0
rxn05307_c0	rxn05307_c0
rxn05312_c0	rxn05312_c0
rxn05315_c0	rxn05315_c0
rxn05319_c0	rxn05319_c0
rxn05322_c0	rxn05322_c0
rxn05323_c0	rxn05323_c0
rxn05324_c0	rxn05324_c0
rxn05325_c0	rxn05325_c0
rxn05326_c0	rxn05326_c0
rxn05327_c0	rxn05327_c0
rxn05328_c0	rxn05328_c0
rxn05336_c0	rxn05336_c0
rxn05337_c0	rxn05337_c0
rxn05338_c0	rxn05338_c0
rxn05339_c0	rxn05339_c0
rxn05340_c0	rxn05340_c0
rxn05341_c0	rxn05341_c0
rxn05342_c0	rxn05342_c0
rxn05343_c0	rxn05343_c0
rxn05344_c0	rxn05344_c0
rxn05345_c0	rxn05345_c0
rxn05346_c0	rxn05346_c0
rxn05347_c0	rxn05347_c0
rxn05348_c0	rxn05348_c0
rxn05349_c0	rxn05349_c0
rxn05350_c0	rxn05350_c0
rxn05351_c0	rxn05351_c0
rxn05352_c0	rxn05352_c0
rxn05353_c0	rxn05353_c0
rxn05354_c0	rxn05354_c0
rxn05355_c0	rxn05355_c0
rxn05356_c0	rxn05356_c0
rxn05357_c0	rxn05357_c0
rxn05358_c0	rxn05358_c0
rxn05359_c0	rxn05359_c0
rxn05360_c0	rxn05360_c0
rxn05361_c0	rxn05361_c0
rxn05362_c0	rxn05362_c0
rxn05363_c0	rxn05363_c0
rxn05364_c0	rxn05364_c0
rxn05365_c0	rxn05365_c0
rxn05366_c0	rxn05366_c0
rxn05367_c0	rxn05367_c0
rxn05368_c0	rxn05368_c0
rxn05369_c0	rxn05369_c0
rxn05370_c0	rxn05370_c0
rxn05371_c0	rxn05371_c0
rxn05372_c0	rxn05372_c0
rxn05373_c0	rxn05373_c0
rxn05374_c0	rxn05374_c0
rxn05375_c0	rxn05375_c0
rxn05376_c0	rxn05376_c0
rxn05377_c0	rxn05377_c0
rxn05378_c0	rxn05378_c0
rxn05379_c0	rxn05379_c0
rxn05380_c0	rxn05380_c0
rxn05381_c0	rxn05381_c0
rxn05382_c0	rxn05382_c0
rxn05383_c0	rxn05383_c0
rxn05384_c0	rxn05384_c0
rxn05385_c0	rxn05385_c0
rxn05386_c0	rxn05386_c0
rxn05387_c0	rxn05387_c0
rxn05388_c0	rxn05388_c0
rxn05389_c0	rxn05389_c0
rxn05390_c0	rxn05390_c0
rxn05391_c0	rxn05391_c0
rxn05392_c0	rxn05392_c0
rxn05393_c0	rxn05393_c0
rxn05394_c0	rxn05394_c0
rxn05395_c0	rxn05395_c0
rxn05396_c0	rxn05396_c0
rxn05397_c0	rxn05397_c0
rxn05398_c0	rxn05398_c0
rxn05399_c0	rxn05399_c0
rxn05400_c0	rxn05400_c0
rxn05401_c0	rxn05401_c0
rxn05402_c0	rxn05402_c0
rxn05403_c0	rxn05403_c0
rxn05404_c0	rxn05404_c0
rxn05405_c0	rxn05405_c0
rxn05406_c0	rxn05406_c0
rxn05407_c0	rxn05407_c0
rxn05408_c0	rxn05408_c0
rxn05409_c0	rxn05409_c0
rxn05410_c0	rxn05410_c0
rxn05412_c0	rxn05412_c0
rxn05413_c0	rxn05413_c0
rxn05414_c0	rxn05414_c0
rxn05416_c0	rxn05416_c0
rxn05417_c0	rxn05417_c0
rxn05418_c0	rxn05418_c0
rxn05420_c0	rxn05420_c0
rxn05421_c0	rxn05421_c0
rxn05422_c0	rxn05422_c0
rxn05424_c0	rxn05424_c0
rxn05425_c0	rxn05425_c0
rxn05426_c0	rxn05426_c0
rxn05428_c0	rxn05428_c0
rxn05429_c0	rxn05429_c0
rxn05430_c0	rxn05430_c0
rxn05432_c0	rxn05432_c0
rxn05433_c0	rxn05433_c0
rxn05434_c0	rxn05434_c0
rxn05435_c0	rxn05435_c0
rxn05436_c0	rxn05436_c0
rxn05437_c0	rxn05437_c0
rxn05438_c0	rxn05438_c0
rxn05439_c0	rxn05439_c0
rxn05440_c0	rxn05440_c0
rxn05441_c0	rxn05441_c0
rxn05442_c0	rxn05442_c0
rxn05443_c0	rxn05443_c0
rxn05444_c0	rxn05444_c0
rxn05445_c0	rxn05445_c0
rxn05446_c0	rxn05446_c0
rxn05447_c0	rxn05447_c0
rxn05448_c0	rxn05448_c0
rxn05449_c0	rxn05449_c0
rxn05450_c0	rxn05450_c0
rxn05451_c0	rxn05451_c0
rxn05452_c0	rxn05452_c0
rxn05453_c0	rxn05453_c0
rxn05454_c0	rxn05454_c0
rxn05455_c0	rxn05455_c0
rxn05456_c0	rxn05456_c0
rxn05457_c0	rxn05457_c0
rxn05458_c0	rxn05458_c0
rxn05459_c0	rxn05459_c0
rxn05460_c0	rxn05460_c0
rxn05461_c0	rxn05461_c0
rxn05462_c0	rxn05462_c0
rxn05463_c0	rxn05463_c0
rxn05464_c0	rxn05464_c0
rxn05465_c0	rxn05465_c0
rxn05466_c0	rxn05466_c0
rxn05467_c0	rxn05467_c0
rxn05468_c0	rxn05468_c0
rxn05485_c0	rxn05485_c0
rxn05494_c0	rxn05494_c0
rxn05501_c0	rxn05501_c0
rxn05504_c0	rxn05504_c0
rxn05505_c0	rxn05505_c0
rxn05506_c0	rxn05506_c0
rxn05507_c0	rxn05507_c0
rxn05514_c0	rxn05514_c0
rxn05515_c0	rxn05515_c0
rxn05516_c0	rxn05516_c0
rxn05517_c0	rxn05517_c0
rxn05518_c0	rxn05518_c0
rxn05527_c0	rxn05527_c0
rxn05528_c0	rxn05528_c0
rxn05533_c0	rxn05533_c0
rxn05534_c0	rxn05534_c0
rxn05535_c0	rxn05535_c0
rxn05536_c0	rxn05536_c0
rxn05537_c0	rxn05537_c0
rxn05538_c0	rxn05538_c0
rxn05539_c0	rxn05539_c0
rxn05540_c0	rxn05540_c0
rxn05541_c0	rxn05541_c0
rxn05542_c0	rxn05542_c0
rxn05543_c0	rxn05543_c0
rxn05544_c0	rxn05544_c0
rxn05545_c0	rxn05545_c0
rxn05546_c0	rxn05546_c0
rxn05547_c0	rxn05547_c0
rxn05551_c0	rxn05551_c0
rxn05555_c0	rxn05555_c0
rxn05559_c0	rxn05559_c0
rxn05560_c0	rxn05560_c0
rxn05567_c0	rxn05567_c0
rxn05569_c0	rxn05569_c0
rxn05579_c0	rxn05579_c0
rxn05581_c0	rxn05581_c0
rxn05582_c0	rxn05582_c0
rxn05596_c0	rxn05596_c0
rxn05607_c0	rxn05607_c0
rxn05608_c0	rxn05608_c0
rxn05610_c0	rxn05610_c0
rxn05613_c0	rxn05613_c0
rxn05614_c0	rxn05614_c0
rxn05616_c0	rxn05616_c0
rxn05617_c0	rxn05617_c0
rxn05618_c0	rxn05618_c0
rxn05625_c0	rxn05625_c0
rxn05638_c0	rxn05638_c0
rxn05645_c0	rxn05645_c0
rxn05647_c0	rxn05647_c0
rxn05649_c0	rxn05649_c0
rxn05651_c0	rxn05651_c0
rxn05655_c0	rxn05655_c0
rxn05667_c0	rxn05667_c0
rxn05682_c0	rxn05682_c0
rxn05733_c0	rxn05733_c0
rxn05746_c0	rxn05746_c0
rxn05938_c0	rxn05938_c0
rxn05957_c0	rxn05957_c0
rxn05958_c0	rxn05958_c0
rxn06023_c0	rxn06023_c0
rxn06075_c0	rxn06075_c0
rxn06076_c0	rxn06076_c0
rxn06077_c0	rxn06077_c0
rxn06078_c0	rxn06078_c0
rxn06335_c0	rxn06335_c0
rxn06377_c0	rxn06377_c0
rxn06493_c0	rxn06493_c0
rxn06510_c0	rxn06510_c0
rxn06586_c0	rxn06586_c0
rxn06591_c0	rxn06591_c0
rxn06600_c0	rxn06600_c0
rxn06672_c0	rxn06672_c0
rxn06673_c0	rxn06673_c0
rxn06937_c0	rxn06937_c0
rxn06979_c0	rxn06979_c0
rxn07430_c0	rxn07430_c0
rxn07431_c0	rxn07431_c0
rxn07432_c0	rxn07432_c0
rxn07433_c0	rxn07433_c0
rxn07434_c0	rxn07434_c0
rxn07435_c0	rxn07435_c0
rxn07438_c0	rxn07438_c0
rxn07584_c0	rxn07584_c0
rxn07586_c0	rxn07586_c0
rxn07587_c0	rxn07587_c0
rxn07588_c0	rxn07588_c0
rxn07589_c0	rxn07589_c0
rxn08025_c0	rxn08025_c0
rxn08040_c0	rxn08040_c0
rxn08083_c0	rxn08083_c0
rxn08084_c0	rxn08084_c0
rxn08085_c0	rxn08085_c0
rxn08086_c0	rxn08086_c0
rxn08087_c0	rxn08087_c0
rxn08088_c0	rxn08088_c0
rxn08089_c0	rxn08089_c0
rxn08131_c0	rxn08131_c0
rxn08194_c0	rxn08194_c0
rxn08291_c0	rxn08291_c0
rxn08299_c0	rxn08299_c0
rxn08306_c0	rxn08306_c0
rxn08307_c0	rxn08307_c0
rxn08308_c0	rxn08308_c0
rxn08309_c0	rxn08309_c0
rxn08310_c0	rxn08310_c0
rxn08311_c0	rxn08311_c0
rxn08312_c0	rxn08312_c0
rxn08333_c0	rxn08333_c0
rxn08335_c0	rxn08335_c0
rxn08336_c0	rxn08336_c0
rxn08352_c0	rxn08352_c0
rxn08527_c0	rxn08527_c0
rxn08528_c0	rxn08528_c0
rxn08546_c0	rxn08546_c0
rxn08547_c0	rxn08547_c0
rxn08548_c0	rxn08548_c0
rxn08549_c0	rxn08549_c0
rxn08550_c0	rxn08550_c0
rxn08551_c0	rxn08551_c0
rxn08552_c0	rxn08552_c0
rxn08556_c0	rxn08556_c0
rxn08557_c0	rxn08557_c0
rxn08558_c0	rxn08558_c0
rxn08669_c0	rxn08669_c0
rxn08756_c0	rxn08756_c0
rxn08792_c0	rxn08792_c0
rxn08793_c0	rxn08793_c0
rxn08796_c0	rxn08796_c0
rxn08797_c0	rxn08797_c0
rxn08798_c0	rxn08798_c0
rxn08799_c0	rxn08799_c0
rxn08800_c0	rxn08800_c0
rxn08801_c0	rxn08801_c0
rxn08802_c0	rxn08802_c0
rxn08803_c0	rxn08803_c0
rxn08804_c0	rxn08804_c0
rxn08805_c0	rxn08805_c0
rxn08806_c0	rxn08806_c0
rxn08807_c0	rxn08807_c0
rxn08808_c0	rxn08808_c0
rxn08809_c0	rxn08809_c0
rxn08810_c0	rxn08810_c0
rxn08811_c0	rxn08811_c0
rxn08812_c0	rxn08812_c0
rxn08813_c0	rxn08813_c0
rxn08814_c0	rxn08814_c0
rxn08815_c0	rxn08815_c0
rxn08816_c0	rxn08816_c0
rxn08817_c0	rxn08817_c0
rxn08818_c0	rxn08818_c0
rxn08819_c0	rxn08819_c0
rxn08820_c0	rxn08820_c0
rxn08821_c0	rxn08821_c0
rxn08822_c0	rxn08822_c0
rxn08823_c0	rxn08823_c0
rxn08838_c0	rxn08838_c0
rxn08839_c0	rxn08839_c0
rxn08840_c0	rxn08840_c0
rxn08841_c0	rxn08841_c0
rxn08842_c0	rxn08842_c0
rxn08843_c0	rxn08843_c0
rxn08844_c0	rxn08844_c0
rxn08845_c0	rxn08845_c0
rxn08846_c0	rxn08846_c0
rxn08847_c0	rxn08847_c0
rxn08848_c0	rxn08848_c0
rxn08849_c0	rxn08849_c0
rxn08850_c0	rxn08850_c0
rxn08851_c0	rxn08851_c0
rxn08933_c0	rxn08933_c0
rxn08934_c0	rxn08934_c0
rxn08935_c0	rxn08935_c0
rxn08936_c0	rxn08936_c0
rxn08971_c0	rxn08971_c0
rxn08975_c0	rxn08975_c0
rxn08976_c0	rxn08976_c0
rxn09106_c0	rxn09106_c0
rxn09108_c0	rxn09108_c0
rxn09109_c0	rxn09109_c0
rxn09110_c0	rxn09110_c0
rxn09111_c0	rxn09111_c0
rxn09112_c0	rxn09112_c0
rxn09113_c0	rxn09113_c0
rxn09114_c0	rxn09114_c0
rxn09135_c0	rxn09135_c0
rxn09167_c0	rxn09167_c0
rxn09177_c0	rxn09177_c0
rxn09264_c0	rxn09264_c0
rxn09265_c0	rxn09265_c0
rxn09272_c0	rxn09272_c0
rxn09296_c0	rxn09296_c0
rxn09310_c0	rxn09310_c0
rxn09562_c0	rxn09562_c0
rxn09657_c0	rxn09657_c0
rxn09674_c0	rxn09674_c0
rxn09944_c0	rxn09944_c0
rxn09978_c0	rxn09978_c0
rxn09979_c0	rxn09979_c0
rxn09989_c0	rxn09989_c0
rxn09992_c0	rxn09992_c0
rxn10042_c0	rxn10042_c0
rxn10046_c0	rxn10046_c0
rxn10052_c0	rxn10052_c0
rxn10060_c0	rxn10060_c0
rxn10094_c0	rxn10094_c0
rxn10113_c0	rxn10113_c0
rxn10118_c0	rxn10118_c0
rxn10131_c0	rxn10131_c0
rxn10136_c0	rxn10136_c0
rxn10147_c0	rxn10147_c0
rxn10168_c0	rxn10168_c0
rxn10174_c0	rxn10174_c0
rxn10184_c0	rxn10184_c0
rxn10191_c0	rxn10191_c0
rxn10192_c0	rxn10192_c0
rxn10193_c0	rxn10193_c0
rxn10194_c0	rxn10194_c0
rxn10195_c0	rxn10195_c0
rxn10196_c0	rxn10196_c0
rxn10197_c0	rxn10197_c0
rxn10199_c0	rxn10199_c0
rxn10202_c0	rxn10202_c0
rxn10203_c0	rxn10203_c0
rxn10204_c0	rxn10204_c0
rxn10205_c0	rxn10205_c0
rxn10206_c0	rxn10206_c0
rxn10207_c0	rxn10207_c0
rxn10208_c0	rxn10208_c0
rxn10209_c0	rxn10209_c0
rxn10210_c0	rxn10210_c0
rxn10211_c0	rxn10211_c0
rxn10212_c0	rxn10212_c0
rxn10213_c0	rxn10213_c0
rxn10214_c0	rxn10214_c0
rxn10215_c0	rxn10215_c0
rxn10216_c0	rxn10216_c0
rxn10217_c0	rxn10217_c0
rxn10218_c0	rxn10218_c0
rxn10219_c0	rxn10219_c0
rxn10220_c0	rxn10220_c0
rxn10221_c0	rxn10221_c0
rxn10222_c0	rxn10222_c0
rxn10223_c0	rxn10223_c0
rxn10224_c0	rxn10224_c0
rxn10225_c0	rxn10225_c0
rxn10226_c0	rxn10226_c0
rxn10227_c0	rxn10227_c0
rxn10232_c0	rxn10232_c0
rxn10233_c0	rxn10233_c0
rxn10253_c0	rxn10253_c0
rxn10254_c0	rxn10254_c0
rxn10259_c0	rxn10259_c0
rxn10260_c0	rxn10260_c0
rxn10261_c0	rxn10261_c0
rxn10262_c0	rxn10262_c0
rxn10263_c0	rxn10263_c0
rxn10264_c0	rxn10264_c0
rxn10265_c0	rxn10265_c0
rxn10266_c0	rxn10266_c0
rxn10273_c0	rxn10273_c0
rxn10274_c0	rxn10274_c0
rxn10275_c0	rxn10275_c0
rxn10282_c0	rxn10282_c0
rxn10283_c0	rxn10283_c0
rxn10284_c0	rxn10284_c0
rxn10291_c0	rxn10291_c0
rxn10292_c0	rxn10292_c0
rxn10293_c0	rxn10293_c0
rxn10300_c0	rxn10300_c0
rxn10301_c0	rxn10301_c0
rxn10302_c0	rxn10302_c0
rxn10307_c0	rxn10307_c0
rxn10308_c0	rxn10308_c0
rxn10309_c0	rxn10309_c0
rxn10310_c0	rxn10310_c0
rxn10311_c0	rxn10311_c0
rxn10312_c0	rxn10312_c0
rxn10313_c0	rxn10313_c0
rxn10314_c0	rxn10314_c0
rxn10315_c0	rxn10315_c0
rxn10316_c0	rxn10316_c0
rxn10317_c0	rxn10317_c0
rxn10318_c0	rxn10318_c0
rxn10319_c0	rxn10319_c0
rxn10320_c0	rxn10320_c0
rxn10321_c0	rxn10321_c0
rxn10322_c0	rxn10322_c0
rxn10323_c0	rxn10323_c0
rxn10324_c0	rxn10324_c0
rxn10334_c0	rxn10334_c0
rxn10335_c0	rxn10335_c0
rxn10336_c0	rxn10336_c0
rxn10337_c0	rxn10337_c0
rxn10338_c0	rxn10338_c0
rxn10339_c0	rxn10339_c0
rxn10340_c0	rxn10340_c0
rxn10341_c0	rxn10341_c0
rxn10342_c0	rxn10342_c0
rxn10343_c0	rxn10343_c0
rxn10344_c0	rxn10344_c0
rxn10473_c0	rxn10473_c0
rxn10474_c0	rxn10474_c0
rxn10481_c0	rxn10481_c0
rxn10571_c0	rxn10571_c0
rxn10663_c0	rxn10663_c0
rxn10806_c0	rxn10806_c0
rxn10945_c0	rxn10945_c0
rxn11268_c0	rxn11268_c0
rxn11544_c0	rxn11544_c0
rxn11702_c0	rxn11702_c0
rxn11703_c0	rxn11703_c0
rxn11944_c0	rxn11944_c0
rxn11946_c0	rxn11946_c0
rxn12008_c0	rxn12008_c0
rxn12146_c0	rxn12146_c0
rxn12147_c0	rxn12147_c0
rxn12224_c0	rxn12224_c0
rxn12225_c0	rxn12225_c0
rxn12376_c0	rxn12376_c0
rxn12510_c0	rxn12510_c0
rxn12512_c0	rxn12512_c0
rxn12633_c0	rxn12633_c0
rxn12634_c0	rxn12634_c0
rxn12635_c0	rxn12635_c0
rxn12636_c0	rxn12636_c0
rxn12637_c0	rxn12637_c0
rxn12638_c0	rxn12638_c0
rxn12639_c0	rxn12639_c0
rxn12640_c0	rxn12640_c0
rxn12641_c0	rxn12641_c0
rxn12642_c0	rxn12642_c0
rxn12643_c0	rxn12643_c0
rxn12644_c0	rxn12644_c0
rxn12645_c0	rxn12645_c0
rxn12646_c0	rxn12646_c0
rxn12844_c0	rxn12844_c0
rxn12845_c0	rxn12845_c0
rxn12846_c0	rxn12846_c0
rxn12847_c0	rxn12847_c0
rxn12848_c0	rxn12848_c0
rxn12849_c0	rxn12849_c0
rxn12850_c0	rxn12850_c0
rxn12851_c0	rxn12851_c0
rxn13085_c0	rxn13085_c0
rxn13782_c0	rxn13782_c0
rxn13783_c0	rxn13783_c0
rxn13784_c0	rxn13784_c0
rxn13838_c0	rxn13838_c0
rxn13839_c0
rxn13840_c0
rxn13841_c0
rxn13842_c0
rxn13843_c0
rxn13844_c0
rxn13845_c0
rxn13846_c0
rxn13847_c0
rxn13848_c0
rxn13849_c0
rxn13850_c0
rxn13851_c0
rxn13852_c0
rxn13853_c0
rxn13854_c0
rxn13855_c0
rxn13856_c0
rxn13857_c0
rxn13858_c0
rxn13859_c0
rxn13860_c0
rxn13861_c0
rxn13862_c0
rxn13863_c0
rxn13864_c0
rxn13865_c0
rxn13866_c0
rxn13867_c0
rxn13868_c0
rxn13869_c0
rxn13870_c0
rxn13871_c0
rxn13872_c0
rxn13873_c0
rxn13874_c0
rxn13875_c0
rxn13876_c0
rxn13877_c0
rxn13878_c0
rxn13879_c0
rxn13880_c0
rxn13881_c0
rxn13882_c0
rxn13883_c0
rxn13884_c0
rxn13885_c0
rxn13886_c0
rxn13887_c0
rxn13888_c0
rxn13889_c0
rxn13890_c0
rxn13891_c0
rxn13892_c0
rxn13893_c0
rxn13894_c0
rxn13895_c0
rxn13896_c0
rxn13897_c0
rxn13898_c0
rxn13899_c0
rxn13900_c0
rxn13901_c0
rxn13902_c0
rxn13903_c0
rxn13904_c0
rxn13905_c0
rxn13906_c0
rxn13907_c0
rxn13908_c0
rxn13909_c0
rxn13910_c0
rxn13911_c0
rxn13912_c0
rxn13913_c0
rxn13914_c0
rxn13915_c0
rxn13916_c0
rxn13917_c0
rxn13918_c0
rxn13919_c0
rxn13920_c0

## Sheet: J2064
J2064 Final.Reaction	J2064 Base.Reaction
biomass0	biomass0
EX_cpd00001_e0	EX_cpd00001_e0
EX_cpd00007_e0	EX_cpd00007_e0
EX_cpd00009_e0	EX_cpd00009_e0
EX_cpd00011_e0	EX_cpd00011_e0
EX_cpd00012_e0	EX_cpd00012_e0
EX_cpd00013_e0	EX_cpd00013_e0
EX_cpd00018_e0
EX_cpd00020_e0
EX_cpd00023_e0	EX_cpd00023_e0
EX_cpd00027_e0	EX_cpd00027_e0
EX_cpd00029_e0
EX_cpd00030_e0	EX_cpd00030_e0
EX_cpd00033_e0	EX_cpd00033_e0
EX_cpd00034_e0	EX_cpd00034_e0
EX_cpd00035_e0
EX_cpd00036_e0
EX_cpd00039_e0	EX_cpd00039_e0
EX_cpd00040_e0
EX_cpd00041_e0
EX_cpd00042_e0
EX_cpd00046_e0
EX_cpd00047_e0	EX_cpd00047_e0
EX_cpd00048_e0	EX_cpd00048_e0
EX_cpd00051_e0	EX_cpd00051_e0
EX_cpd00053_e0
EX_cpd00054_e0	EX_cpd00054_e0
EX_cpd00058_e0	EX_cpd00058_e0
EX_cpd00060_e0	EX_cpd00060_e0
EX_cpd00061_e0
EX_cpd00063_e0	EX_cpd00063_e0
EX_cpd00064_e0	EX_cpd00064_e0
EX_cpd00065_e0
EX_cpd00066_e0
EX_cpd00067_e0	EX_cpd00067_e0
EX_cpd00069_e0
EX_cpd00072_e0
EX_cpd00073_e0	EX_cpd00073_e0
EX_cpd00075_e0	EX_cpd00075_e0
EX_cpd00076_e0	EX_cpd00076_e0
EX_cpd00079_e0
EX_cpd00080_e0
EX_cpd00082_e0	EX_cpd00082_e0
EX_cpd00084_e0
EX_cpd00089_e0
EX_cpd00091_e0
EX_cpd00092_e0	EX_cpd00092_e0
EX_cpd00094_e0
EX_cpd00098_e0	EX_cpd00098_e0
EX_cpd00099_e0	EX_cpd00099_e0
EX_cpd00100_e0	EX_cpd00100_e0
EX_cpd00104_e0	EX_cpd00104_e0
EX_cpd00106_e0
EX_cpd00107_e0
EX_cpd00117_e0	EX_cpd00117_e0
EX_cpd00118_e0	EX_cpd00118_e0
EX_cpd00119_e0
EX_cpd00122_e0	EX_cpd00122_e0
EX_cpd00126_e0
EX_cpd00128_e0
EX_cpd00129_e0	EX_cpd00129_e0
EX_cpd00130_e0
EX_cpd00132_e0
EX_cpd00136_e0
EX_cpd00137_e0
EX_cpd00138_e0	EX_cpd00138_e0
EX_cpd00139_e0
EX_cpd00141_e0
EX_cpd00142_e0
EX_cpd00146_e0
EX_cpd00149_e0	EX_cpd00149_e0
EX_cpd00152_e0
EX_cpd00156_e0
EX_cpd00157_e0
EX_cpd00158_e0	EX_cpd00158_e0
EX_cpd00159_e0
EX_cpd00161_e0
EX_cpd00162_e0	EX_cpd00162_e0
EX_cpd00169_e0
EX_cpd00179_e0	EX_cpd00179_e0
EX_cpd00182_e0
EX_cpd00184_e0
EX_cpd00186_e0
EX_cpd00196_e0
EX_cpd00205_e0	EX_cpd00205_e0
EX_cpd00207_e0
EX_cpd00211_e0
EX_cpd00213_e0
EX_cpd00214_e0
EX_cpd00220_e0	EX_cpd00220_e0
EX_cpd00222_e0
EX_cpd00224_e0	EX_cpd00224_e0
EX_cpd00226_e0	EX_cpd00226_e0
EX_cpd00227_e0
EX_cpd00235_e0
EX_cpd00246_e0
EX_cpd00249_e0
EX_cpd00254_e0	EX_cpd00254_e0
EX_cpd00264_e0	EX_cpd00264_e0
EX_cpd00266_e0	EX_cpd00266_e0
EX_cpd00268_e0
EX_cpd00274_e0
EX_cpd00276_e0	EX_cpd00276_e0
EX_cpd00281_e0	EX_cpd00281_e0
EX_cpd00284_e0
EX_cpd00288_e0
EX_cpd00305_e0	EX_cpd00305_e0
EX_cpd00307_e0	EX_cpd00307_e0
EX_cpd00309_e0	EX_cpd00309_e0
EX_cpd00311_e0
EX_cpd00314_e0	EX_cpd00314_e0
EX_cpd00322_e0
EX_cpd00361_e0
EX_cpd00367_e0
EX_cpd00396_e0
EX_cpd00417_e0
EX_cpd00421_e0
EX_cpd00423_e0	EX_cpd00423_e0
EX_cpd00424_e0
EX_cpd00438_e0
EX_cpd00453_e0
EX_cpd00477_e0
EX_cpd00482_e0
EX_cpd00485_e0
EX_cpd00492_e0
EX_cpd00531_e0	EX_cpd00531_e0
EX_cpd00540_e0	EX_cpd00540_e0
EX_cpd00550_e0	EX_cpd00550_e0
EX_cpd00588_e0	EX_cpd00588_e0
EX_cpd00635_e0	EX_cpd00635_e0
EX_cpd00637_e0	EX_cpd00637_e0
EX_cpd00681_e0	EX_cpd00681_e0
EX_cpd00738_e0
EX_cpd00794_e0	EX_cpd00794_e0
EX_cpd00851_e0
EX_cpd00971_e0	EX_cpd00971_e0
EX_cpd01012_e0	EX_cpd01012_e0
EX_cpd01017_e0	EX_cpd01017_e0
EX_cpd01030_e0	EX_cpd01030_e0
EX_cpd01048_e0	EX_cpd01048_e0
EX_cpd01092_e0	EX_cpd01092_e0
EX_cpd01171_e0	EX_cpd01171_e0
EX_cpd01217_e0
EX_cpd01262_e0	EX_cpd01262_e0
EX_cpd01329_e0	EX_cpd01329_e0
EX_cpd01399_e0
EX_cpd01665_e0
EX_cpd01914_e0	EX_cpd01914_e0
EX_cpd03424_e0	EX_cpd03424_e0
EX_cpd03696_e0	EX_cpd03696_e0
EX_cpd03734_e0
EX_cpd04097_e0	EX_cpd04097_e0
EX_cpd04098_e0	EX_cpd04098_e0
EX_cpd08305_e0	EX_cpd08305_e0
EX_cpd08306_e0	EX_cpd08306_e0
EX_cpd08636_c0	EX_cpd08636_c0
EX_cpd08928_e0
EX_cpd10515_e0	EX_cpd10515_e0
EX_cpd10516_e0	EX_cpd10516_e0
EX_cpd11416_c0	EX_cpd11416_c0
EX_cpd11576_e0	EX_cpd11576_e0
EX_cpd11580_e0	EX_cpd11580_e0
EX_cpd11581_e0	EX_cpd11581_e0
EX_cpd11582_e0	EX_cpd11582_e0
EX_cpd11583_e0	EX_cpd11583_e0
EX_cpd11584_e0	EX_cpd11584_e0
EX_cpd11585_e0	EX_cpd11585_e0
EX_cpd11586_e0	EX_cpd11586_e0
EX_cpd11587_e0	EX_cpd11587_e0
EX_cpd11588_e0	EX_cpd11588_e0
EX_cpd11589_e0	EX_cpd11589_e0
EX_cpd11590_e0	EX_cpd11590_e0
EX_cpd11591_e0	EX_cpd11591_e0
EX_cpd11592_e0	EX_cpd11592_e0
EX_cpd11593_e0	EX_cpd11593_e0
EX_cpd11594_e0
EX_cpd11597_e0	EX_cpd11597_e0
EX_cpd15584_e0
EX_cpd15585_e0
EX_cpd15603_e0	EX_cpd15603_e0
EX_cpd15604_e0	EX_cpd15604_e0
EX_cpd15605_e0	EX_cpd15605_e0
EX_cpd15606_e0	EX_cpd15606_e0
rxn00001_c0	rxn00001_c0
rxn00006_c0	rxn00006_c0
rxn00010_c0	rxn00010_c0
rxn00011_c0	rxn00011_c0
rxn00020_c0	rxn00020_c0
rxn00022_c0	rxn00022_c0
rxn00029_c0	rxn00029_c0
rxn00048_c0	rxn00048_c0
rxn00056_c0	rxn00056_c0
rxn00058_c0	rxn00058_c0
rxn00060_c0	rxn00060_c0
rxn00062_c0	rxn00062_c0
rxn00074_c0	rxn00074_c0
rxn00077_c0	rxn00077_c0
rxn00085_c0	rxn00085_c0
rxn00086_c0	rxn00086_c0
rxn00097_c0	rxn00097_c0
rxn00100_c0	rxn00100_c0
rxn00114_c0	rxn00114_c0
rxn00117_c0	rxn00117_c0
rxn00122_c0	rxn00122_c0
rxn00125_c0	rxn00125_c0
rxn00126_c0	rxn00126_c0
rxn00132_c0	rxn00132_c0
rxn00137_c0	rxn00137_c0
rxn00138_c0	rxn00138_c0
rxn00139_c0	rxn00139_c0
rxn00145_c0	rxn00145_c0
rxn00148_c0	rxn00148_c0
rxn00151_c0	rxn00151_c0
rxn00157_c0	rxn00157_c0
rxn00159_c0	rxn00159_c0
rxn00165_c0	rxn00165_c0
rxn00171_c0	rxn00171_c0
rxn00173_c0	rxn00173_c0
rxn00178_c0	rxn00178_c0
rxn00179_c0	rxn00179_c0
rxn00184_c0	rxn00184_c0
rxn00187_c0	rxn00187_c0
rxn00192_c0	rxn00192_c0
rxn00193_c0	rxn00193_c0
rxn00194_c0	rxn00194_c0
rxn00199_c0	rxn00199_c0
rxn00206_c0	rxn00206_c0
rxn00208_c0	rxn00208_c0
rxn00209_c0	rxn00209_c0
rxn00213_c0	rxn00213_c0
rxn00214_c0	rxn00214_c0
rxn00216_c0	rxn00216_c0
rxn00222_c0	rxn00222_c0
rxn00224_c0	rxn00224_c0
rxn00225_c0	rxn00225_c0
rxn00231_c0	rxn00231_c0
rxn00237_c0	rxn00237_c0
rxn00239_c0	rxn00239_c0
rxn00256_c0	rxn00256_c0
rxn00260_c0	rxn00260_c0
rxn00262_c0	rxn00262_c0
rxn00278_c0	rxn00278_c0
rxn00283_c0	rxn00283_c0
rxn00288_c0	rxn00288_c0
rxn00292_c0	rxn00292_c0
rxn00293_c0	rxn00293_c0
rxn00295_c0	rxn00295_c0
rxn00297_c0	rxn00297_c0
rxn00299_c0	rxn00299_c0
rxn00300_c0	rxn00300_c0
rxn00302_c0	rxn00302_c0
rxn00303_c0	rxn00303_c0
rxn00313_c0	rxn00313_c0
rxn00322_c0	rxn00322_c0
rxn00324_c0	rxn00324_c0
rxn00337_c0	rxn00337_c0
rxn00338_c0	rxn00338_c0
rxn00342_c0	rxn00342_c0
rxn00346_c0	rxn00346_c0
rxn00351_c0	rxn00351_c0
rxn00363_c0	rxn00363_c0
rxn00364_c0	rxn00364_c0
rxn00365_c0	rxn00365_c0
rxn00368_c0	rxn00368_c0
rxn00369_c0	rxn00369_c0
rxn00371_c0	rxn00371_c0
rxn00378_c0	rxn00378_c0
rxn00392_c0	rxn00392_c0
rxn00395_c0	rxn00395_c0
rxn00405_c0	rxn00405_c0
rxn00409_c0	rxn00409_c0
rxn00410_c0	rxn00410_c0
rxn00412_c0	rxn00412_c0
rxn00414_c0	rxn00414_c0
rxn00420_c0	rxn00420_c0
rxn00423_c0	rxn00423_c0
rxn00440_c0	rxn00440_c0
rxn00459_c0	rxn00459_c0
rxn00461_c0	rxn00461_c0
rxn00469_c0	rxn00469_c0
rxn00470_c0	rxn00470_c0
rxn00474_c0	rxn00474_c0
rxn00493_c0	rxn00493_c0
rxn00499_c0	rxn00499_c0
rxn00501_c0	rxn00501_c0
rxn00512_c0	rxn00512_c0
rxn00515_c0	rxn00515_c0
rxn00527_c0	rxn00527_c0
rxn00539_c0	rxn00539_c0
rxn00543_c0	rxn00543_c0
rxn00545_c0	rxn00545_c0
rxn00547_c0	rxn00547_c0
rxn00549_c0	rxn00549_c0
rxn00552_c0	rxn00552_c0
rxn00555_c0	rxn00555_c0
rxn00558_c0	rxn00558_c0
rxn00559_c0	rxn00559_c0
rxn00566_c0	rxn00566_c0
rxn00575_c0	rxn00575_c0
rxn00577_c0	rxn00577_c0
rxn00604_c0	rxn00604_c0
rxn00606_c0	rxn00606_c0
rxn00608_c0	rxn00608_c0
rxn00611_c0	rxn00611_c0
rxn00612_c0	rxn00612_c0
rxn00615_c0	rxn00615_c0
rxn00616_c0	rxn00616_c0
rxn00621_c0	rxn00621_c0
rxn00623_c0	rxn00623_c0
rxn00646_c0	rxn00646_c0
rxn00649_c0	rxn00649_c0
rxn00650_c0	rxn00650_c0
rxn00670_c0	rxn00670_c0
rxn00671_c0	rxn00671_c0
rxn00676_c0	rxn00676_c0
rxn00686_c0	rxn00686_c0
rxn00690_c0	rxn00690_c0
rxn00692_c0	rxn00692_c0
rxn00693_c0	rxn00693_c0
rxn00707_c0	rxn00707_c0
rxn00708_c0	rxn00708_c0
rxn00709_c0	rxn00709_c0
rxn00710_c0	rxn00710_c0
rxn00711_c0	rxn00711_c0
rxn00712_c0	rxn00712_c0
rxn00713_c0	rxn00713_c0
rxn00715_c0	rxn00715_c0
rxn00726_c0	rxn00726_c0
rxn00727_c0	rxn00727_c0
rxn00737_c0	rxn00737_c0
rxn00740_c0	rxn00740_c0
rxn00745_c0	rxn00745_c0
rxn00747_c0	rxn00747_c0
rxn00748_c0	rxn00748_c0
rxn00758_c0	rxn00758_c0
rxn00762_c0	rxn00762_c0
rxn00763_c0	rxn00763_c0
rxn00770_c0	rxn00770_c0
rxn00775_c0	rxn00775_c0
rxn00776_c0	rxn00776_c0
rxn00777_c0	rxn00777_c0
rxn00778_c0	rxn00778_c0
rxn00781_c0	rxn00781_c0
rxn00784_c0	rxn00784_c0
rxn00785_c0	rxn00785_c0
rxn00786_c0	rxn00786_c0
rxn00787_c0	rxn00787_c0
rxn00789_c0	rxn00789_c0
rxn00790_c0	rxn00790_c0
rxn00791_c0	rxn00791_c0
rxn00799_c0	rxn00799_c0
rxn00800_c0	rxn00800_c0
rxn00802_c0	rxn00802_c0
rxn00806_c0	rxn00806_c0
rxn00829_c0	rxn00829_c0
rxn00830_c0	rxn00830_c0
rxn00831_c0	rxn00831_c0
rxn00832_c0	rxn00832_c0
rxn00834_c0	rxn00834_c0
rxn00838_c0	rxn00838_c0
rxn00839_c0	rxn00839_c0
rxn00849_c0	rxn00849_c0
rxn00851_c0	rxn00851_c0
rxn00863_c0	rxn00863_c0
rxn00874_c0	rxn00874_c0
rxn00875_c0	rxn00875_c0
rxn00879_c0	rxn00879_c0
rxn00881_c0	rxn00881_c0
rxn00882_c0	rxn00882_c0
rxn00883_c0	rxn00883_c0
rxn00898_c0	rxn00898_c0
rxn00902_c0	rxn00902_c0
rxn00903_c0	rxn00903_c0
rxn00907_c0	rxn00907_c0
rxn00910_c0	rxn00910_c0
rxn00912_c0	rxn00912_c0
rxn00913_c0	rxn00913_c0
rxn00916_c0	rxn00916_c0
rxn00926_c0	rxn00926_c0
rxn00929_c0	rxn00929_c0
rxn00931_c0	rxn00931_c0
rxn00938_c0	rxn00938_c0
rxn00950_c0	rxn00950_c0
rxn00952_c0	rxn00952_c0
rxn00957_c0	rxn00957_c0
rxn00973_c0	rxn00973_c0
rxn00974_c0	rxn00974_c0
rxn00979_c0	rxn00979_c0
rxn00985_c0	rxn00985_c0
rxn00990_c0	rxn00990_c0
rxn01000_c0	rxn01000_c0
rxn01011_c0	rxn01011_c0
rxn01013_c0	rxn01013_c0
rxn01018_c0	rxn01018_c0
rxn01019_c0	rxn01019_c0
rxn01029_c0	rxn01029_c0
rxn01069_c0	rxn01069_c0
rxn01073_c0	rxn01073_c0
rxn01100_c0	rxn01100_c0
rxn01101_c0	rxn01101_c0
rxn01102_c0	rxn01102_c0
rxn01106_c0	rxn01106_c0
rxn01115_c0	rxn01115_c0
rxn01116_c0	rxn01116_c0
rxn01127_c0	rxn01127_c0
rxn01128_c0	rxn01128_c0
rxn01129_c0	rxn01129_c0
rxn01132_c0	rxn01132_c0
rxn01133_c0	rxn01133_c0
rxn01138_c0	rxn01138_c0
rxn01143_c0	rxn01143_c0
rxn01145_c0	rxn01145_c0
rxn01169_c0	rxn01169_c0
rxn01171_c0	rxn01171_c0
rxn01200_c0	rxn01200_c0
rxn01208_c0	rxn01208_c0
rxn01211_c0	rxn01211_c0
rxn01213_c0	rxn01213_c0
rxn01217_c0	rxn01217_c0
rxn01218_c0	rxn01218_c0
rxn01219_c0	rxn01219_c0
rxn01236_c0	rxn01236_c0
rxn01241_c0	rxn01241_c0
rxn01255_c0	rxn01255_c0
rxn01256_c0	rxn01256_c0
rxn01257_c0	rxn01257_c0
rxn01258_c0	rxn01258_c0
rxn01259_c0	rxn01259_c0
rxn01265_c0	rxn01265_c0
rxn01268_c0	rxn01268_c0
rxn01269_c0	rxn01269_c0
rxn01270_c0	rxn01270_c0
rxn01274_c0	rxn01274_c0
rxn01275_c0	rxn01275_c0
rxn01280_c0	rxn01280_c0
rxn01281_c0	rxn01281_c0
rxn01291_c0	rxn01291_c0
rxn01300_c0	rxn01300_c0
rxn01301_c0	rxn01301_c0
rxn01302_c0	rxn01302_c0
rxn01303_c0	rxn01303_c0
rxn01329_c0	rxn01329_c0
rxn01331_c0	rxn01331_c0
rxn01332_c0	rxn01332_c0
rxn01333_c0	rxn01333_c0
rxn01334_c0	rxn01334_c0
rxn01343_c0	rxn01343_c0
rxn01353_c0	rxn01353_c0
rxn01358_c0	rxn01358_c0
rxn01360_c0	rxn01360_c0
rxn01362_c0	rxn01362_c0
rxn01366_c0	rxn01366_c0
rxn01368_c0	rxn01368_c0
rxn01370_c0	rxn01370_c0
rxn01387_c0	rxn01387_c0
rxn01388_c0	rxn01388_c0
rxn01390_c0	rxn01390_c0
rxn01434_c0	rxn01434_c0
rxn01445_c0	rxn01445_c0
rxn01446_c0	rxn01446_c0
rxn01454_c0	rxn01454_c0
rxn01465_c0	rxn01465_c0
rxn01466_c0	rxn01466_c0
rxn01476_c0	rxn01476_c0
rxn01484_c0	rxn01484_c0
rxn01485_c0	rxn01485_c0
rxn01486_c0	rxn01486_c0
rxn01492_c0	rxn01492_c0
rxn01506_c0	rxn01506_c0
rxn01507_c0	rxn01507_c0
rxn01509_c0	rxn01509_c0
rxn01510_c0	rxn01510_c0
rxn01512_c0	rxn01512_c0
rxn01513_c0	rxn01513_c0
rxn01515_c0	rxn01515_c0
rxn01516_c0	rxn01516_c0
rxn01518_c0	rxn01518_c0
rxn01519_c0	rxn01519_c0
rxn01520_c0	rxn01520_c0
rxn01521_c0	rxn01521_c0
rxn01538_c0	rxn01538_c0
rxn01544_c0	rxn01544_c0
rxn01548_c0	rxn01548_c0
rxn01575_c0	rxn01575_c0
rxn01602_c0	rxn01602_c0
rxn01603_c0	rxn01603_c0
rxn01607_c0	rxn01607_c0
rxn01621_c0	rxn01621_c0
rxn01629_c0	rxn01629_c0
rxn01636_c0	rxn01636_c0
rxn01637_c0	rxn01637_c0
rxn01643_c0	rxn01643_c0
rxn01644_c0	rxn01644_c0
rxn01646_c0	rxn01646_c0
rxn01647_c0	rxn01647_c0
rxn01648_c0	rxn01648_c0
rxn01649_c0	rxn01649_c0
rxn01653_c0	rxn01653_c0
rxn01664_c0	rxn01664_c0
rxn01670_c0	rxn01670_c0
rxn01673_c0	rxn01673_c0
rxn01674_c0	rxn01674_c0
rxn01675_c0	rxn01675_c0
rxn01678_c0	rxn01678_c0
rxn01679_c0	rxn01679_c0
rxn01682_c0	rxn01682_c0
rxn01705_c0	rxn01705_c0
rxn01706_c0	rxn01706_c0
rxn01709_c0	rxn01709_c0
rxn01739_c0	rxn01739_c0
rxn01740_c0	rxn01740_c0
rxn01761_c0	rxn01761_c0
rxn01790_c0	rxn01790_c0
rxn01791_c0	rxn01791_c0
rxn01799_c0	rxn01799_c0
rxn01800_c0	rxn01800_c0
rxn01816_c0	rxn01816_c0
rxn01834_c0	rxn01834_c0
rxn01843_c0	rxn01843_c0
rxn01859_c0	rxn01859_c0
rxn01870_c0	rxn01870_c0
rxn01871_c0	rxn01871_c0
rxn01879_c0	rxn01879_c0
rxn01917_c0	rxn01917_c0
rxn01925_c0	rxn01925_c0
rxn01951_c0	rxn01951_c0
rxn01961_c0	rxn01961_c0
rxn01964_c0	rxn01964_c0
rxn01966_c0	rxn01966_c0
rxn01967_c0	rxn01967_c0
rxn01972_c0	rxn01972_c0
rxn01974_c0	rxn01974_c0
rxn01975_c0	rxn01975_c0
rxn01977_c0	rxn01977_c0
rxn01985_c0	rxn01985_c0
rxn01986_c0	rxn01986_c0
rxn01997_c0	rxn01997_c0
rxn02000_c0	rxn02000_c0
rxn02003_c0	rxn02003_c0
rxn02005_c0	rxn02005_c0
rxn02007_c0	rxn02007_c0
rxn02008_c0	rxn02008_c0
rxn02011_c0	rxn02011_c0
rxn02046_c0	rxn02046_c0
rxn02056_c0	rxn02056_c0
rxn02113_c0	rxn02113_c0
rxn02155_c0	rxn02155_c0
rxn02159_c0	rxn02159_c0
rxn02160_c0	rxn02160_c0
rxn02161_c0	rxn02161_c0
rxn02175_c0	rxn02175_c0
rxn02177_c0	rxn02177_c0
rxn02185_c0	rxn02185_c0
rxn02186_c0	rxn02186_c0
rxn02187_c0	rxn02187_c0
rxn02200_c0	rxn02200_c0
rxn02201_c0	rxn02201_c0
rxn02212_c0	rxn02212_c0
rxn02213_c0	rxn02213_c0
rxn02222_c0	rxn02222_c0
rxn02264_c0	rxn02264_c0
rxn02275_c0	rxn02275_c0
rxn02285_c0	rxn02285_c0
rxn02286_c0	rxn02286_c0
rxn02287_c0	rxn02287_c0
rxn02288_c0	rxn02288_c0
rxn02302_c0	rxn02302_c0
rxn02303_c0	rxn02303_c0
rxn02304_c0	rxn02304_c0
rxn02305_c0	rxn02305_c0
rxn02314_c0	rxn02314_c0
rxn02320_c0	rxn02320_c0
rxn02322_c0	rxn02322_c0
rxn02339_c0	rxn02339_c0
rxn02341_c0	rxn02341_c0
rxn02342_c0	rxn02342_c0
rxn02356_c0	rxn02356_c0
rxn02358_c0	rxn02358_c0
rxn02373_c0	rxn02373_c0
rxn02374_c0	rxn02374_c0
rxn02380_c0	rxn02380_c0
rxn02400_c0	rxn02400_c0
rxn02402_c0	rxn02402_c0
rxn02465_c0	rxn02465_c0
rxn02473_c0	rxn02473_c0
rxn02474_c0	rxn02474_c0
rxn02475_c0	rxn02475_c0
rxn02476_c0	rxn02476_c0
rxn02503_c0	rxn02503_c0
rxn02504_c0	rxn02504_c0
rxn02507_c0	rxn02507_c0
rxn02508_c0	rxn02508_c0
rxn02527_c0	rxn02527_c0
rxn02666_c0	rxn02666_c0
rxn02680_c0	rxn02680_c0
rxn02774_c0	rxn02774_c0
rxn02775_c0	rxn02775_c0
rxn02788_c0	rxn02788_c0
rxn02789_c0	rxn02789_c0
rxn02804_c0	rxn02804_c0
rxn02811_c0	rxn02811_c0
rxn02831_c0	rxn02831_c0
rxn02832_c0	rxn02832_c0
rxn02834_c0	rxn02834_c0
rxn02835_c0	rxn02835_c0
rxn02895_c0	rxn02895_c0
rxn02897_c0	rxn02897_c0
rxn02898_c0	rxn02898_c0
rxn02914_c0	rxn02914_c0
rxn02916_c0	rxn02916_c0
rxn02929_c0	rxn02929_c0
rxn02937_c0	rxn02937_c0
rxn02938_c0	rxn02938_c0
rxn02988_c0	rxn02988_c0
rxn03004_c0	rxn03004_c0
rxn03012_c0	rxn03012_c0
rxn03030_c0	rxn03030_c0
rxn03052_c0	rxn03052_c0
rxn03062_c0	rxn03062_c0
rxn03068_c0	rxn03068_c0
rxn03075_c0	rxn03075_c0
rxn03080_c0	rxn03080_c0
rxn03084_c0	rxn03084_c0
rxn03086_c0	rxn03086_c0
rxn03108_c0	rxn03108_c0
rxn03135_c0	rxn03135_c0
rxn03136_c0	rxn03136_c0
rxn03137_c0	rxn03137_c0
rxn03147_c0	rxn03147_c0
rxn03150_c0	rxn03150_c0
rxn03164_c0	rxn03164_c0
rxn03167_c0	rxn03167_c0
rxn03174_c0	rxn03174_c0
rxn03175_c0	rxn03175_c0
rxn03194_c0	rxn03194_c0
rxn03243_c0	rxn03243_c0
rxn03248_c0	rxn03248_c0
rxn03384_c0	rxn03384_c0
rxn03393_c0	rxn03393_c0
rxn03395_c0	rxn03395_c0
rxn03397_c0	rxn03397_c0
rxn03406_c0	rxn03406_c0
rxn03407_c0	rxn03407_c0
rxn03408_c0	rxn03408_c0
rxn03409_c0	rxn03409_c0
rxn03419_c0	rxn03419_c0
rxn03421_c0	rxn03421_c0
rxn03435_c0	rxn03435_c0
rxn03436_c0	rxn03436_c0
rxn03437_c0	rxn03437_c0
rxn03445_c0	rxn03445_c0
rxn03446_c0	rxn03446_c0
rxn03481_c0	rxn03481_c0
rxn03482_c0	rxn03482_c0
rxn03491_c0	rxn03491_c0
rxn03492_c0	rxn03492_c0
rxn03512_c0	rxn03512_c0
rxn03513_c0	rxn03513_c0
rxn03514_c0	rxn03514_c0
rxn03535_c0	rxn03535_c0
rxn03537_c0	rxn03537_c0
rxn03538_c0	rxn03538_c0
rxn03638_c0	rxn03638_c0
rxn03839_c0	rxn03839_c0
rxn03841_c0	rxn03841_c0
rxn03843_c0	rxn03843_c0
rxn03852_c0	rxn03852_c0
rxn03856_c0	rxn03856_c0
rxn03869_c0	rxn03869_c0
rxn03886_c0	rxn03886_c0
rxn03891_c0	rxn03891_c0
rxn03892_c0	rxn03892_c0
rxn03893_c0	rxn03893_c0
rxn03901_c0	rxn03901_c0
rxn03903_c0	rxn03903_c0
rxn03904_c0	rxn03904_c0
rxn03907_c0	rxn03907_c0
rxn03908_c0	rxn03908_c0
rxn03909_c0	rxn03909_c0
rxn03910_c0	rxn03910_c0
rxn03931_c0	rxn03931_c0
rxn03932_c0	rxn03932_c0
rxn03933_c0	rxn03933_c0
rxn03958_c0	rxn03958_c0
rxn03974_c0	rxn03974_c0
rxn03975_c0	rxn03975_c0
rxn04045_c0	rxn04045_c0
rxn04046_c0	rxn04046_c0
rxn04047_c0	rxn04047_c0
rxn04048_c0	rxn04048_c0
rxn04050_c0	rxn04050_c0
rxn04052_c0	rxn04052_c0
rxn04113_c0	rxn04113_c0
rxn04132_c0	rxn04132_c0
rxn04133_c0	rxn04133_c0
rxn04139_c0	rxn04139_c0
rxn04308_c0	rxn04308_c0
rxn04385_c0	rxn04385_c0
rxn04386_c0	rxn04386_c0
rxn04413_c0	rxn04413_c0
rxn04456_c0	rxn04456_c0
rxn04457_c0	rxn04457_c0
rxn04674_c0	rxn04674_c0
rxn04713_c0	rxn04713_c0
rxn04794_c0	rxn04794_c0
rxn04954_c0	rxn04954_c0
rxn04996_c0	rxn04996_c0
rxn05024_c0	rxn05024_c0
rxn05029_c0	rxn05029_c0
rxn05039_c0	rxn05039_c0
rxn05040_c0	rxn05040_c0
rxn05064_c0	rxn05064_c0
rxn05108_c0	rxn05108_c0
rxn05116_c0	rxn05116_c0
rxn05144_c0	rxn05144_c0
rxn05145_c0	rxn05145_c0
rxn05147_c0	rxn05147_c0
rxn05149_c0	rxn05149_c0
rxn05150_c0	rxn05150_c0
rxn05159_c0	rxn05159_c0
rxn05163_c0	rxn05163_c0
rxn05170_c0	rxn05170_c0
rxn05173_c0	rxn05173_c0
rxn05175_c0	rxn05175_c0
rxn05180_c0	rxn05180_c0
rxn05181_c0	rxn05181_c0
rxn05183_c0	rxn05183_c0
rxn05184_c0	rxn05184_c0
rxn05187_c0	rxn05187_c0
rxn05192_c0	rxn05192_c0
rxn05193_c0	rxn05193_c0
rxn05195_c0	rxn05195_c0
rxn05197_c0	rxn05197_c0
rxn05201_c0	rxn05201_c0
rxn05202_c0	rxn05202_c0
rxn05209_c0	rxn05209_c0
rxn05219_c0	rxn05219_c0
rxn05223_c0	rxn05223_c0
rxn05226_c0	rxn05226_c0
rxn05229_c0	rxn05229_c0
rxn05231_c0	rxn05231_c0
rxn05232_c0	rxn05232_c0
rxn05233_c0	rxn05233_c0
rxn05234_c0	rxn05234_c0
rxn05235_c0	rxn05235_c0
rxn05236_c0	rxn05236_c0
rxn05287_c0	rxn05287_c0
rxn05289_c0	rxn05289_c0
rxn05292_c0	rxn05292_c0
rxn05293_c0	rxn05293_c0
rxn05307_c0	rxn05307_c0
rxn05312_c0	rxn05312_c0
rxn05315_c0	rxn05315_c0
rxn05319_c0	rxn05319_c0
rxn05322_c0	rxn05322_c0
rxn05323_c0	rxn05323_c0
rxn05324_c0	rxn05324_c0
rxn05325_c0	rxn05325_c0
rxn05326_c0	rxn05326_c0
rxn05327_c0	rxn05327_c0
rxn05328_c0	rxn05328_c0
rxn05336_c0	rxn05336_c0
rxn05337_c0	rxn05337_c0
rxn05338_c0	rxn05338_c0
rxn05339_c0	rxn05339_c0
rxn05340_c0	rxn05340_c0
rxn05341_c0	rxn05341_c0
rxn05342_c0	rxn05342_c0
rxn05343_c0	rxn05343_c0
rxn05344_c0	rxn05344_c0
rxn05345_c0	rxn05345_c0
rxn05346_c0	rxn05346_c0
rxn05347_c0	rxn05347_c0
rxn05348_c0	rxn05348_c0
rxn05349_c0	rxn05349_c0
rxn05350_c0	rxn05350_c0
rxn05351_c0	rxn05351_c0
rxn05352_c0	rxn05352_c0
rxn05353_c0	rxn05353_c0
rxn05354_c0	rxn05354_c0
rxn05355_c0	rxn05355_c0
rxn05356_c0	rxn05356_c0
rxn05357_c0	rxn05357_c0
rxn05358_c0	rxn05358_c0
rxn05359_c0	rxn05359_c0
rxn05360_c0	rxn05360_c0
rxn05361_c0	rxn05361_c0
rxn05362_c0	rxn05362_c0
rxn05363_c0	rxn05363_c0
rxn05364_c0	rxn05364_c0
rxn05365_c0	rxn05365_c0
rxn05366_c0	rxn05366_c0
rxn05367_c0	rxn05367_c0
rxn05368_c0	rxn05368_c0
rxn05369_c0	rxn05369_c0
rxn05370_c0	rxn05370_c0
rxn05371_c0	rxn05371_c0
rxn05372_c0	rxn05372_c0
rxn05373_c0	rxn05373_c0
rxn05374_c0	rxn05374_c0
rxn05375_c0	rxn05375_c0
rxn05376_c0	rxn05376_c0
rxn05377_c0	rxn05377_c0
rxn05378_c0	rxn05378_c0
rxn05379_c0	rxn05379_c0
rxn05380_c0	rxn05380_c0
rxn05381_c0	rxn05381_c0
rxn05382_c0	rxn05382_c0
rxn05383_c0	rxn05383_c0
rxn05384_c0	rxn05384_c0
rxn05385_c0	rxn05385_c0
rxn05386_c0	rxn05386_c0
rxn05387_c0	rxn05387_c0
rxn05388_c0	rxn05388_c0
rxn05389_c0	rxn05389_c0
rxn05390_c0	rxn05390_c0
rxn05391_c0	rxn05391_c0
rxn05392_c0	rxn05392_c0
rxn05393_c0	rxn05393_c0
rxn05394_c0	rxn05394_c0
rxn05395_c0	rxn05395_c0
rxn05396_c0	rxn05396_c0
rxn05397_c0	rxn05397_c0
rxn05398_c0	rxn05398_c0
rxn05399_c0	rxn05399_c0
rxn05400_c0	rxn05400_c0
rxn05401_c0	rxn05401_c0
rxn05402_c0	rxn05402_c0
rxn05403_c0	rxn05403_c0
rxn05404_c0	rxn05404_c0
rxn05405_c0	rxn05405_c0
rxn05406_c0	rxn05406_c0
rxn05407_c0	rxn05407_c0
rxn05408_c0	rxn05408_c0
rxn05409_c0	rxn05409_c0
rxn05410_c0	rxn05410_c0
rxn05412_c0	rxn05412_c0
rxn05413_c0	rxn05413_c0
rxn05414_c0	rxn05414_c0
rxn05416_c0	rxn05416_c0
rxn05417_c0	rxn05417_c0
rxn05418_c0	rxn05418_c0
rxn05420_c0	rxn05420_c0
rxn05421_c0	rxn05421_c0
rxn05422_c0	rxn05422_c0
rxn05424_c0	rxn05424_c0
rxn05425_c0	rxn05425_c0
rxn05426_c0	rxn05426_c0
rxn05428_c0	rxn05428_c0
rxn05429_c0	rxn05429_c0
rxn05430_c0	rxn05430_c0
rxn05432_c0	rxn05432_c0
rxn05433_c0	rxn05433_c0
rxn05434_c0	rxn05434_c0
rxn05435_c0	rxn05435_c0
rxn05436_c0	rxn05436_c0
rxn05437_c0	rxn05437_c0
rxn05438_c0	rxn05438_c0
rxn05439_c0	rxn05439_c0
rxn05440_c0	rxn05440_c0
rxn05441_c0	rxn05441_c0
rxn05442_c0	rxn05442_c0
rxn05443_c0	rxn05443_c0
rxn05444_c0	rxn05444_c0
rxn05445_c0	rxn05445_c0
rxn05446_c0	rxn05446_c0
rxn05447_c0	rxn05447_c0
rxn05448_c0	rxn05448_c0
rxn05449_c0	rxn05449_c0
rxn05450_c0	rxn05450_c0
rxn05451_c0	rxn05451_c0
rxn05452_c0	rxn05452_c0
rxn05453_c0	rxn05453_c0
rxn05454_c0	rxn05454_c0
rxn05455_c0	rxn05455_c0
rxn05456_c0	rxn05456_c0
rxn05457_c0	rxn05457_c0
rxn05458_c0	rxn05458_c0
rxn05459_c0	rxn05459_c0
rxn05460_c0	rxn05460_c0
rxn05461_c0	rxn05461_c0
rxn05462_c0	rxn05462_c0
rxn05463_c0	rxn05463_c0
rxn05464_c0	rxn05464_c0
rxn05465_c0	rxn05465_c0
rxn05466_c0	rxn05466_c0
rxn05467_c0	rxn05467_c0
rxn05468_c0	rxn05468_c0
rxn05485_c0	rxn05485_c0
rxn05494_c0	rxn05494_c0
rxn05501_c0	rxn05501_c0
rxn05504_c0	rxn05504_c0
rxn05505_c0	rxn05505_c0
rxn05506_c0	rxn05506_c0
rxn05507_c0	rxn05507_c0
rxn05514_c0	rxn05514_c0
rxn05515_c0	rxn05515_c0
rxn05516_c0	rxn05516_c0
rxn05517_c0	rxn05517_c0
rxn05518_c0	rxn05518_c0
rxn05527_c0	rxn05527_c0
rxn05528_c0	rxn05528_c0
rxn05533_c0	rxn05533_c0
rxn05534_c0	rxn05534_c0
rxn05535_c0	rxn05535_c0
rxn05536_c0	rxn05536_c0
rxn05537_c0	rxn05537_c0
rxn05538_c0	rxn05538_c0
rxn05539_c0	rxn05539_c0
rxn05540_c0	rxn05540_c0
rxn05541_c0	rxn05541_c0
rxn05542_c0	rxn05542_c0
rxn05543_c0	rxn05543_c0
rxn05544_c0	rxn05544_c0
rxn05545_c0	rxn05545_c0
rxn05546_c0	rxn05546_c0
rxn05547_c0	rxn05547_c0
rxn05551_c0	rxn05551_c0
rxn05555_c0	rxn05555_c0
rxn05559_c0	rxn05559_c0
rxn05560_c0	rxn05560_c0
rxn05567_c0	rxn05567_c0
rxn05569_c0	rxn05569_c0
rxn05579_c0	rxn05579_c0
rxn05581_c0	rxn05581_c0
rxn05582_c0	rxn05582_c0
rxn05596_c0	rxn05596_c0
rxn05607_c0	rxn05607_c0
rxn05608_c0	rxn05608_c0
rxn05610_c0	rxn05610_c0
rxn05613_c0	rxn05613_c0
rxn05614_c0	rxn05614_c0
rxn05616_c0	rxn05616_c0
rxn05617_c0	rxn05617_c0
rxn05618_c0	rxn05618_c0
rxn05625_c0	rxn05625_c0
rxn05638_c0	rxn05638_c0
rxn05645_c0	rxn05645_c0
rxn05647_c0	rxn05647_c0
rxn05649_c0	rxn05649_c0
rxn05651_c0	rxn05651_c0
rxn05655_c0	rxn05655_c0
rxn05667_c0	rxn05667_c0
rxn05682_c0	rxn05682_c0
rxn05733_c0	rxn05733_c0
rxn05746_c0	rxn05746_c0
rxn05938_c0	rxn05938_c0
rxn05957_c0	rxn05957_c0
rxn05958_c0	rxn05958_c0
rxn06023_c0	rxn06023_c0
rxn06075_c0	rxn06075_c0
rxn06076_c0	rxn06076_c0
rxn06077_c0	rxn06077_c0
rxn06078_c0	rxn06078_c0
rxn06335_c0	rxn06335_c0
rxn06377_c0	rxn06377_c0
rxn06493_c0	rxn06493_c0
rxn06510_c0	rxn06510_c0
rxn06586_c0	rxn06586_c0
rxn06591_c0	rxn06591_c0
rxn06600_c0	rxn06600_c0
rxn06672_c0	rxn06672_c0
rxn06673_c0	rxn06673_c0
rxn06937_c0	rxn06937_c0
rxn06979_c0	rxn06979_c0
rxn07430_c0	rxn07430_c0
rxn07431_c0	rxn07431_c0
rxn07432_c0	rxn07432_c0
rxn07433_c0	rxn07433_c0
rxn07434_c0	rxn07434_c0
rxn07435_c0	rxn07435_c0
rxn07438_c0	rxn07438_c0
rxn07584_c0	rxn07584_c0
rxn07586_c0	rxn07586_c0
rxn07587_c0	rxn07587_c0
rxn07588_c0	rxn07588_c0
rxn07589_c0	rxn07589_c0
rxn08025_c0	rxn08025_c0
rxn08040_c0	rxn08040_c0
rxn08083_c0	rxn08083_c0
rxn08084_c0	rxn08084_c0
rxn08085_c0	rxn08085_c0
rxn08086_c0	rxn08086_c0
rxn08087_c0	rxn08087_c0
rxn08088_c0	rxn08088_c0
rxn08089_c0	rxn08089_c0
rxn08131_c0	rxn08131_c0
rxn08194_c0	rxn08194_c0
rxn08291_c0	rxn08291_c0
rxn08299_c0	rxn08299_c0
rxn08306_c0	rxn08306_c0
rxn08307_c0	rxn08307_c0
rxn08308_c0	rxn08308_c0
rxn08309_c0	rxn08309_c0
rxn08310_c0	rxn08310_c0
rxn08311_c0	rxn08311_c0
rxn08312_c0	rxn08312_c0
rxn08333_c0	rxn08333_c0
rxn08335_c0	rxn08335_c0
rxn08336_c0	rxn08336_c0
rxn08352_c0	rxn08352_c0
rxn08527_c0	rxn08527_c0
rxn08528_c0	rxn08528_c0
rxn08546_c0	rxn08546_c0
rxn08547_c0	rxn08547_c0
rxn08548_c0	rxn08548_c0
rxn08549_c0	rxn08549_c0
rxn08550_c0	rxn08550_c0
rxn08551_c0	rxn08551_c0
rxn08552_c0	rxn08552_c0
rxn08556_c0	rxn08556_c0
rxn08557_c0	rxn08557_c0
rxn08558_c0	rxn08558_c0
rxn08669_c0	rxn08669_c0
rxn08756_c0	rxn08756_c0
rxn08792_c0	rxn08792_c0
rxn08793_c0	rxn08793_c0
rxn08796_c0	rxn08796_c0
rxn08797_c0	rxn08797_c0
rxn08798_c0	rxn08798_c0
rxn08799_c0	rxn08799_c0
rxn08800_c0	rxn08800_c0
rxn08801_c0	rxn08801_c0
rxn08802_c0	rxn08802_c0
rxn08803_c0	rxn08803_c0
rxn08804_c0	rxn08804_c0
rxn08805_c0	rxn08805_c0
rxn08806_c0	rxn08806_c0
rxn08807_c0	rxn08807_c0
rxn08808_c0	rxn08808_c0
rxn08809_c0	rxn08809_c0
rxn08810_c0	rxn08810_c0
rxn08811_c0	rxn08811_c0
rxn08812_c0	rxn08812_c0
rxn08813_c0	rxn08813_c0
rxn08814_c0	rxn08814_c0
rxn08815_c0	rxn08815_c0
rxn08816_c0	rxn08816_c0
rxn08817_c0	rxn08817_c0
rxn08818_c0	rxn08818_c0
rxn08819_c0	rxn08819_c0
rxn08820_c0	rxn08820_c0
rxn08821_c0	rxn08821_c0
rxn08822_c0	rxn08822_c0
rxn08823_c0	rxn08823_c0
rxn08838_c0	rxn08838_c0
rxn08839_c0	rxn08839_c0
rxn08840_c0	rxn08840_c0
rxn08841_c0	rxn08841_c0
rxn08842_c0	rxn08842_c0
rxn08843_c0	rxn08843_c0
rxn08844_c0	rxn08844_c0
rxn08845_c0	rxn08845_c0
rxn08846_c0	rxn08846_c0
rxn08847_c0	rxn08847_c0
rxn08848_c0	rxn08848_c0
rxn08849_c0	rxn08849_c0
rxn08850_c0	rxn08850_c0
rxn08851_c0	rxn08851_c0
rxn08933_c0	rxn08933_c0
rxn08934_c0	rxn08934_c0
rxn08935_c0	rxn08935_c0
rxn08936_c0	rxn08936_c0
rxn08971_c0	rxn08971_c0
rxn08975_c0	rxn08975_c0
rxn08976_c0	rxn08976_c0
rxn09106_c0	rxn09106_c0
rxn09108_c0	rxn09108_c0
rxn09109_c0	rxn09109_c0
rxn09110_c0	rxn09110_c0
rxn09111_c0	rxn09111_c0
rxn09112_c0	rxn09112_c0
rxn09113_c0	rxn09113_c0
rxn09114_c0	rxn09114_c0
rxn09135_c0	rxn09135_c0
rxn09167_c0	rxn09167_c0
rxn09177_c0	rxn09177_c0
rxn09264_c0	rxn09264_c0
rxn09265_c0	rxn09265_c0
rxn09272_c0	rxn09272_c0
rxn09296_c0	rxn09296_c0
rxn09310_c0	rxn09310_c0
rxn09562_c0	rxn09562_c0
rxn09657_c0	rxn09657_c0
rxn09674_c0	rxn09674_c0
rxn09944_c0	rxn09944_c0
rxn09978_c0	rxn09978_c0
rxn09979_c0	rxn09979_c0
rxn09989_c0	rxn09989_c0
rxn09992_c0	rxn09992_c0
rxn10042_c0	rxn10042_c0
rxn10046_c0	rxn10046_c0
rxn10052_c0	rxn10052_c0
rxn10060_c0	rxn10060_c0
rxn10094_c0	rxn10094_c0
rxn10113_c0	rxn10113_c0
rxn10118_c0	rxn10118_c0
rxn10131_c0	rxn10131_c0
rxn10136_c0	rxn10136_c0
rxn10147_c0	rxn10147_c0
rxn10168_c0	rxn10168_c0
rxn10174_c0	rxn10174_c0
rxn10184_c0	rxn10184_c0
rxn10191_c0	rxn10191_c0
rxn10192_c0	rxn10192_c0
rxn10193_c0	rxn10193_c0
rxn10194_c0	rxn10194_c0
rxn10195_c0	rxn10195_c0
rxn10196_c0	rxn10196_c0
rxn10197_c0	rxn10197_c0
rxn10199_c0	rxn10199_c0
rxn10202_c0	rxn10202_c0
rxn10203_c0	rxn10203_c0
rxn10204_c0	rxn10204_c0
rxn10205_c0	rxn10205_c0
rxn10206_c0	rxn10206_c0
rxn10207_c0	rxn10207_c0
rxn10208_c0	rxn10208_c0
rxn10209_c0	rxn10209_c0
rxn10210_c0	rxn10210_c0
rxn10211_c0	rxn10211_c0
rxn10212_c0	rxn10212_c0
rxn10213_c0	rxn10213_c0
rxn10214_c0	rxn10214_c0
rxn10215_c0	rxn10215_c0
rxn10216_c0	rxn10216_c0
rxn10217_c0	rxn10217_c0
rxn10218_c0	rxn10218_c0
rxn10219_c0	rxn10219_c0
rxn10220_c0	rxn10220_c0
rxn10221_c0	rxn10221_c0
rxn10222_c0	rxn10222_c0
rxn10223_c0	rxn10223_c0
rxn10224_c0	rxn10224_c0
rxn10225_c0	rxn10225_c0
rxn10226_c0	rxn10226_c0
rxn10227_c0	rxn10227_c0
rxn10232_c0	rxn10232_c0
rxn10233_c0	rxn10233_c0
rxn10253_c0	rxn10253_c0
rxn10254_c0	rxn10254_c0
rxn10259_c0	rxn10259_c0
rxn10260_c0	rxn10260_c0
rxn10261_c0	rxn10261_c0
rxn10262_c0	rxn10262_c0
rxn10263_c0	rxn10263_c0
rxn10264_c0	rxn10264_c0
rxn10265_c0	rxn10265_c0
rxn10266_c0	rxn10266_c0
rxn10273_c0	rxn10273_c0
rxn10274_c0	rxn10274_c0
rxn10275_c0	rxn10275_c0
rxn10282_c0	rxn10282_c0
rxn10283_c0	rxn10283_c0
rxn10284_c0	rxn10284_c0
rxn10291_c0	rxn10291_c0
rxn10292_c0	rxn10292_c0
rxn10293_c0	rxn10293_c0
rxn10300_c0	rxn10300_c0
rxn10301_c0	rxn10301_c0
rxn10302_c0	rxn10302_c0
rxn10307_c0	rxn10307_c0
rxn10308_c0	rxn10308_c0
rxn10309_c0	rxn10309_c0
rxn10310_c0	rxn10310_c0
rxn10311_c0	rxn10311_c0
rxn10312_c0	rxn10312_c0
rxn10313_c0	rxn10313_c0
rxn10314_c0	rxn10314_c0
rxn10315_c0	rxn10315_c0
rxn10316_c0	rxn10316_c0
rxn10317_c0	rxn10317_c0
rxn10318_c0	rxn10318_c0
rxn10319_c0	rxn10319_c0
rxn10320_c0	rxn10320_c0
rxn10321_c0	rxn10321_c0
rxn10322_c0	rxn10322_c0
rxn10323_c0	rxn10323_c0
rxn10324_c0	rxn10324_c0
rxn10334_c0	rxn10334_c0
rxn10335_c0	rxn10335_c0
rxn10336_c0	rxn10336_c0
rxn10337_c0	rxn10337_c0
rxn10338_c0	rxn10338_c0
rxn10339_c0	rxn10339_c0
rxn10340_c0	rxn10340_c0
rxn10341_c0	rxn10341_c0
rxn10342_c0	rxn10342_c0
rxn10343_c0	rxn10343_c0
rxn10344_c0	rxn10344_c0
rxn10473_c0	rxn10473_c0
rxn10474_c0	rxn10474_c0
rxn10481_c0	rxn10481_c0
rxn10571_c0	rxn10571_c0
rxn10663_c0	rxn10663_c0
rxn10806_c0	rxn10806_c0
rxn10945_c0	rxn10945_c0
rxn11268_c0	rxn11268_c0
rxn11544_c0	rxn11544_c0
rxn11702_c0	rxn11702_c0
rxn11703_c0	rxn11703_c0
rxn11944_c0	rxn11944_c0
rxn11946_c0	rxn11946_c0
rxn12008_c0	rxn12008_c0
rxn12146_c0	rxn12146_c0
rxn12147_c0	rxn12147_c0
rxn12224_c0	rxn12224_c0
rxn12225_c0	rxn12225_c0
rxn12239_c0	rxn12239_c0
rxn12510_c0	rxn12510_c0
rxn12512_c0	rxn12512_c0
rxn12633_c0	rxn12633_c0
rxn12634_c0	rxn12634_c0
rxn12635_c0	rxn12635_c0
rxn12636_c0	rxn12636_c0
rxn12637_c0	rxn12637_c0
rxn12638_c0	rxn12638_c0
rxn12639_c0	rxn12639_c0
rxn12640_c0	rxn12640_c0
rxn12641_c0	rxn12641_c0
rxn12642_c0	rxn12642_c0
rxn12643_c0	rxn12643_c0
rxn12644_c0	rxn12644_c0
rxn12645_c0	rxn12645_c0
rxn12646_c0	rxn12646_c0
rxn12844_c0	rxn12844_c0
rxn12845_c0	rxn12845_c0
rxn12846_c0	rxn12846_c0
rxn12847_c0	rxn12847_c0
rxn12848_c0	rxn12848_c0
rxn12849_c0	rxn12849_c0
rxn12850_c0	rxn12850_c0
rxn12851_c0	rxn12851_c0
rxn13085_c0	rxn13085_c0
rxn13782_c0	rxn13782_c0
rxn13783_c0	rxn13783_c0
rxn13784_c0	rxn13784_c0
rxn13838_c0	rxn13838_c0
rxn13839_c0
rxn13840_c0
rxn13841_c0
rxn13842_c0
rxn13843_c0
rxn13844_c0
rxn13845_c0
rxn13846_c0
rxn13847_c0
rxn13848_c0
rxn13849_c0
rxn13850_c0
rxn13851_c0
rxn13852_c0
rxn13853_c0
rxn13854_c0
rxn13855_c0
rxn13856_c0
rxn13857_c0
rxn13858_c0
rxn13859_c0
rxn13860_c0
rxn13861_c0
rxn13862_c0
rxn13863_c0
rxn13864_c0
rxn13865_c0
rxn13866_c0
rxn13867_c0
rxn13868_c0
rxn13869_c0
rxn13870_c0
rxn13871_c0
rxn13872_c0
rxn13873_c0
rxn13874_c0
rxn13875_c0
rxn13876_c0
rxn13877_c0
rxn13878_c0
rxn13879_c0
rxn13880_c0
rxn13881_c0
rxn13882_c0
rxn13883_c0
rxn13884_c0
rxn13885_c0
rxn13886_c0
rxn13887_c0
rxn13888_c0
rxn13889_c0
rxn13890_c0
rxn13891_c0
rxn13892_c0
rxn13893_c0
rxn13894_c0
rxn13895_c0
rxn13896_c0
rxn13897_c0
rxn13898_c0
rxn13899_c0
rxn13900_c0
rxn13901_c0
rxn13902_c0
rxn13903_c0
rxn13904_c0
rxn13905_c0
rxn13906_c0
rxn13907_c0
rxn13908_c0
rxn13909_c0
rxn13910_c0
rxn13911_c0
rxn13912_c0
rxn13913_c0
rxn13914_c0
rxn13915_c0
rxn13916_c0
rxn13917_c0
rxn13918_c0
rxn13919_c0
rxn13920_c0

## Sheet: R2502
R2502 Final.Reaction	R2502 Base.Reaction
biomass0	biomass0
EX_cpd00001_e0	EX_cpd00001_e0
EX_cpd00007_e0	EX_cpd00007_e0
EX_cpd00009_e0	EX_cpd00009_e0
EX_cpd00011_e0	EX_cpd00011_e0
EX_cpd00012_e0	EX_cpd00012_e0
EX_cpd00013_e0	EX_cpd00013_e0
EX_cpd00018_e0
EX_cpd00020_e0
EX_cpd00023_e0	EX_cpd00023_e0
EX_cpd00027_e0	EX_cpd00027_e0
EX_cpd00029_e0
EX_cpd00030_e0	EX_cpd00030_e0
EX_cpd00033_e0	EX_cpd00033_e0
EX_cpd00034_e0	EX_cpd00034_e0
EX_cpd00035_e0
EX_cpd00036_e0
EX_cpd00039_e0	EX_cpd00039_e0
EX_cpd00040_e0
EX_cpd00041_e0
EX_cpd00042_e0
EX_cpd00046_e0
EX_cpd00047_e0	EX_cpd00047_e0
EX_cpd00048_e0	EX_cpd00048_e0
EX_cpd00051_e0	EX_cpd00051_e0
EX_cpd00053_e0
EX_cpd00054_e0	EX_cpd00054_e0
EX_cpd00058_e0	EX_cpd00058_e0
EX_cpd00060_e0	EX_cpd00060_e0
EX_cpd00061_e0
EX_cpd00063_e0	EX_cpd00063_e0
EX_cpd00064_e0	EX_cpd00064_e0
EX_cpd00065_e0
EX_cpd00066_e0
EX_cpd00067_e0	EX_cpd00067_e0
EX_cpd00069_e0
EX_cpd00072_e0
EX_cpd00073_e0	EX_cpd00073_e0
EX_cpd00075_e0	EX_cpd00075_e0
EX_cpd00076_e0	EX_cpd00076_e0
EX_cpd00079_e0
EX_cpd00080_e0
EX_cpd00082_e0	EX_cpd00082_e0
EX_cpd00084_e0
EX_cpd00089_e0
EX_cpd00091_e0
EX_cpd00092_e0	EX_cpd00092_e0
EX_cpd00094_e0
EX_cpd00098_e0	EX_cpd00098_e0
EX_cpd00099_e0	EX_cpd00099_e0
EX_cpd00100_e0	EX_cpd00100_e0
EX_cpd00104_e0	EX_cpd00104_e0
EX_cpd00106_e0
EX_cpd00107_e0
EX_cpd00117_e0	EX_cpd00117_e0
EX_cpd00118_e0	EX_cpd00118_e0
EX_cpd00119_e0
EX_cpd00122_e0	EX_cpd00122_e0
EX_cpd00126_e0
EX_cpd00128_e0
EX_cpd00129_e0	EX_cpd00129_e0
EX_cpd00130_e0
EX_cpd00132_e0
EX_cpd00136_e0
EX_cpd00137_e0
EX_cpd00138_e0	EX_cpd00138_e0
EX_cpd00139_e0
EX_cpd00141_e0
EX_cpd00142_e0
EX_cpd00146_e0
EX_cpd00149_e0	EX_cpd00149_e0
EX_cpd00152_e0
EX_cpd00156_e0
EX_cpd00157_e0
EX_cpd00158_e0	EX_cpd00158_e0
EX_cpd00159_e0
EX_cpd00161_e0
EX_cpd00162_e0	EX_cpd00162_e0
EX_cpd00169_e0
EX_cpd00179_e0	EX_cpd00179_e0
EX_cpd00182_e0
EX_cpd00184_e0
EX_cpd00186_e0
EX_cpd00196_e0
EX_cpd00205_e0	EX_cpd00205_e0
EX_cpd00207_e0
EX_cpd00211_e0
EX_cpd00213_e0
EX_cpd00214_e0
EX_cpd00220_e0	EX_cpd00220_e0
EX_cpd00222_e0
EX_cpd00224_e0	EX_cpd00224_e0
EX_cpd00226_e0	EX_cpd00226_e0
EX_cpd00227_e0
EX_cpd00235_e0
EX_cpd00246_e0
EX_cpd00249_e0
EX_cpd00254_e0	EX_cpd00254_e0
EX_cpd00264_e0	EX_cpd00264_e0
EX_cpd00266_e0	EX_cpd00266_e0
EX_cpd00268_e0
EX_cpd00274_e0
EX_cpd00276_e0	EX_cpd00276_e0
EX_cpd00281_e0	EX_cpd00281_e0
EX_cpd00284_e0
EX_cpd00288_e0
EX_cpd00305_e0	EX_cpd00305_e0
EX_cpd00307_e0	EX_cpd00307_e0
EX_cpd00309_e0	EX_cpd00309_e0
EX_cpd00311_e0
EX_cpd00314_e0	EX_cpd00314_e0
EX_cpd00322_e0
EX_cpd00361_e0
EX_cpd00367_e0
EX_cpd00396_e0
EX_cpd00417_e0
EX_cpd00421_e0
EX_cpd00423_e0	EX_cpd00423_e0
EX_cpd00424_e0
EX_cpd00438_e0
EX_cpd00453_e0
EX_cpd00477_e0
EX_cpd00482_e0
EX_cpd00485_e0
EX_cpd00492_e0
EX_cpd00531_e0	EX_cpd00531_e0
EX_cpd00540_e0	EX_cpd00540_e0
EX_cpd00550_e0	EX_cpd00550_e0
EX_cpd00588_e0	EX_cpd00588_e0
EX_cpd00635_e0	EX_cpd00635_e0
EX_cpd00637_e0	EX_cpd00637_e0
EX_cpd00681_e0	EX_cpd00681_e0
EX_cpd00738_e0
EX_cpd00794_e0	EX_cpd00794_e0
EX_cpd00851_e0
EX_cpd00971_e0	EX_cpd00971_e0
EX_cpd01012_e0	EX_cpd01012_e0
EX_cpd01017_e0	EX_cpd01017_e0
EX_cpd01030_e0	EX_cpd01030_e0
EX_cpd01048_e0	EX_cpd01048_e0
EX_cpd01092_e0	EX_cpd01092_e0
EX_cpd01171_e0	EX_cpd01171_e0
EX_cpd01217_e0
EX_cpd01262_e0	EX_cpd01262_e0
EX_cpd01329_e0	EX_cpd01329_e0
EX_cpd01399_e0
EX_cpd01665_e0
EX_cpd01914_e0	EX_cpd01914_e0
EX_cpd03424_e0	EX_cpd03424_e0
EX_cpd03696_e0	EX_cpd03696_e0
EX_cpd03734_e0
EX_cpd04097_e0	EX_cpd04097_e0
EX_cpd04098_e0	EX_cpd04098_e0
EX_cpd08305_e0	EX_cpd08305_e0
EX_cpd08306_e0	EX_cpd08306_e0
EX_cpd08636_c0	EX_cpd08636_c0
EX_cpd08928_e0
EX_cpd10515_e0	EX_cpd10515_e0
EX_cpd10516_e0	EX_cpd10516_e0
EX_cpd11416_c0	EX_cpd11416_c0
EX_cpd11576_e0	EX_cpd11576_e0
EX_cpd11580_e0	EX_cpd11580_e0
EX_cpd11581_e0	EX_cpd11581_e0
EX_cpd11582_e0	EX_cpd11582_e0
EX_cpd11583_e0	EX_cpd11583_e0
EX_cpd11584_e0	EX_cpd11584_e0
EX_cpd11585_e0	EX_cpd11585_e0
EX_cpd11586_e0	EX_cpd11586_e0
EX_cpd11587_e0	EX_cpd11587_e0
EX_cpd11588_e0	EX_cpd11588_e0
EX_cpd11589_e0	EX_cpd11589_e0
EX_cpd11590_e0	EX_cpd11590_e0
EX_cpd11591_e0	EX_cpd11591_e0
EX_cpd11592_e0	EX_cpd11592_e0
EX_cpd11593_e0	EX_cpd11593_e0
EX_cpd11594_e0
EX_cpd11597_e0	EX_cpd11597_e0
EX_cpd15378_e0	EX_cpd15378_e0
EX_cpd15584_e0
EX_cpd15585_e0
EX_cpd15603_e0	EX_cpd15603_e0
EX_cpd15604_e0	EX_cpd15604_e0
EX_cpd15605_e0	EX_cpd15605_e0
EX_cpd15606_e0	EX_cpd15606_e0
rxn00001_c0	rxn00001_c0
rxn00006_c0	rxn00006_c0
rxn00010_c0	rxn00010_c0
rxn00011_c0	rxn00011_c0
rxn00020_c0	rxn00020_c0
rxn00022_c0	rxn00022_c0
rxn00029_c0	rxn00029_c0
rxn00048_c0	rxn00048_c0
rxn00056_c0	rxn00056_c0
rxn00058_c0	rxn00058_c0
rxn00060_c0	rxn00060_c0
rxn00062_c0	rxn00062_c0
rxn00074_c0	rxn00074_c0
rxn00077_c0	rxn00077_c0
rxn00085_c0	rxn00085_c0
rxn00086_c0	rxn00086_c0
rxn00097_c0	rxn00097_c0
rxn00100_c0	rxn00100_c0
rxn00114_c0	rxn00114_c0
rxn00117_c0	rxn00117_c0
rxn00122_c0	rxn00122_c0
rxn00125_c0	rxn00125_c0
rxn00126_c0	rxn00126_c0
rxn00132_c0	rxn00132_c0
rxn00137_c0	rxn00137_c0
rxn00138_c0	rxn00138_c0
rxn00139_c0	rxn00139_c0
rxn00145_c0	rxn00145_c0
rxn00148_c0	rxn00148_c0
rxn00151_c0	rxn00151_c0
rxn00157_c0	rxn00157_c0
rxn00159_c0	rxn00159_c0
rxn00165_c0	rxn00165_c0
rxn00171_c0	rxn00171_c0
rxn00173_c0	rxn00173_c0
rxn00178_c0	rxn00178_c0
rxn00179_c0	rxn00179_c0
rxn00184_c0	rxn00184_c0
rxn00187_c0	rxn00187_c0
rxn00192_c0	rxn00192_c0
rxn00193_c0	rxn00193_c0
rxn00194_c0	rxn00194_c0
rxn00199_c0	rxn00199_c0
rxn00206_c0	rxn00206_c0
rxn00208_c0	rxn00208_c0
rxn00209_c0	rxn00209_c0
rxn00213_c0	rxn00213_c0
rxn00214_c0	rxn00214_c0
rxn00216_c0	rxn00216_c0
rxn00222_c0	rxn00222_c0
rxn00224_c0	rxn00224_c0
rxn00225_c0	rxn00225_c0
rxn00231_c0	rxn00231_c0
rxn00237_c0	rxn00237_c0
rxn00239_c0	rxn00239_c0
rxn00256_c0	rxn00256_c0
rxn00260_c0	rxn00260_c0
rxn00262_c0	rxn00262_c0
rxn00278_c0	rxn00278_c0
rxn00283_c0	rxn00283_c0
rxn00288_c0	rxn00288_c0
rxn00292_c0	rxn00292_c0
rxn00293_c0	rxn00293_c0
rxn00295_c0	rxn00295_c0
rxn00297_c0	rxn00297_c0
rxn00299_c0	rxn00299_c0
rxn00300_c0	rxn00300_c0
rxn00302_c0	rxn00302_c0
rxn00303_c0	rxn00303_c0
rxn00313_c0	rxn00313_c0
rxn00322_c0	rxn00322_c0
rxn00324_c0	rxn00324_c0
rxn00337_c0	rxn00337_c0
rxn00338_c0	rxn00338_c0
rxn00342_c0	rxn00342_c0
rxn00346_c0	rxn00346_c0
rxn00351_c0	rxn00351_c0
rxn00363_c0	rxn00363_c0
rxn00364_c0	rxn00364_c0
rxn00365_c0	rxn00365_c0
rxn00368_c0	rxn00368_c0
rxn00369_c0	rxn00369_c0
rxn00371_c0	rxn00371_c0
rxn00378_c0	rxn00378_c0
rxn00392_c0	rxn00392_c0
rxn00395_c0	rxn00395_c0
rxn00405_c0	rxn00405_c0
rxn00409_c0	rxn00409_c0
rxn00410_c0	rxn00410_c0
rxn00412_c0	rxn00412_c0
rxn00414_c0	rxn00414_c0
rxn00420_c0	rxn00420_c0
rxn00423_c0	rxn00423_c0
rxn00438_c0	rxn00438_c0
rxn00440_c0	rxn00440_c0
rxn00459_c0	rxn00459_c0
rxn00461_c0	rxn00461_c0
rxn00469_c0	rxn00469_c0
rxn00470_c0	rxn00470_c0
rxn00474_c0	rxn00474_c0
rxn00493_c0	rxn00493_c0
rxn00499_c0	rxn00499_c0
rxn00501_c0	rxn00501_c0
rxn00512_c0	rxn00512_c0
rxn00515_c0	rxn00515_c0
rxn00527_c0	rxn00527_c0
rxn00539_c0	rxn00539_c0
rxn00543_c0	rxn00543_c0
rxn00545_c0	rxn00545_c0
rxn00547_c0	rxn00547_c0
rxn00549_c0	rxn00549_c0
rxn00552_c0	rxn00552_c0
rxn00555_c0	rxn00555_c0
rxn00558_c0	rxn00558_c0
rxn00559_c0	rxn00559_c0
rxn00566_c0	rxn00566_c0
rxn00575_c0	rxn00575_c0
rxn00577_c0	rxn00577_c0
rxn00604_c0	rxn00604_c0
rxn00606_c0	rxn00606_c0
rxn00608_c0	rxn00608_c0
rxn00611_c0	rxn00611_c0
rxn00612_c0	rxn00612_c0
rxn00615_c0	rxn00615_c0
rxn00616_c0	rxn00616_c0
rxn00621_c0	rxn00621_c0
rxn00623_c0	rxn00623_c0
rxn00646_c0	rxn00646_c0
rxn00649_c0	rxn00649_c0
rxn00650_c0	rxn00650_c0
rxn00670_c0	rxn00670_c0
rxn00671_c0	rxn00671_c0
rxn00676_c0	rxn00676_c0
rxn00686_c0	rxn00686_c0
rxn00690_c0	rxn00690_c0
rxn00692_c0	rxn00692_c0
rxn00693_c0	rxn00693_c0
rxn00707_c0	rxn00707_c0
rxn00708_c0	rxn00708_c0
rxn00709_c0	rxn00709_c0
rxn00710_c0	rxn00710_c0
rxn00711_c0	rxn00711_c0
rxn00712_c0	rxn00712_c0
rxn00713_c0	rxn00713_c0
rxn00715_c0	rxn00715_c0
rxn00726_c0	rxn00726_c0
rxn00727_c0	rxn00727_c0
rxn00737_c0	rxn00737_c0
rxn00740_c0	rxn00740_c0
rxn00745_c0	rxn00745_c0
rxn00747_c0	rxn00747_c0
rxn00748_c0	rxn00748_c0
rxn00758_c0	rxn00758_c0
rxn00762_c0	rxn00762_c0
rxn00763_c0	rxn00763_c0
rxn00770_c0	rxn00770_c0
rxn00775_c0	rxn00775_c0
rxn00776_c0	rxn00776_c0
rxn00777_c0	rxn00777_c0
rxn00778_c0	rxn00778_c0
rxn00781_c0	rxn00781_c0
rxn00784_c0	rxn00784_c0
rxn00785_c0	rxn00785_c0
rxn00786_c0	rxn00786_c0
rxn00787_c0	rxn00787_c0
rxn00789_c0	rxn00789_c0
rxn00790_c0	rxn00790_c0
rxn00791_c0	rxn00791_c0
rxn00799_c0	rxn00799_c0
rxn00800_c0	rxn00800_c0
rxn00802_c0	rxn00802_c0
rxn00806_c0	rxn00806_c0
rxn00829_c0	rxn00829_c0
rxn00830_c0	rxn00830_c0
rxn00831_c0	rxn00831_c0
rxn00832_c0	rxn00832_c0
rxn00834_c0	rxn00834_c0
rxn00838_c0	rxn00838_c0
rxn00839_c0	rxn00839_c0
rxn00849_c0	rxn00849_c0
rxn00851_c0	rxn00851_c0
rxn00863_c0	rxn00863_c0
rxn00874_c0	rxn00874_c0
rxn00875_c0	rxn00875_c0
rxn00879_c0	rxn00879_c0
rxn00881_c0	rxn00881_c0
rxn00882_c0	rxn00882_c0
rxn00883_c0	rxn00883_c0
rxn00898_c0	rxn00898_c0
rxn00902_c0	rxn00902_c0
rxn00903_c0	rxn00903_c0
rxn00907_c0	rxn00907_c0
rxn00910_c0	rxn00910_c0
rxn00912_c0	rxn00912_c0
rxn00913_c0	rxn00913_c0
rxn00916_c0	rxn00916_c0
rxn00926_c0	rxn00926_c0
rxn00929_c0	rxn00929_c0
rxn00931_c0	rxn00931_c0
rxn00938_c0	rxn00938_c0
rxn00950_c0	rxn00950_c0
rxn00952_c0	rxn00952_c0
rxn00966_c0	rxn00966_c0
rxn00973_c0	rxn00973_c0
rxn00974_c0	rxn00974_c0
rxn00979_c0	rxn00979_c0
rxn00985_c0	rxn00985_c0
rxn00990_c0	rxn00990_c0
rxn01000_c0	rxn01000_c0
rxn01011_c0	rxn01011_c0
rxn01013_c0	rxn01013_c0
rxn01018_c0	rxn01018_c0
rxn01019_c0	rxn01019_c0
rxn01029_c0	rxn01029_c0
rxn01069_c0	rxn01069_c0
rxn01073_c0	rxn01073_c0
rxn01100_c0	rxn01100_c0
rxn01101_c0	rxn01101_c0
rxn01102_c0	rxn01102_c0
rxn01106_c0	rxn01106_c0
rxn01115_c0	rxn01115_c0
rxn01116_c0	rxn01116_c0
rxn01127_c0	rxn01127_c0
rxn01128_c0	rxn01128_c0
rxn01129_c0	rxn01129_c0
rxn01132_c0	rxn01132_c0
rxn01133_c0	rxn01133_c0
rxn01138_c0	rxn01138_c0
rxn01143_c0	rxn01143_c0
rxn01145_c0	rxn01145_c0
rxn01169_c0	rxn01169_c0
rxn01171_c0	rxn01171_c0
rxn01200_c0	rxn01200_c0
rxn01208_c0	rxn01208_c0
rxn01211_c0	rxn01211_c0
rxn01213_c0	rxn01213_c0
rxn01217_c0	rxn01217_c0
rxn01218_c0	rxn01218_c0
rxn01219_c0	rxn01219_c0
rxn01236_c0	rxn01236_c0
rxn01241_c0	rxn01241_c0
rxn01255_c0	rxn01255_c0
rxn01256_c0	rxn01256_c0
rxn01257_c0	rxn01257_c0
rxn01258_c0	rxn01258_c0
rxn01259_c0	rxn01259_c0
rxn01265_c0	rxn01265_c0
rxn01268_c0	rxn01268_c0
rxn01269_c0	rxn01269_c0
rxn01270_c0	rxn01270_c0
rxn01274_c0	rxn01274_c0
rxn01275_c0	rxn01275_c0
rxn01280_c0	rxn01280_c0
rxn01281_c0	rxn01281_c0
rxn01291_c0	rxn01291_c0
rxn01300_c0	rxn01300_c0
rxn01301_c0	rxn01301_c0
rxn01302_c0	rxn01302_c0
rxn01303_c0	rxn01303_c0
rxn01329_c0	rxn01329_c0
rxn01331_c0	rxn01331_c0
rxn01332_c0	rxn01332_c0
rxn01333_c0	rxn01333_c0
rxn01334_c0	rxn01334_c0
rxn01343_c0	rxn01343_c0
rxn01353_c0	rxn01353_c0
rxn01358_c0	rxn01358_c0
rxn01360_c0	rxn01360_c0
rxn01362_c0	rxn01362_c0
rxn01366_c0	rxn01366_c0
rxn01368_c0	rxn01368_c0
rxn01370_c0	rxn01370_c0
rxn01387_c0	rxn01387_c0
rxn01388_c0	rxn01388_c0
rxn01390_c0	rxn01390_c0
rxn01434_c0	rxn01434_c0
rxn01444_c0	rxn01444_c0
rxn01445_c0	rxn01445_c0
rxn01446_c0	rxn01446_c0
rxn01454_c0	rxn01454_c0
rxn01465_c0	rxn01465_c0
rxn01466_c0	rxn01466_c0
rxn01476_c0	rxn01476_c0
rxn01484_c0	rxn01484_c0
rxn01485_c0	rxn01485_c0
rxn01486_c0	rxn01486_c0
rxn01492_c0	rxn01492_c0
rxn01506_c0	rxn01506_c0
rxn01507_c0	rxn01507_c0
rxn01508_c0	rxn01508_c0
rxn01509_c0	rxn01509_c0
rxn01510_c0	rxn01510_c0
rxn01512_c0	rxn01512_c0
rxn01513_c0	rxn01513_c0
rxn01515_c0	rxn01515_c0
rxn01516_c0	rxn01516_c0
rxn01518_c0	rxn01518_c0
rxn01519_c0	rxn01519_c0
rxn01520_c0	rxn01520_c0
rxn01521_c0	rxn01521_c0
rxn01544_c0	rxn01544_c0
rxn01548_c0	rxn01548_c0
rxn01575_c0	rxn01575_c0
rxn01602_c0	rxn01602_c0
rxn01603_c0	rxn01603_c0
rxn01607_c0	rxn01607_c0
rxn01621_c0	rxn01621_c0
rxn01629_c0	rxn01629_c0
rxn01636_c0	rxn01636_c0
rxn01637_c0	rxn01637_c0
rxn01643_c0	rxn01643_c0
rxn01644_c0	rxn01644_c0
rxn01646_c0	rxn01646_c0
rxn01647_c0	rxn01647_c0
rxn01648_c0	rxn01648_c0
rxn01649_c0	rxn01649_c0
rxn01653_c0	rxn01653_c0
rxn01664_c0	rxn01664_c0
rxn01670_c0	rxn01670_c0
rxn01673_c0	rxn01673_c0
rxn01674_c0	rxn01674_c0
rxn01675_c0	rxn01675_c0
rxn01678_c0	rxn01678_c0
rxn01679_c0	rxn01679_c0
rxn01682_c0	rxn01682_c0
rxn01705_c0	rxn01705_c0
rxn01706_c0	rxn01706_c0
rxn01709_c0	rxn01709_c0
rxn01739_c0	rxn01739_c0
rxn01740_c0	rxn01740_c0
rxn01761_c0	rxn01761_c0
rxn01790_c0	rxn01790_c0
rxn01791_c0	rxn01791_c0
rxn01799_c0	rxn01799_c0
rxn01800_c0	rxn01800_c0
rxn01816_c0	rxn01816_c0
rxn01834_c0	rxn01834_c0
rxn01843_c0	rxn01843_c0
rxn01859_c0	rxn01859_c0
rxn01870_c0	rxn01870_c0
rxn01871_c0	rxn01871_c0
rxn01879_c0	rxn01879_c0
rxn01917_c0	rxn01917_c0
rxn01925_c0	rxn01925_c0
rxn01951_c0	rxn01951_c0
rxn01961_c0	rxn01961_c0
rxn01964_c0	rxn01964_c0
rxn01966_c0	rxn01966_c0
rxn01967_c0	rxn01967_c0
rxn01972_c0	rxn01972_c0
rxn01974_c0	rxn01974_c0
rxn01975_c0	rxn01975_c0
rxn01977_c0	rxn01977_c0
rxn01985_c0	rxn01985_c0
rxn01986_c0	rxn01986_c0
rxn01997_c0	rxn01997_c0
rxn02000_c0	rxn02000_c0
rxn02003_c0	rxn02003_c0
rxn02005_c0	rxn02005_c0
rxn02007_c0	rxn02007_c0
rxn02008_c0	rxn02008_c0
rxn02011_c0	rxn02011_c0
rxn02046_c0	rxn02046_c0
rxn02056_c0	rxn02056_c0
rxn02113_c0	rxn02113_c0
rxn02155_c0	rxn02155_c0
rxn02159_c0	rxn02159_c0
rxn02160_c0	rxn02160_c0
rxn02161_c0	rxn02161_c0
rxn02175_c0	rxn02175_c0
rxn02177_c0	rxn02177_c0
rxn02185_c0	rxn02185_c0
rxn02186_c0	rxn02186_c0
rxn02187_c0	rxn02187_c0
rxn02200_c0	rxn02200_c0
rxn02201_c0	rxn02201_c0
rxn02212_c0	rxn02212_c0
rxn02213_c0	rxn02213_c0
rxn02222_c0	rxn02222_c0
rxn02264_c0	rxn02264_c0
rxn02275_c0	rxn02275_c0
rxn02285_c0	rxn02285_c0
rxn02286_c0	rxn02286_c0
rxn02287_c0	rxn02287_c0
rxn02288_c0	rxn02288_c0
rxn02302_c0	rxn02302_c0
rxn02303_c0	rxn02303_c0
rxn02304_c0	rxn02304_c0
rxn02305_c0	rxn02305_c0
rxn02314_c0	rxn02314_c0
rxn02320_c0	rxn02320_c0
rxn02322_c0	rxn02322_c0
rxn02339_c0	rxn02339_c0
rxn02341_c0	rxn02341_c0
rxn02342_c0	rxn02342_c0
rxn02356_c0	rxn02356_c0
rxn02358_c0	rxn02358_c0
rxn02373_c0	rxn02373_c0
rxn02374_c0	rxn02374_c0
rxn02380_c0	rxn02380_c0
rxn02400_c0	rxn02400_c0
rxn02402_c0	rxn02402_c0
rxn02465_c0	rxn02465_c0
rxn02473_c0	rxn02473_c0
rxn02474_c0	rxn02474_c0
rxn02475_c0	rxn02475_c0
rxn02476_c0	rxn02476_c0
rxn02503_c0	rxn02503_c0
rxn02504_c0	rxn02504_c0
rxn02507_c0	rxn02507_c0
rxn02508_c0	rxn02508_c0
rxn02527_c0	rxn02527_c0
rxn02666_c0	rxn02666_c0
rxn02680_c0	rxn02680_c0
rxn02774_c0	rxn02774_c0
rxn02775_c0	rxn02775_c0
rxn02788_c0	rxn02788_c0
rxn02789_c0	rxn02789_c0
rxn02804_c0	rxn02804_c0
rxn02811_c0	rxn02811_c0
rxn02831_c0	rxn02831_c0
rxn02832_c0	rxn02832_c0
rxn02834_c0	rxn02834_c0
rxn02835_c0	rxn02835_c0
rxn02895_c0	rxn02895_c0
rxn02897_c0	rxn02897_c0
rxn02898_c0	rxn02898_c0
rxn02914_c0	rxn02914_c0
rxn02916_c0	rxn02916_c0
rxn02929_c0	rxn02929_c0
rxn02937_c0	rxn02937_c0
rxn02938_c0	rxn02938_c0
rxn02988_c0	rxn02988_c0
rxn03004_c0	rxn03004_c0
rxn03012_c0	rxn03012_c0
rxn03030_c0	rxn03030_c0
rxn03052_c0	rxn03052_c0
rxn03062_c0	rxn03062_c0
rxn03068_c0	rxn03068_c0
rxn03075_c0	rxn03075_c0
rxn03080_c0	rxn03080_c0
rxn03084_c0	rxn03084_c0
rxn03086_c0	rxn03086_c0
rxn03108_c0	rxn03108_c0
rxn03135_c0	rxn03135_c0
rxn03136_c0	rxn03136_c0
rxn03137_c0	rxn03137_c0
rxn03147_c0	rxn03147_c0
rxn03150_c0	rxn03150_c0
rxn03164_c0	rxn03164_c0
rxn03167_c0	rxn03167_c0
rxn03174_c0	rxn03174_c0
rxn03175_c0	rxn03175_c0
rxn03194_c0	rxn03194_c0
rxn03243_c0	rxn03243_c0
rxn03248_c0	rxn03248_c0
rxn03384_c0	rxn03384_c0
rxn03393_c0	rxn03393_c0
rxn03395_c0	rxn03395_c0
rxn03397_c0	rxn03397_c0
rxn03406_c0	rxn03406_c0
rxn03407_c0	rxn03407_c0
rxn03408_c0	rxn03408_c0
rxn03409_c0	rxn03409_c0
rxn03419_c0	rxn03419_c0
rxn03421_c0	rxn03421_c0
rxn03435_c0	rxn03435_c0
rxn03436_c0	rxn03436_c0
rxn03437_c0	rxn03437_c0
rxn03445_c0	rxn03445_c0
rxn03446_c0	rxn03446_c0
rxn03481_c0	rxn03481_c0
rxn03482_c0	rxn03482_c0
rxn03491_c0	rxn03491_c0
rxn03492_c0	rxn03492_c0
rxn03512_c0	rxn03512_c0
rxn03513_c0	rxn03513_c0
rxn03514_c0	rxn03514_c0
rxn03535_c0	rxn03535_c0
rxn03537_c0	rxn03537_c0
rxn03538_c0	rxn03538_c0
rxn03638_c0	rxn03638_c0
rxn03839_c0	rxn03839_c0
rxn03841_c0	rxn03841_c0
rxn03843_c0	rxn03843_c0
rxn03852_c0	rxn03852_c0
rxn03856_c0	rxn03856_c0
rxn03869_c0	rxn03869_c0
rxn03886_c0	rxn03886_c0
rxn03891_c0	rxn03891_c0
rxn03892_c0	rxn03892_c0
rxn03893_c0	rxn03893_c0
rxn03901_c0	rxn03901_c0
rxn03903_c0	rxn03903_c0
rxn03904_c0	rxn03904_c0
rxn03907_c0	rxn03907_c0
rxn03908_c0	rxn03908_c0
rxn03909_c0	rxn03909_c0
rxn03910_c0	rxn03910_c0
rxn03931_c0	rxn03931_c0
rxn03932_c0	rxn03932_c0
rxn03933_c0	rxn03933_c0
rxn03958_c0	rxn03958_c0
rxn03974_c0	rxn03974_c0
rxn03975_c0	rxn03975_c0
rxn04045_c0	rxn04045_c0
rxn04046_c0	rxn04046_c0
rxn04047_c0	rxn04047_c0
rxn04048_c0	rxn04048_c0
rxn04050_c0	rxn04050_c0
rxn04052_c0	rxn04052_c0
rxn04113_c0	rxn04113_c0
rxn04132_c0	rxn04132_c0
rxn04133_c0	rxn04133_c0
rxn04139_c0	rxn04139_c0
rxn04308_c0	rxn04308_c0
rxn04385_c0	rxn04385_c0
rxn04386_c0	rxn04386_c0
rxn04413_c0	rxn04413_c0
rxn04456_c0	rxn04456_c0
rxn04457_c0	rxn04457_c0
rxn04674_c0	rxn04674_c0
rxn04713_c0	rxn04713_c0
rxn04794_c0	rxn04794_c0
rxn04954_c0	rxn04954_c0
rxn04996_c0	rxn04996_c0
rxn05024_c0	rxn05024_c0
rxn05029_c0	rxn05029_c0
rxn05039_c0	rxn05039_c0
rxn05040_c0	rxn05040_c0
rxn05064_c0	rxn05064_c0
rxn05108_c0	rxn05108_c0
rxn05116_c0	rxn05116_c0
rxn05144_c0	rxn05144_c0
rxn05145_c0	rxn05145_c0
rxn05147_c0	rxn05147_c0
rxn05149_c0	rxn05149_c0
rxn05150_c0	rxn05150_c0
rxn05159_c0	rxn05159_c0
rxn05163_c0	rxn05163_c0
rxn05170_c0	rxn05170_c0
rxn05173_c0	rxn05173_c0
rxn05175_c0	rxn05175_c0
rxn05180_c0	rxn05180_c0
rxn05181_c0	rxn05181_c0
rxn05183_c0	rxn05183_c0
rxn05184_c0	rxn05184_c0
rxn05187_c0	rxn05187_c0
rxn05192_c0	rxn05192_c0
rxn05193_c0	rxn05193_c0
rxn05195_c0	rxn05195_c0
rxn05197_c0	rxn05197_c0
rxn05201_c0	rxn05201_c0
rxn05202_c0	rxn05202_c0
rxn05209_c0	rxn05209_c0
rxn05219_c0	rxn05219_c0
rxn05223_c0	rxn05223_c0
rxn05226_c0	rxn05226_c0
rxn05229_c0	rxn05229_c0
rxn05231_c0	rxn05231_c0
rxn05232_c0	rxn05232_c0
rxn05233_c0	rxn05233_c0
rxn05234_c0	rxn05234_c0
rxn05235_c0	rxn05235_c0
rxn05236_c0	rxn05236_c0
rxn05287_c0	rxn05287_c0
rxn05289_c0	rxn05289_c0
rxn05293_c0	rxn05293_c0
rxn05307_c0	rxn05307_c0
rxn05312_c0	rxn05312_c0
rxn05315_c0	rxn05315_c0
rxn05319_c0	rxn05319_c0
rxn05322_c0	rxn05322_c0
rxn05323_c0	rxn05323_c0
rxn05324_c0	rxn05324_c0
rxn05325_c0	rxn05325_c0
rxn05326_c0	rxn05326_c0
rxn05327_c0	rxn05327_c0
rxn05328_c0	rxn05328_c0
rxn05336_c0	rxn05336_c0
rxn05337_c0	rxn05337_c0
rxn05338_c0	rxn05338_c0
rxn05339_c0	rxn05339_c0
rxn05340_c0	rxn05340_c0
rxn05341_c0	rxn05341_c0
rxn05342_c0	rxn05342_c0
rxn05343_c0	rxn05343_c0
rxn05344_c0	rxn05344_c0
rxn05345_c0	rxn05345_c0
rxn05346_c0	rxn05346_c0
rxn05347_c0	rxn05347_c0
rxn05348_c0	rxn05348_c0
rxn05349_c0	rxn05349_c0
rxn05350_c0	rxn05350_c0
rxn05351_c0	rxn05351_c0
rxn05352_c0	rxn05352_c0
rxn05353_c0	rxn05353_c0
rxn05354_c0	rxn05354_c0
rxn05355_c0	rxn05355_c0
rxn05356_c0	rxn05356_c0
rxn05357_c0	rxn05357_c0
rxn05358_c0	rxn05358_c0
rxn05359_c0	rxn05359_c0
rxn05360_c0	rxn05360_c0
rxn05361_c0	rxn05361_c0
rxn05362_c0	rxn05362_c0
rxn05363_c0	rxn05363_c0
rxn05364_c0	rxn05364_c0
rxn05365_c0	rxn05365_c0
rxn05366_c0	rxn05366_c0
rxn05367_c0	rxn05367_c0
rxn05368_c0	rxn05368_c0
rxn05369_c0	rxn05369_c0
rxn05370_c0	rxn05370_c0
rxn05371_c0	rxn05371_c0
rxn05372_c0	rxn05372_c0
rxn05373_c0	rxn05373_c0
rxn05374_c0	rxn05374_c0
rxn05375_c0	rxn05375_c0
rxn05376_c0	rxn05376_c0
rxn05377_c0	rxn05377_c0
rxn05378_c0	rxn05378_c0
rxn05379_c0	rxn05379_c0
rxn05380_c0	rxn05380_c0
rxn05381_c0	rxn05381_c0
rxn05382_c0	rxn05382_c0
rxn05383_c0	rxn05383_c0
rxn05384_c0	rxn05384_c0
rxn05385_c0	rxn05385_c0
rxn05386_c0	rxn05386_c0
rxn05387_c0	rxn05387_c0
rxn05388_c0	rxn05388_c0
rxn05389_c0	rxn05389_c0
rxn05390_c0	rxn05390_c0
rxn05391_c0	rxn05391_c0
rxn05392_c0	rxn05392_c0
rxn05393_c0	rxn05393_c0
rxn05394_c0	rxn05394_c0
rxn05395_c0	rxn05395_c0
rxn05396_c0	rxn05396_c0
rxn05397_c0	rxn05397_c0
rxn05398_c0	rxn05398_c0
rxn05399_c0	rxn05399_c0
rxn05400_c0	rxn05400_c0
rxn05401_c0	rxn05401_c0
rxn05402_c0	rxn05402_c0
rxn05403_c0	rxn05403_c0
rxn05404_c0	rxn05404_c0
rxn05405_c0	rxn05405_c0
rxn05406_c0	rxn05406_c0
rxn05407_c0	rxn05407_c0
rxn05408_c0	rxn05408_c0
rxn05409_c0	rxn05409_c0
rxn05410_c0	rxn05410_c0
rxn05412_c0	rxn05412_c0
rxn05413_c0	rxn05413_c0
rxn05414_c0	rxn05414_c0
rxn05416_c0	rxn05416_c0
rxn05417_c0	rxn05417_c0
rxn05418_c0	rxn05418_c0
rxn05420_c0	rxn05420_c0
rxn05421_c0	rxn05421_c0
rxn05422_c0	rxn05422_c0
rxn05424_c0	rxn05424_c0
rxn05425_c0	rxn05425_c0
rxn05426_c0	rxn05426_c0
rxn05428_c0	rxn05428_c0
rxn05429_c0	rxn05429_c0
rxn05430_c0	rxn05430_c0
rxn05432_c0	rxn05432_c0
rxn05433_c0	rxn05433_c0
rxn05434_c0	rxn05434_c0
rxn05435_c0	rxn05435_c0
rxn05436_c0	rxn05436_c0
rxn05437_c0	rxn05437_c0
rxn05438_c0	rxn05438_c0
rxn05439_c0	rxn05439_c0
rxn05440_c0	rxn05440_c0
rxn05441_c0	rxn05441_c0
rxn05442_c0	rxn05442_c0
rxn05443_c0	rxn05443_c0
rxn05444_c0	rxn05444_c0
rxn05445_c0	rxn05445_c0
rxn05446_c0	rxn05446_c0
rxn05447_c0	rxn05447_c0
rxn05448_c0	rxn05448_c0
rxn05449_c0	rxn05449_c0
rxn05450_c0	rxn05450_c0
rxn05451_c0	rxn05451_c0
rxn05452_c0	rxn05452_c0
rxn05453_c0	rxn05453_c0
rxn05454_c0	rxn05454_c0
rxn05455_c0	rxn05455_c0
rxn05456_c0	rxn05456_c0
rxn05457_c0	rxn05457_c0
rxn05458_c0	rxn05458_c0
rxn05459_c0	rxn05459_c0
rxn05460_c0	rxn05460_c0
rxn05461_c0	rxn05461_c0
rxn05462_c0	rxn05462_c0
rxn05463_c0	rxn05463_c0
rxn05464_c0	rxn05464_c0
rxn05465_c0	rxn05465_c0
rxn05466_c0	rxn05466_c0
rxn05467_c0	rxn05467_c0
rxn05468_c0	rxn05468_c0
rxn05485_c0	rxn05485_c0
rxn05494_c0	rxn05494_c0
rxn05501_c0	rxn05501_c0
rxn05504_c0	rxn05504_c0
rxn05505_c0	rxn05505_c0
rxn05506_c0	rxn05506_c0
rxn05507_c0	rxn05507_c0
rxn05514_c0	rxn05514_c0
rxn05515_c0	rxn05515_c0
rxn05516_c0	rxn05516_c0
rxn05517_c0	rxn05517_c0
rxn05518_c0	rxn05518_c0
rxn05527_c0	rxn05527_c0
rxn05528_c0	rxn05528_c0
rxn05533_c0	rxn05533_c0
rxn05534_c0	rxn05534_c0
rxn05535_c0	rxn05535_c0
rxn05536_c0	rxn05536_c0
rxn05537_c0	rxn05537_c0
rxn05538_c0	rxn05538_c0
rxn05539_c0	rxn05539_c0
rxn05540_c0	rxn05540_c0
rxn05541_c0	rxn05541_c0
rxn05542_c0	rxn05542_c0
rxn05543_c0	rxn05543_c0
rxn05544_c0	rxn05544_c0
rxn05545_c0	rxn05545_c0
rxn05546_c0	rxn05546_c0
rxn05547_c0	rxn05547_c0
rxn05551_c0	rxn05551_c0
rxn05555_c0	rxn05555_c0
rxn05559_c0	rxn05559_c0
rxn05560_c0	rxn05560_c0
rxn05567_c0	rxn05567_c0
rxn05569_c0	rxn05569_c0
rxn05579_c0	rxn05579_c0
rxn05581_c0	rxn05581_c0
rxn05582_c0	rxn05582_c0
rxn05596_c0	rxn05596_c0
rxn05607_c0	rxn05607_c0
rxn05608_c0	rxn05608_c0
rxn05610_c0	rxn05610_c0
rxn05613_c0	rxn05613_c0
rxn05614_c0	rxn05614_c0
rxn05616_c0	rxn05616_c0
rxn05617_c0	rxn05617_c0
rxn05618_c0	rxn05618_c0
rxn05625_c0	rxn05625_c0
rxn05638_c0	rxn05638_c0
rxn05645_c0	rxn05645_c0
rxn05647_c0	rxn05647_c0
rxn05649_c0	rxn05649_c0
rxn05651_c0	rxn05651_c0
rxn05655_c0	rxn05655_c0
rxn05667_c0	rxn05667_c0
rxn05682_c0	rxn05682_c0
rxn05733_c0	rxn05733_c0
rxn05746_c0	rxn05746_c0
rxn05938_c0	rxn05938_c0
rxn05957_c0	rxn05957_c0
rxn05958_c0	rxn05958_c0
rxn06023_c0	rxn06023_c0
rxn06075_c0	rxn06075_c0
rxn06076_c0	rxn06076_c0
rxn06077_c0	rxn06077_c0
rxn06078_c0	rxn06078_c0
rxn06335_c0	rxn06335_c0
rxn06377_c0	rxn06377_c0
rxn06493_c0	rxn06493_c0
rxn06510_c0	rxn06510_c0
rxn06586_c0	rxn06586_c0
rxn06591_c0	rxn06591_c0
rxn06600_c0	rxn06600_c0
rxn06672_c0	rxn06672_c0
rxn06673_c0	rxn06673_c0
rxn06937_c0	rxn06937_c0
rxn06979_c0	rxn06979_c0
rxn07430_c0	rxn07430_c0
rxn07431_c0	rxn07431_c0
rxn07432_c0	rxn07432_c0
rxn07433_c0	rxn07433_c0
rxn07434_c0	rxn07434_c0
rxn07435_c0	rxn07435_c0
rxn07438_c0	rxn07438_c0
rxn07584_c0	rxn07584_c0
rxn07586_c0	rxn07586_c0
rxn07587_c0	rxn07587_c0
rxn07588_c0	rxn07588_c0
rxn07589_c0	rxn07589_c0
rxn08025_c0	rxn08025_c0
rxn08040_c0	rxn08040_c0
rxn08083_c0	rxn08083_c0
rxn08084_c0	rxn08084_c0
rxn08085_c0	rxn08085_c0
rxn08086_c0	rxn08086_c0
rxn08087_c0	rxn08087_c0
rxn08088_c0	rxn08088_c0
rxn08089_c0	rxn08089_c0
rxn08131_c0	rxn08131_c0
rxn08194_c0	rxn08194_c0
rxn08291_c0	rxn08291_c0
rxn08299_c0	rxn08299_c0
rxn08306_c0	rxn08306_c0
rxn08307_c0	rxn08307_c0
rxn08308_c0	rxn08308_c0
rxn08309_c0	rxn08309_c0
rxn08310_c0	rxn08310_c0
rxn08311_c0	rxn08311_c0
rxn08312_c0	rxn08312_c0
rxn08333_c0	rxn08333_c0
rxn08335_c0	rxn08335_c0
rxn08336_c0	rxn08336_c0
rxn08352_c0	rxn08352_c0
rxn08527_c0	rxn08527_c0
rxn08528_c0	rxn08528_c0
rxn08546_c0	rxn08546_c0
rxn08547_c0	rxn08547_c0
rxn08548_c0	rxn08548_c0
rxn08549_c0	rxn08549_c0
rxn08550_c0	rxn08550_c0
rxn08551_c0	rxn08551_c0
rxn08552_c0	rxn08552_c0
rxn08556_c0	rxn08556_c0
rxn08557_c0	rxn08557_c0
rxn08558_c0	rxn08558_c0
rxn08669_c0	rxn08669_c0
rxn08756_c0	rxn08756_c0
rxn08792_c0	rxn08792_c0
rxn08793_c0	rxn08793_c0
rxn08796_c0	rxn08796_c0
rxn08797_c0	rxn08797_c0
rxn08798_c0	rxn08798_c0
rxn08799_c0	rxn08799_c0
rxn08800_c0	rxn08800_c0
rxn08801_c0	rxn08801_c0
rxn08802_c0	rxn08802_c0
rxn08803_c0	rxn08803_c0
rxn08804_c0	rxn08804_c0
rxn08805_c0	rxn08805_c0
rxn08806_c0	rxn08806_c0
rxn08807_c0	rxn08807_c0
rxn08808_c0	rxn08808_c0
rxn08809_c0	rxn08809_c0
rxn08810_c0	rxn08810_c0
rxn08811_c0	rxn08811_c0
rxn08812_c0	rxn08812_c0
rxn08813_c0	rxn08813_c0
rxn08814_c0	rxn08814_c0
rxn08815_c0	rxn08815_c0
rxn08816_c0	rxn08816_c0
rxn08817_c0	rxn08817_c0
rxn08818_c0	rxn08818_c0
rxn08819_c0	rxn08819_c0
rxn08820_c0	rxn08820_c0
rxn08821_c0	rxn08821_c0
rxn08822_c0	rxn08822_c0
rxn08823_c0	rxn08823_c0
rxn08838_c0	rxn08838_c0
rxn08839_c0	rxn08839_c0
rxn08840_c0	rxn08840_c0
rxn08841_c0	rxn08841_c0
rxn08842_c0	rxn08842_c0
rxn08843_c0	rxn08843_c0
rxn08844_c0	rxn08844_c0
rxn08845_c0	rxn08845_c0
rxn08846_c0	rxn08846_c0
rxn08847_c0	rxn08847_c0
rxn08848_c0	rxn08848_c0
rxn08849_c0	rxn08849_c0
rxn08850_c0	rxn08850_c0
rxn08851_c0	rxn08851_c0
rxn08933_c0	rxn08933_c0
rxn08934_c0	rxn08934_c0
rxn08935_c0	rxn08935_c0
rxn08936_c0	rxn08936_c0
rxn08971_c0	rxn08971_c0
rxn08975_c0	rxn08975_c0
rxn08976_c0	rxn08976_c0
rxn09106_c0	rxn09106_c0
rxn09108_c0	rxn09108_c0
rxn09109_c0	rxn09109_c0
rxn09110_c0	rxn09110_c0
rxn09111_c0	rxn09111_c0
rxn09112_c0	rxn09112_c0
rxn09113_c0	rxn09113_c0
rxn09114_c0	rxn09114_c0
rxn09135_c0	rxn09135_c0
rxn09167_c0	rxn09167_c0
rxn09177_c0	rxn09177_c0
rxn09264_c0	rxn09264_c0
rxn09265_c0	rxn09265_c0
rxn09272_c0	rxn09272_c0
rxn09296_c0	rxn09296_c0
rxn09310_c0	rxn09310_c0
rxn09562_c0	rxn09562_c0
rxn09657_c0	rxn09657_c0
rxn09674_c0	rxn09674_c0
rxn09944_c0	rxn09944_c0
rxn09978_c0	rxn09978_c0
rxn09979_c0	rxn09979_c0
rxn09989_c0	rxn09989_c0
rxn09992_c0	rxn09992_c0
rxn10042_c0	rxn10042_c0
rxn10046_c0	rxn10046_c0
rxn10052_c0	rxn10052_c0
rxn10060_c0	rxn10060_c0
rxn10094_c0	rxn10094_c0
rxn10113_c0	rxn10113_c0
rxn10118_c0	rxn10118_c0
rxn10131_c0	rxn10131_c0
rxn10136_c0	rxn10136_c0
rxn10147_c0	rxn10147_c0
rxn10168_c0	rxn10168_c0
rxn10174_c0	rxn10174_c0
rxn10184_c0	rxn10184_c0
rxn10191_c0	rxn10191_c0
rxn10192_c0	rxn10192_c0
rxn10193_c0	rxn10193_c0
rxn10194_c0	rxn10194_c0
rxn10195_c0	rxn10195_c0
rxn10196_c0	rxn10196_c0
rxn10197_c0	rxn10197_c0
rxn10199_c0	rxn10199_c0
rxn10202_c0	rxn10202_c0
rxn10203_c0	rxn10203_c0
rxn10204_c0	rxn10204_c0
rxn10205_c0	rxn10205_c0
rxn10206_c0	rxn10206_c0
rxn10207_c0	rxn10207_c0
rxn10208_c0	rxn10208_c0
rxn10209_c0	rxn10209_c0
rxn10210_c0	rxn10210_c0
rxn10211_c0	rxn10211_c0
rxn10212_c0	rxn10212_c0
rxn10213_c0	rxn10213_c0
rxn10214_c0	rxn10214_c0
rxn10215_c0	rxn10215_c0
rxn10216_c0	rxn10216_c0
rxn10217_c0	rxn10217_c0
rxn10218_c0	rxn10218_c0
rxn10219_c0	rxn10219_c0
rxn10220_c0	rxn10220_c0
rxn10221_c0	rxn10221_c0
rxn10222_c0	rxn10222_c0
rxn10223_c0	rxn10223_c0
rxn10224_c0	rxn10224_c0
rxn10225_c0	rxn10225_c0
rxn10226_c0	rxn10226_c0
rxn10227_c0	rxn10227_c0
rxn10232_c0	rxn10232_c0
rxn10233_c0	rxn10233_c0
rxn10253_c0	rxn10253_c0
rxn10254_c0	rxn10254_c0
rxn10259_c0	rxn10259_c0
rxn10260_c0	rxn10260_c0
rxn10261_c0	rxn10261_c0
rxn10262_c0	rxn10262_c0
rxn10263_c0	rxn10263_c0
rxn10264_c0	rxn10264_c0
rxn10265_c0	rxn10265_c0
rxn10266_c0	rxn10266_c0
rxn10273_c0	rxn10273_c0
rxn10274_c0	rxn10274_c0
rxn10275_c0	rxn10275_c0
rxn10282_c0	rxn10282_c0
rxn10283_c0	rxn10283_c0
rxn10284_c0	rxn10284_c0
rxn10291_c0	rxn10291_c0
rxn10292_c0	rxn10292_c0
rxn10293_c0	rxn10293_c0
rxn10300_c0	rxn10300_c0
rxn10301_c0	rxn10301_c0
rxn10302_c0	rxn10302_c0
rxn10307_c0	rxn10307_c0
rxn10308_c0	rxn10308_c0
rxn10309_c0	rxn10309_c0
rxn10310_c0	rxn10310_c0
rxn10311_c0	rxn10311_c0
rxn10312_c0	rxn10312_c0
rxn10313_c0	rxn10313_c0
rxn10314_c0	rxn10314_c0
rxn10315_c0	rxn10315_c0
rxn10316_c0	rxn10316_c0
rxn10317_c0	rxn10317_c0
rxn10318_c0	rxn10318_c0
rxn10319_c0	rxn10319_c0
rxn10320_c0	rxn10320_c0
rxn10321_c0	rxn10321_c0
rxn10322_c0	rxn10322_c0
rxn10323_c0	rxn10323_c0
rxn10324_c0	rxn10324_c0
rxn10334_c0	rxn10334_c0
rxn10335_c0	rxn10335_c0
rxn10336_c0	rxn10336_c0
rxn10337_c0	rxn10337_c0
rxn10338_c0	rxn10338_c0
rxn10339_c0	rxn10339_c0
rxn10340_c0	rxn10340_c0
rxn10341_c0	rxn10341_c0
rxn10342_c0	rxn10342_c0
rxn10343_c0	rxn10343_c0
rxn10344_c0	rxn10344_c0
rxn10473_c0	rxn10473_c0
rxn10474_c0	rxn10474_c0
rxn10481_c0	rxn10481_c0
rxn10571_c0	rxn10571_c0
rxn10663_c0	rxn10663_c0
rxn10806_c0	rxn10806_c0
rxn10945_c0	rxn10945_c0
rxn11268_c0	rxn11268_c0
rxn11544_c0	rxn11544_c0
rxn11702_c0	rxn11702_c0
rxn11703_c0	rxn11703_c0
rxn11944_c0	rxn11944_c0
rxn11946_c0	rxn11946_c0
rxn12008_c0	rxn12008_c0
rxn12146_c0	rxn12146_c0
rxn12147_c0	rxn12147_c0
rxn12224_c0	rxn12224_c0
rxn12225_c0	rxn12225_c0
rxn12376_c0	rxn12376_c0
rxn12510_c0	rxn12510_c0
rxn12512_c0	rxn12512_c0
rxn12633_c0	rxn12633_c0
rxn12634_c0	rxn12634_c0
rxn12635_c0	rxn12635_c0
rxn12636_c0	rxn12636_c0
rxn12637_c0	rxn12637_c0
rxn12638_c0	rxn12638_c0
rxn12639_c0	rxn12639_c0
rxn12640_c0	rxn12640_c0
rxn12641_c0	rxn12641_c0
rxn12642_c0	rxn12642_c0
rxn12643_c0	rxn12643_c0
rxn12644_c0	rxn12644_c0
rxn12645_c0	rxn12645_c0
rxn12646_c0	rxn12646_c0
rxn12844_c0	rxn12844_c0
rxn12845_c0	rxn12845_c0
rxn12846_c0	rxn12846_c0
rxn12847_c0	rxn12847_c0
rxn12848_c0	rxn12848_c0
rxn12849_c0	rxn12849_c0
rxn12850_c0	rxn12850_c0
rxn12851_c0	rxn12851_c0
rxn13085_c0	rxn13085_c0
rxn13782_c0	rxn13782_c0
rxn13783_c0	rxn13783_c0
rxn13784_c0	rxn13784_c0
rxn13838_c0	rxn13838_c0
rxn13839_c0
rxn13840_c0
rxn13841_c0
rxn13842_c0
rxn13843_c0
rxn13844_c0
rxn13845_c0
rxn13846_c0
rxn13847_c0
rxn13848_c0
rxn13849_c0
rxn13850_c0
rxn13851_c0
rxn13852_c0
rxn13853_c0
rxn13854_c0
rxn13855_c0
rxn13856_c0
rxn13857_c0
rxn13858_c0
rxn13859_c0
rxn13860_c0
rxn13861_c0
rxn13862_c0
rxn13863_c0
rxn13864_c0
rxn13865_c0
rxn13866_c0
rxn13867_c0
rxn13868_c0
rxn13869_c0
rxn13870_c0
rxn13871_c0
rxn13872_c0
rxn13873_c0
rxn13874_c0
rxn13875_c0
rxn13876_c0
rxn13877_c0
rxn13878_c0
rxn13879_c0
rxn13880_c0
rxn13881_c0
rxn13882_c0
rxn13883_c0
rxn13884_c0
rxn13885_c0
rxn13886_c0
rxn13887_c0
rxn13888_c0
rxn13889_c0
rxn13890_c0
rxn13891_c0
rxn13892_c0
rxn13893_c0
rxn13894_c0
rxn13895_c0
rxn13896_c0
rxn13897_c0
rxn13898_c0
rxn13899_c0
rxn13900_c0
rxn13901_c0
rxn13902_c0
rxn13903_c0
rxn13904_c0
rxn13905_c0
rxn13906_c0
rxn13907_c0
rxn13908_c0
rxn13909_c0
rxn13910_c0
rxn13911_c0
rxn13912_c0
rxn13913_c0
rxn13914_c0
rxn13915_c0
rxn13916_c0
rxn13917_c0
rxn13918_c0
rxn13919_c0
rxn13920_c0

## Sheet: F2365
F2365 Final.Reaction	F2365 Base.Reaction
biomass0	biomass0
EX_cpd00001_e0	EX_cpd00001_e0
EX_cpd00007_e0	EX_cpd00007_e0
EX_cpd00009_e0	EX_cpd00009_e0
EX_cpd00011_e0	EX_cpd00011_e0
EX_cpd00012_e0	EX_cpd00012_e0
EX_cpd00013_e0	EX_cpd00013_e0
EX_cpd00018_e0
EX_cpd00020_e0
EX_cpd00023_e0	EX_cpd00023_e0
EX_cpd00027_e0	EX_cpd00027_e0
EX_cpd00029_e0
EX_cpd00030_e0	EX_cpd00030_e0
EX_cpd00033_e0	EX_cpd00033_e0
EX_cpd00034_e0	EX_cpd00034_e0
EX_cpd00035_e0
EX_cpd00036_e0
EX_cpd00039_e0	EX_cpd00039_e0
EX_cpd00040_e0
EX_cpd00041_e0
EX_cpd00042_e0
EX_cpd00046_e0
EX_cpd00047_e0	EX_cpd00047_e0
EX_cpd00048_e0	EX_cpd00048_e0
EX_cpd00051_e0	EX_cpd00051_e0
EX_cpd00053_e0
EX_cpd00054_e0	EX_cpd00054_e0
EX_cpd00058_e0	EX_cpd00058_e0
EX_cpd00060_e0	EX_cpd00060_e0
EX_cpd00061_e0
EX_cpd00063_e0	EX_cpd00063_e0
EX_cpd00064_e0	EX_cpd00064_e0
EX_cpd00065_e0
EX_cpd00066_e0
EX_cpd00067_e0	EX_cpd00067_e0
EX_cpd00069_e0
EX_cpd00072_e0
EX_cpd00073_e0	EX_cpd00073_e0
EX_cpd00075_e0	EX_cpd00075_e0
EX_cpd00076_e0	EX_cpd00076_e0
EX_cpd00079_e0
EX_cpd00080_e0
EX_cpd00082_e0	EX_cpd00082_e0
EX_cpd00084_e0
EX_cpd00089_e0
EX_cpd00091_e0
EX_cpd00092_e0	EX_cpd00092_e0
EX_cpd00094_e0
EX_cpd00098_e0	EX_cpd00098_e0
EX_cpd00099_e0	EX_cpd00099_e0
EX_cpd00100_e0	EX_cpd00100_e0
EX_cpd00104_e0	EX_cpd00104_e0
EX_cpd00106_e0
EX_cpd00107_e0
EX_cpd00117_e0	EX_cpd00117_e0
EX_cpd00118_e0	EX_cpd00118_e0
EX_cpd00119_e0
EX_cpd00122_e0	EX_cpd00122_e0
EX_cpd00126_e0
EX_cpd00128_e0
EX_cpd00129_e0	EX_cpd00129_e0
EX_cpd00130_e0
EX_cpd00132_e0
EX_cpd00136_e0
EX_cpd00137_e0
EX_cpd00138_e0	EX_cpd00138_e0
EX_cpd00139_e0
EX_cpd00141_e0
EX_cpd00142_e0
EX_cpd00146_e0
EX_cpd00149_e0	EX_cpd00149_e0
EX_cpd00152_e0
EX_cpd00156_e0
EX_cpd00157_e0
EX_cpd00158_e0	EX_cpd00158_e0
EX_cpd00159_e0
EX_cpd00161_e0
EX_cpd00162_e0	EX_cpd00162_e0
EX_cpd00169_e0
EX_cpd00179_e0	EX_cpd00179_e0
EX_cpd00182_e0
EX_cpd00184_e0
EX_cpd00186_e0
EX_cpd00196_e0
EX_cpd00205_e0	EX_cpd00205_e0
EX_cpd00207_e0
EX_cpd00211_e0
EX_cpd00213_e0
EX_cpd00214_e0
EX_cpd00220_e0	EX_cpd00220_e0
EX_cpd00222_e0
EX_cpd00224_e0	EX_cpd00224_e0
EX_cpd00226_e0	EX_cpd00226_e0
EX_cpd00227_e0
EX_cpd00235_e0
EX_cpd00246_e0
EX_cpd00249_e0
EX_cpd00254_e0	EX_cpd00254_e0
EX_cpd00264_e0	EX_cpd00264_e0
EX_cpd00266_e0	EX_cpd00266_e0
EX_cpd00268_e0
EX_cpd00274_e0
EX_cpd00276_e0	EX_cpd00276_e0
EX_cpd00281_e0	EX_cpd00281_e0
EX_cpd00284_e0
EX_cpd00288_e0
EX_cpd00305_e0	EX_cpd00305_e0
EX_cpd00307_e0	EX_cpd00307_e0
EX_cpd00309_e0	EX_cpd00309_e0
EX_cpd00311_e0
EX_cpd00314_e0	EX_cpd00314_e0
EX_cpd00322_e0
EX_cpd00361_e0
EX_cpd00367_e0
EX_cpd00396_e0
EX_cpd00417_e0
EX_cpd00421_e0
EX_cpd00423_e0	EX_cpd00423_e0
EX_cpd00424_e0
EX_cpd00438_e0
EX_cpd00453_e0
EX_cpd00477_e0
EX_cpd00482_e0
EX_cpd00485_e0
EX_cpd00492_e0
EX_cpd00531_e0	EX_cpd00531_e0
EX_cpd00540_e0	EX_cpd00540_e0
EX_cpd00550_e0	EX_cpd00550_e0
EX_cpd00588_e0	EX_cpd00588_e0
EX_cpd00635_e0	EX_cpd00635_e0
EX_cpd00637_e0	EX_cpd00637_e0
EX_cpd00681_e0	EX_cpd00681_e0
EX_cpd00738_e0
EX_cpd00794_e0	EX_cpd00794_e0
EX_cpd00851_e0
EX_cpd00971_e0	EX_cpd00971_e0
EX_cpd01012_e0	EX_cpd01012_e0
EX_cpd01017_e0	EX_cpd01017_e0
EX_cpd01030_e0	EX_cpd01030_e0
EX_cpd01048_e0	EX_cpd01048_e0
EX_cpd01092_e0	EX_cpd01092_e0
EX_cpd01171_e0	EX_cpd01171_e0
EX_cpd01217_e0
EX_cpd01262_e0	EX_cpd01262_e0
EX_cpd01329_e0	EX_cpd01329_e0
EX_cpd01399_e0
EX_cpd01665_e0
EX_cpd01914_e0	EX_cpd01914_e0
EX_cpd03424_e0	EX_cpd03424_e0
EX_cpd03696_e0	EX_cpd03696_e0
EX_cpd03734_e0
EX_cpd04097_e0	EX_cpd04097_e0
EX_cpd04098_e0	EX_cpd04098_e0
EX_cpd08305_e0	EX_cpd08305_e0
EX_cpd08306_e0	EX_cpd08306_e0
EX_cpd08636_c0	EX_cpd08636_c0
EX_cpd08928_e0
EX_cpd10515_e0	EX_cpd10515_e0
EX_cpd10516_e0	EX_cpd10516_e0
EX_cpd11416_c0	EX_cpd11416_c0
EX_cpd11576_e0	EX_cpd11576_e0
EX_cpd11580_e0	EX_cpd11580_e0
EX_cpd11581_e0	EX_cpd11581_e0
EX_cpd11582_e0	EX_cpd11582_e0
EX_cpd11583_e0	EX_cpd11583_e0
EX_cpd11584_e0	EX_cpd11584_e0
EX_cpd11585_e0	EX_cpd11585_e0
EX_cpd11586_e0	EX_cpd11586_e0
EX_cpd11587_e0	EX_cpd11587_e0
EX_cpd11588_e0	EX_cpd11588_e0
EX_cpd11589_e0	EX_cpd11589_e0
EX_cpd11590_e0	EX_cpd11590_e0
EX_cpd11591_e0	EX_cpd11591_e0
EX_cpd11592_e0	EX_cpd11592_e0
EX_cpd11593_e0	EX_cpd11593_e0
EX_cpd11594_e0
EX_cpd11597_e0	EX_cpd11597_e0
EX_cpd15378_e0	EX_cpd15378_e0
EX_cpd15584_e0
EX_cpd15585_e0
EX_cpd15603_e0	EX_cpd15603_e0
EX_cpd15604_e0	EX_cpd15604_e0
EX_cpd15605_e0	EX_cpd15605_e0
EX_cpd15606_e0	EX_cpd15606_e0
rxn00001_c0	rxn00001_c0
rxn00006_c0	rxn00006_c0
rxn00010_c0	rxn00010_c0
rxn00011_c0	rxn00011_c0
rxn00020_c0	rxn00020_c0
rxn00022_c0	rxn00022_c0
rxn00029_c0	rxn00029_c0
rxn00048_c0	rxn00048_c0
rxn00056_c0	rxn00056_c0
rxn00058_c0	rxn00058_c0
rxn00060_c0	rxn00060_c0
rxn00062_c0	rxn00062_c0
rxn00074_c0	rxn00074_c0
rxn00077_c0	rxn00077_c0
rxn00085_c0	rxn00085_c0
rxn00086_c0	rxn00086_c0
rxn00097_c0	rxn00097_c0
rxn00100_c0	rxn00100_c0
rxn00114_c0	rxn00114_c0
rxn00117_c0	rxn00117_c0
rxn00122_c0	rxn00122_c0
rxn00125_c0	rxn00125_c0
rxn00126_c0	rxn00126_c0
rxn00132_c0	rxn00132_c0
rxn00137_c0	rxn00137_c0
rxn00138_c0	rxn00138_c0
rxn00139_c0	rxn00139_c0
rxn00145_c0	rxn00145_c0
rxn00148_c0	rxn00148_c0
rxn00151_c0	rxn00151_c0
rxn00157_c0	rxn00157_c0
rxn00159_c0	rxn00159_c0
rxn00165_c0	rxn00165_c0
rxn00171_c0	rxn00171_c0
rxn00173_c0	rxn00173_c0
rxn00178_c0	rxn00178_c0
rxn00179_c0	rxn00179_c0
rxn00184_c0	rxn00184_c0
rxn00187_c0	rxn00187_c0
rxn00192_c0	rxn00192_c0
rxn00193_c0	rxn00193_c0
rxn00194_c0	rxn00194_c0
rxn00199_c0	rxn00199_c0
rxn00206_c0	rxn00206_c0
rxn00208_c0	rxn00208_c0
rxn00209_c0	rxn00209_c0
rxn00213_c0	rxn00213_c0
rxn00214_c0	rxn00214_c0
rxn00216_c0	rxn00216_c0
rxn00222_c0	rxn00222_c0
rxn00224_c0	rxn00224_c0
rxn00225_c0	rxn00225_c0
rxn00231_c0	rxn00231_c0
rxn00237_c0	rxn00237_c0
rxn00239_c0	rxn00239_c0
rxn00256_c0	rxn00256_c0
rxn00260_c0	rxn00260_c0
rxn00262_c0	rxn00262_c0
rxn00278_c0	rxn00278_c0
rxn00283_c0	rxn00283_c0
rxn00288_c0	rxn00288_c0
rxn00292_c0	rxn00292_c0
rxn00293_c0	rxn00293_c0
rxn00295_c0	rxn00295_c0
rxn00297_c0	rxn00297_c0
rxn00299_c0	rxn00299_c0
rxn00300_c0	rxn00300_c0
rxn00302_c0	rxn00302_c0
rxn00303_c0	rxn00303_c0
rxn00313_c0	rxn00313_c0
rxn00322_c0	rxn00322_c0
rxn00324_c0	rxn00324_c0
rxn00337_c0	rxn00337_c0
rxn00338_c0	rxn00338_c0
rxn00342_c0	rxn00342_c0
rxn00346_c0	rxn00346_c0
rxn00351_c0	rxn00351_c0
rxn00363_c0	rxn00363_c0
rxn00364_c0	rxn00364_c0
rxn00365_c0	rxn00365_c0
rxn00368_c0	rxn00368_c0
rxn00369_c0	rxn00369_c0
rxn00371_c0	rxn00371_c0
rxn00378_c0	rxn00378_c0
rxn00392_c0	rxn00392_c0
rxn00395_c0	rxn00395_c0
rxn00405_c0	rxn00405_c0
rxn00409_c0	rxn00409_c0
rxn00410_c0	rxn00410_c0
rxn00412_c0	rxn00412_c0
rxn00414_c0	rxn00414_c0
rxn00420_c0	rxn00420_c0
rxn00423_c0	rxn00423_c0
rxn00438_c0	rxn00438_c0
rxn00440_c0	rxn00440_c0
rxn00459_c0	rxn00459_c0
rxn00461_c0	rxn00461_c0
rxn00469_c0	rxn00469_c0
rxn00470_c0	rxn00470_c0
rxn00474_c0	rxn00474_c0
rxn00493_c0	rxn00493_c0
rxn00499_c0	rxn00499_c0
rxn00501_c0	rxn00501_c0
rxn00512_c0	rxn00512_c0
rxn00515_c0	rxn00515_c0
rxn00527_c0	rxn00527_c0
rxn00539_c0	rxn00539_c0
rxn00543_c0	rxn00543_c0
rxn00545_c0	rxn00545_c0
rxn00547_c0	rxn00547_c0
rxn00549_c0	rxn00549_c0
rxn00552_c0	rxn00552_c0
rxn00555_c0	rxn00555_c0
rxn00558_c0	rxn00558_c0
rxn00559_c0	rxn00559_c0
rxn00566_c0	rxn00566_c0
rxn00575_c0	rxn00575_c0
rxn00577_c0	rxn00577_c0
rxn00604_c0	rxn00604_c0
rxn00606_c0	rxn00606_c0
rxn00608_c0	rxn00608_c0
rxn00611_c0	rxn00611_c0
rxn00612_c0	rxn00612_c0
rxn00615_c0	rxn00615_c0
rxn00616_c0	rxn00616_c0
rxn00621_c0	rxn00621_c0
rxn00623_c0	rxn00623_c0
rxn00646_c0	rxn00646_c0
rxn00649_c0	rxn00649_c0
rxn00650_c0	rxn00650_c0
rxn00670_c0	rxn00670_c0
rxn00671_c0	rxn00671_c0
rxn00676_c0	rxn00676_c0
rxn00686_c0	rxn00686_c0
rxn00690_c0	rxn00690_c0
rxn00692_c0	rxn00692_c0
rxn00693_c0	rxn00693_c0
rxn00707_c0	rxn00707_c0
rxn00708_c0	rxn00708_c0
rxn00709_c0	rxn00709_c0
rxn00710_c0	rxn00710_c0
rxn00711_c0	rxn00711_c0
rxn00712_c0	rxn00712_c0
rxn00713_c0	rxn00713_c0
rxn00715_c0	rxn00715_c0
rxn00726_c0	rxn00726_c0
rxn00727_c0	rxn00727_c0
rxn00737_c0	rxn00737_c0
rxn00740_c0	rxn00740_c0
rxn00745_c0	rxn00745_c0
rxn00747_c0	rxn00747_c0
rxn00748_c0	rxn00748_c0
rxn00758_c0	rxn00758_c0
rxn00762_c0	rxn00762_c0
rxn00763_c0	rxn00763_c0
rxn00770_c0	rxn00770_c0
rxn00775_c0	rxn00775_c0
rxn00776_c0	rxn00776_c0
rxn00777_c0	rxn00777_c0
rxn00778_c0	rxn00778_c0
rxn00781_c0	rxn00781_c0
rxn00784_c0	rxn00784_c0
rxn00785_c0	rxn00785_c0
rxn00786_c0	rxn00786_c0
rxn00787_c0	rxn00787_c0
rxn00789_c0	rxn00789_c0
rxn00790_c0	rxn00790_c0
rxn00791_c0	rxn00791_c0
rxn00799_c0	rxn00799_c0
rxn00800_c0	rxn00800_c0
rxn00802_c0	rxn00802_c0
rxn00806_c0	rxn00806_c0
rxn00829_c0	rxn00829_c0
rxn00830_c0	rxn00830_c0
rxn00831_c0	rxn00831_c0
rxn00832_c0	rxn00832_c0
rxn00834_c0	rxn00834_c0
rxn00838_c0	rxn00838_c0
rxn00839_c0	rxn00839_c0
rxn00849_c0	rxn00849_c0
rxn00851_c0	rxn00851_c0
rxn00863_c0	rxn00863_c0
rxn00874_c0	rxn00874_c0
rxn00875_c0	rxn00875_c0
rxn00879_c0	rxn00879_c0
rxn00881_c0	rxn00881_c0
rxn00882_c0	rxn00882_c0
rxn00883_c0	rxn00883_c0
rxn00898_c0	rxn00898_c0
rxn00902_c0	rxn00902_c0
rxn00903_c0	rxn00903_c0
rxn00907_c0	rxn00907_c0
rxn00910_c0	rxn00910_c0
rxn00912_c0	rxn00912_c0
rxn00913_c0	rxn00913_c0
rxn00916_c0	rxn00916_c0
rxn00926_c0	rxn00926_c0
rxn00929_c0	rxn00929_c0
rxn00931_c0	rxn00931_c0
rxn00938_c0	rxn00938_c0
rxn00950_c0	rxn00950_c0
rxn00952_c0	rxn00952_c0
rxn00966_c0	rxn00966_c0
rxn00973_c0	rxn00973_c0
rxn00974_c0	rxn00974_c0
rxn00979_c0	rxn00979_c0
rxn00985_c0	rxn00985_c0
rxn00990_c0	rxn00990_c0
rxn01000_c0	rxn01000_c0
rxn01011_c0	rxn01011_c0
rxn01013_c0	rxn01013_c0
rxn01018_c0	rxn01018_c0
rxn01019_c0	rxn01019_c0
rxn01029_c0	rxn01029_c0
rxn01069_c0	rxn01069_c0
rxn01073_c0	rxn01073_c0
rxn01100_c0	rxn01100_c0
rxn01101_c0	rxn01101_c0
rxn01102_c0	rxn01102_c0
rxn01106_c0	rxn01106_c0
rxn01115_c0	rxn01115_c0
rxn01116_c0	rxn01116_c0
rxn01127_c0	rxn01127_c0
rxn01128_c0	rxn01128_c0
rxn01129_c0	rxn01129_c0
rxn01132_c0	rxn01132_c0
rxn01133_c0	rxn01133_c0
rxn01138_c0	rxn01138_c0
rxn01143_c0	rxn01143_c0
rxn01145_c0	rxn01145_c0
rxn01169_c0	rxn01169_c0
rxn01171_c0	rxn01171_c0
rxn01200_c0	rxn01200_c0
rxn01208_c0	rxn01208_c0
rxn01211_c0	rxn01211_c0
rxn01213_c0	rxn01213_c0
rxn01217_c0	rxn01217_c0
rxn01218_c0	rxn01218_c0
rxn01219_c0	rxn01219_c0
rxn01236_c0	rxn01236_c0
rxn01241_c0	rxn01241_c0
rxn01255_c0	rxn01255_c0
rxn01256_c0	rxn01256_c0
rxn01257_c0	rxn01257_c0
rxn01258_c0	rxn01258_c0
rxn01259_c0	rxn01259_c0
rxn01265_c0	rxn01265_c0
rxn01268_c0	rxn01268_c0
rxn01269_c0	rxn01269_c0
rxn01270_c0	rxn01270_c0
rxn01274_c0	rxn01274_c0
rxn01275_c0	rxn01275_c0
rxn01280_c0	rxn01280_c0
rxn01281_c0	rxn01281_c0
rxn01291_c0	rxn01291_c0
rxn01300_c0	rxn01300_c0
rxn01301_c0	rxn01301_c0
rxn01302_c0	rxn01302_c0
rxn01303_c0	rxn01303_c0
rxn01329_c0	rxn01329_c0
rxn01331_c0	rxn01331_c0
rxn01332_c0	rxn01332_c0
rxn01333_c0	rxn01333_c0
rxn01334_c0	rxn01334_c0
rxn01343_c0	rxn01343_c0
rxn01353_c0	rxn01353_c0
rxn01358_c0	rxn01358_c0
rxn01360_c0	rxn01360_c0
rxn01362_c0	rxn01362_c0
rxn01366_c0	rxn01366_c0
rxn01368_c0	rxn01368_c0
rxn01370_c0	rxn01370_c0
rxn01387_c0	rxn01387_c0
rxn01388_c0	rxn01388_c0
rxn01390_c0	rxn01390_c0
rxn01434_c0	rxn01434_c0
rxn01444_c0	rxn01444_c0
rxn01445_c0	rxn01445_c0
rxn01446_c0	rxn01446_c0
rxn01454_c0	rxn01454_c0
rxn01465_c0	rxn01465_c0
rxn01466_c0	rxn01466_c0
rxn01476_c0	rxn01476_c0
rxn01484_c0	rxn01484_c0
rxn01485_c0	rxn01485_c0
rxn01486_c0	rxn01486_c0
rxn01492_c0	rxn01492_c0
rxn01506_c0	rxn01506_c0
rxn01507_c0	rxn01507_c0
rxn01508_c0	rxn01508_c0
rxn01509_c0	rxn01509_c0
rxn01510_c0	rxn01510_c0
rxn01512_c0	rxn01512_c0
rxn01513_c0	rxn01513_c0
rxn01515_c0	rxn01515_c0
rxn01516_c0	rxn01516_c0
rxn01518_c0	rxn01518_c0
rxn01519_c0	rxn01519_c0
rxn01520_c0	rxn01520_c0
rxn01521_c0	rxn01521_c0
rxn01544_c0	rxn01544_c0
rxn01548_c0	rxn01548_c0
rxn01575_c0	rxn01575_c0
rxn01602_c0	rxn01602_c0
rxn01603_c0	rxn01603_c0
rxn01607_c0	rxn01607_c0
rxn01621_c0	rxn01621_c0
rxn01629_c0	rxn01629_c0
rxn01636_c0	rxn01636_c0
rxn01637_c0	rxn01637_c0
rxn01643_c0	rxn01643_c0
rxn01644_c0	rxn01644_c0
rxn01646_c0	rxn01646_c0
rxn01647_c0	rxn01647_c0
rxn01648_c0	rxn01648_c0
rxn01649_c0	rxn01649_c0
rxn01653_c0	rxn01653_c0
rxn01664_c0	rxn01664_c0
rxn01670_c0	rxn01670_c0
rxn01673_c0	rxn01673_c0
rxn01674_c0	rxn01674_c0
rxn01678_c0	rxn01678_c0
rxn01679_c0	rxn01679_c0
rxn01682_c0	rxn01682_c0
rxn01705_c0	rxn01705_c0
rxn01706_c0	rxn01706_c0
rxn01709_c0	rxn01709_c0
rxn01739_c0	rxn01739_c0
rxn01740_c0	rxn01740_c0
rxn01761_c0	rxn01761_c0
rxn01790_c0	rxn01790_c0
rxn01791_c0	rxn01791_c0
rxn01799_c0	rxn01799_c0
rxn01800_c0	rxn01800_c0
rxn01816_c0	rxn01816_c0
rxn01834_c0	rxn01834_c0
rxn01843_c0	rxn01843_c0
rxn01859_c0	rxn01859_c0
rxn01870_c0	rxn01870_c0
rxn01871_c0	rxn01871_c0
rxn01879_c0	rxn01879_c0
rxn01917_c0	rxn01917_c0
rxn01925_c0	rxn01925_c0
rxn01951_c0	rxn01951_c0
rxn01961_c0	rxn01961_c0
rxn01964_c0	rxn01964_c0
rxn01966_c0	rxn01966_c0
rxn01967_c0	rxn01967_c0
rxn01972_c0	rxn01972_c0
rxn01974_c0	rxn01974_c0
rxn01975_c0	rxn01975_c0
rxn01977_c0	rxn01977_c0
rxn01985_c0	rxn01985_c0
rxn01986_c0	rxn01986_c0
rxn02005_c0	rxn02005_c0
rxn02007_c0	rxn02007_c0
rxn02008_c0	rxn02008_c0
rxn02011_c0	rxn02011_c0
rxn02046_c0	rxn02046_c0
rxn02056_c0	rxn02056_c0
rxn02113_c0	rxn02113_c0
rxn02155_c0	rxn02155_c0
rxn02159_c0	rxn02159_c0
rxn02160_c0	rxn02160_c0
rxn02161_c0	rxn02161_c0
rxn02175_c0	rxn02175_c0
rxn02177_c0	rxn02177_c0
rxn02185_c0	rxn02185_c0
rxn02186_c0	rxn02186_c0
rxn02187_c0	rxn02187_c0
rxn02200_c0	rxn02200_c0
rxn02201_c0	rxn02201_c0
rxn02212_c0	rxn02212_c0
rxn02213_c0	rxn02213_c0
rxn02222_c0	rxn02222_c0
rxn02264_c0	rxn02264_c0
rxn02275_c0	rxn02275_c0
rxn02285_c0	rxn02285_c0
rxn02286_c0	rxn02286_c0
rxn02287_c0	rxn02287_c0
rxn02288_c0	rxn02288_c0
rxn02302_c0	rxn02302_c0
rxn02303_c0	rxn02303_c0
rxn02304_c0	rxn02304_c0
rxn02305_c0	rxn02305_c0
rxn02314_c0	rxn02314_c0
rxn02320_c0	rxn02320_c0
rxn02322_c0	rxn02322_c0
rxn02339_c0	rxn02339_c0
rxn02341_c0	rxn02341_c0
rxn02342_c0	rxn02342_c0
rxn02356_c0	rxn02356_c0
rxn02358_c0	rxn02358_c0
rxn02373_c0	rxn02373_c0
rxn02374_c0	rxn02374_c0
rxn02380_c0	rxn02380_c0
rxn02400_c0	rxn02400_c0
rxn02402_c0	rxn02402_c0
rxn02465_c0	rxn02465_c0
rxn02473_c0	rxn02473_c0
rxn02474_c0	rxn02474_c0
rxn02475_c0	rxn02475_c0
rxn02476_c0	rxn02476_c0
rxn02503_c0	rxn02503_c0
rxn02504_c0	rxn02504_c0
rxn02507_c0	rxn02507_c0
rxn02508_c0	rxn02508_c0
rxn02527_c0	rxn02527_c0
rxn02666_c0	rxn02666_c0
rxn02680_c0	rxn02680_c0
rxn02774_c0	rxn02774_c0
rxn02775_c0	rxn02775_c0
rxn02788_c0	rxn02788_c0
rxn02789_c0	rxn02789_c0
rxn02804_c0	rxn02804_c0
rxn02811_c0	rxn02811_c0
rxn02831_c0	rxn02831_c0
rxn02832_c0	rxn02832_c0
rxn02834_c0	rxn02834_c0
rxn02835_c0	rxn02835_c0
rxn02895_c0	rxn02895_c0
rxn02897_c0	rxn02897_c0
rxn02898_c0	rxn02898_c0
rxn02914_c0	rxn02914_c0
rxn02916_c0	rxn02916_c0
rxn02929_c0	rxn02929_c0
rxn02937_c0	rxn02937_c0
rxn02938_c0	rxn02938_c0
rxn02988_c0	rxn02988_c0
rxn03004_c0	rxn03004_c0
rxn03012_c0	rxn03012_c0
rxn03030_c0	rxn03030_c0
rxn03052_c0	rxn03052_c0
rxn03062_c0	rxn03062_c0
rxn03068_c0	rxn03068_c0
rxn03075_c0	rxn03075_c0
rxn03080_c0	rxn03080_c0
rxn03084_c0	rxn03084_c0
rxn03086_c0	rxn03086_c0
rxn03108_c0	rxn03108_c0
rxn03135_c0	rxn03135_c0
rxn03136_c0	rxn03136_c0
rxn03137_c0	rxn03137_c0
rxn03147_c0	rxn03147_c0
rxn03150_c0	rxn03150_c0
rxn03164_c0	rxn03164_c0
rxn03167_c0	rxn03167_c0
rxn03174_c0	rxn03174_c0
rxn03175_c0	rxn03175_c0
rxn03194_c0	rxn03194_c0
rxn03243_c0	rxn03243_c0
rxn03248_c0	rxn03248_c0
rxn03384_c0	rxn03384_c0
rxn03393_c0	rxn03393_c0
rxn03395_c0	rxn03395_c0
rxn03397_c0	rxn03397_c0
rxn03406_c0	rxn03406_c0
rxn03407_c0	rxn03407_c0
rxn03408_c0	rxn03408_c0
rxn03409_c0	rxn03409_c0
rxn03419_c0	rxn03419_c0
rxn03421_c0	rxn03421_c0
rxn03435_c0	rxn03435_c0
rxn03436_c0	rxn03436_c0
rxn03437_c0	rxn03437_c0
rxn03445_c0	rxn03445_c0
rxn03446_c0	rxn03446_c0
rxn03481_c0	rxn03481_c0
rxn03482_c0	rxn03482_c0
rxn03491_c0	rxn03491_c0
rxn03492_c0	rxn03492_c0
rxn03512_c0	rxn03512_c0
rxn03513_c0	rxn03513_c0
rxn03514_c0	rxn03514_c0
rxn03535_c0	rxn03535_c0
rxn03536_c0	rxn03536_c0
rxn03537_c0	rxn03537_c0
rxn03538_c0	rxn03538_c0
rxn03638_c0	rxn03638_c0
rxn03839_c0	rxn03839_c0
rxn03841_c0	rxn03841_c0
rxn03843_c0	rxn03843_c0
rxn03852_c0	rxn03852_c0
rxn03856_c0	rxn03856_c0
rxn03869_c0	rxn03869_c0
rxn03886_c0	rxn03886_c0
rxn03891_c0	rxn03891_c0
rxn03892_c0	rxn03892_c0
rxn03893_c0	rxn03893_c0
rxn03901_c0	rxn03901_c0
rxn03903_c0	rxn03903_c0
rxn03904_c0	rxn03904_c0
rxn03907_c0	rxn03907_c0
rxn03908_c0	rxn03908_c0
rxn03909_c0	rxn03909_c0
rxn03910_c0	rxn03910_c0
rxn03931_c0	rxn03931_c0
rxn03932_c0	rxn03932_c0
rxn03933_c0	rxn03933_c0
rxn03958_c0	rxn03958_c0
rxn03974_c0	rxn03974_c0
rxn03975_c0	rxn03975_c0
rxn04045_c0	rxn04045_c0
rxn04046_c0	rxn04046_c0
rxn04047_c0	rxn04047_c0
rxn04048_c0	rxn04048_c0
rxn04050_c0	rxn04050_c0
rxn04052_c0	rxn04052_c0
rxn04113_c0	rxn04113_c0
rxn04132_c0	rxn04132_c0
rxn04133_c0	rxn04133_c0
rxn04139_c0	rxn04139_c0
rxn04308_c0	rxn04308_c0
rxn04385_c0	rxn04385_c0
rxn04386_c0	rxn04386_c0
rxn04456_c0	rxn04456_c0
rxn04457_c0	rxn04457_c0
rxn04674_c0	rxn04674_c0
rxn04713_c0	rxn04713_c0
rxn04794_c0	rxn04794_c0
rxn04954_c0	rxn04954_c0
rxn04996_c0	rxn04996_c0
rxn05024_c0	rxn05024_c0
rxn05029_c0	rxn05029_c0
rxn05039_c0	rxn05039_c0
rxn05040_c0	rxn05040_c0
rxn05064_c0	rxn05064_c0
rxn05108_c0	rxn05108_c0
rxn05116_c0	rxn05116_c0
rxn05144_c0	rxn05144_c0
rxn05145_c0	rxn05145_c0
rxn05147_c0	rxn05147_c0
rxn05149_c0	rxn05149_c0
rxn05150_c0	rxn05150_c0
rxn05159_c0	rxn05159_c0
rxn05163_c0	rxn05163_c0
rxn05170_c0	rxn05170_c0
rxn05173_c0	rxn05173_c0
rxn05175_c0	rxn05175_c0
rxn05180_c0	rxn05180_c0
rxn05181_c0	rxn05181_c0
rxn05183_c0	rxn05183_c0
rxn05184_c0	rxn05184_c0
rxn05187_c0	rxn05187_c0
rxn05192_c0	rxn05192_c0
rxn05193_c0	rxn05193_c0
rxn05195_c0	rxn05195_c0
rxn05197_c0	rxn05197_c0
rxn05201_c0	rxn05201_c0
rxn05202_c0	rxn05202_c0
rxn05209_c0	rxn05209_c0
rxn05219_c0	rxn05219_c0
rxn05223_c0	rxn05223_c0
rxn05226_c0	rxn05226_c0
rxn05229_c0	rxn05229_c0
rxn05231_c0	rxn05231_c0
rxn05232_c0	rxn05232_c0
rxn05233_c0	rxn05233_c0
rxn05234_c0	rxn05234_c0
rxn05235_c0	rxn05235_c0
rxn05236_c0	rxn05236_c0
rxn05287_c0	rxn05287_c0
rxn05289_c0	rxn05289_c0
rxn05293_c0	rxn05293_c0
rxn05307_c0	rxn05307_c0
rxn05312_c0	rxn05312_c0
rxn05315_c0	rxn05315_c0
rxn05319_c0	rxn05319_c0
rxn05322_c0	rxn05322_c0
rxn05323_c0	rxn05323_c0
rxn05324_c0	rxn05324_c0
rxn05325_c0	rxn05325_c0
rxn05326_c0	rxn05326_c0
rxn05327_c0	rxn05327_c0
rxn05328_c0	rxn05328_c0
rxn05336_c0	rxn05336_c0
rxn05337_c0	rxn05337_c0
rxn05338_c0	rxn05338_c0
rxn05339_c0	rxn05339_c0
rxn05340_c0	rxn05340_c0
rxn05341_c0	rxn05341_c0
rxn05342_c0	rxn05342_c0
rxn05343_c0	rxn05343_c0
rxn05344_c0	rxn05344_c0
rxn05345_c0	rxn05345_c0
rxn05346_c0	rxn05346_c0
rxn05347_c0	rxn05347_c0
rxn05348_c0	rxn05348_c0
rxn05349_c0	rxn05349_c0
rxn05350_c0	rxn05350_c0
rxn05351_c0	rxn05351_c0
rxn05352_c0	rxn05352_c0
rxn05353_c0	rxn05353_c0
rxn05354_c0	rxn05354_c0
rxn05355_c0	rxn05355_c0
rxn05356_c0	rxn05356_c0
rxn05357_c0	rxn05357_c0
rxn05358_c0	rxn05358_c0
rxn05359_c0	rxn05359_c0
rxn05360_c0	rxn05360_c0
rxn05361_c0	rxn05361_c0
rxn05362_c0	rxn05362_c0
rxn05363_c0	rxn05363_c0
rxn05364_c0	rxn05364_c0
rxn05365_c0	rxn05365_c0
rxn05366_c0	rxn05366_c0
rxn05367_c0	rxn05367_c0
rxn05368_c0	rxn05368_c0
rxn05369_c0	rxn05369_c0
rxn05370_c0	rxn05370_c0
rxn05371_c0	rxn05371_c0
rxn05372_c0	rxn05372_c0
rxn05373_c0	rxn05373_c0
rxn05374_c0	rxn05374_c0
rxn05375_c0	rxn05375_c0
rxn05376_c0	rxn05376_c0
rxn05377_c0	rxn05377_c0
rxn05378_c0	rxn05378_c0
rxn05379_c0	rxn05379_c0
rxn05380_c0	rxn05380_c0
rxn05381_c0	rxn05381_c0
rxn05382_c0	rxn05382_c0
rxn05383_c0	rxn05383_c0
rxn05384_c0	rxn05384_c0
rxn05385_c0	rxn05385_c0
rxn05386_c0	rxn05386_c0
rxn05387_c0	rxn05387_c0
rxn05388_c0	rxn05388_c0
rxn05389_c0	rxn05389_c0
rxn05390_c0	rxn05390_c0
rxn05391_c0	rxn05391_c0
rxn05392_c0	rxn05392_c0
rxn05393_c0	rxn05393_c0
rxn05394_c0	rxn05394_c0
rxn05395_c0	rxn05395_c0
rxn05396_c0	rxn05396_c0
rxn05397_c0	rxn05397_c0
rxn05398_c0	rxn05398_c0
rxn05399_c0	rxn05399_c0
rxn05400_c0	rxn05400_c0
rxn05401_c0	rxn05401_c0
rxn05402_c0	rxn05402_c0
rxn05403_c0	rxn05403_c0
rxn05404_c0	rxn05404_c0
rxn05405_c0	rxn05405_c0
rxn05406_c0	rxn05406_c0
rxn05407_c0	rxn05407_c0
rxn05408_c0	rxn05408_c0
rxn05409_c0	rxn05409_c0
rxn05410_c0	rxn05410_c0
rxn05412_c0	rxn05412_c0
rxn05413_c0	rxn05413_c0
rxn05414_c0	rxn05414_c0
rxn05416_c0	rxn05416_c0
rxn05417_c0	rxn05417_c0
rxn05418_c0	rxn05418_c0
rxn05420_c0	rxn05420_c0
rxn05421_c0	rxn05421_c0
rxn05422_c0	rxn05422_c0
rxn05424_c0	rxn05424_c0
rxn05425_c0	rxn05425_c0
rxn05426_c0	rxn05426_c0
rxn05428_c0	rxn05428_c0
rxn05429_c0	rxn05429_c0
rxn05430_c0	rxn05430_c0
rxn05432_c0	rxn05432_c0
rxn05433_c0	rxn05433_c0
rxn05434_c0	rxn05434_c0
rxn05435_c0	rxn05435_c0
rxn05436_c0	rxn05436_c0
rxn05437_c0	rxn05437_c0
rxn05438_c0	rxn05438_c0
rxn05439_c0	rxn05439_c0
rxn05440_c0	rxn05440_c0
rxn05441_c0	rxn05441_c0
rxn05442_c0	rxn05442_c0
rxn05443_c0	rxn05443_c0
rxn05444_c0	rxn05444_c0
rxn05445_c0	rxn05445_c0
rxn05446_c0	rxn05446_c0
rxn05447_c0	rxn05447_c0
rxn05448_c0	rxn05448_c0
rxn05449_c0	rxn05449_c0
rxn05450_c0	rxn05450_c0
rxn05451_c0	rxn05451_c0
rxn05452_c0	rxn05452_c0
rxn05453_c0	rxn05453_c0
rxn05454_c0	rxn05454_c0
rxn05455_c0	rxn05455_c0
rxn05456_c0	rxn05456_c0
rxn05457_c0	rxn05457_c0
rxn05458_c0	rxn05458_c0
rxn05459_c0	rxn05459_c0
rxn05460_c0	rxn05460_c0
rxn05461_c0	rxn05461_c0
rxn05462_c0	rxn05462_c0
rxn05463_c0	rxn05463_c0
rxn05464_c0	rxn05464_c0
rxn05465_c0	rxn05465_c0
rxn05466_c0	rxn05466_c0
rxn05467_c0	rxn05467_c0
rxn05468_c0	rxn05468_c0
rxn05485_c0	rxn05485_c0
rxn05494_c0	rxn05494_c0
rxn05501_c0	rxn05501_c0
rxn05504_c0	rxn05504_c0
rxn05505_c0	rxn05505_c0
rxn05506_c0	rxn05506_c0
rxn05507_c0	rxn05507_c0
rxn05514_c0	rxn05514_c0
rxn05515_c0	rxn05515_c0
rxn05516_c0	rxn05516_c0
rxn05517_c0	rxn05517_c0
rxn05518_c0	rxn05518_c0
rxn05527_c0	rxn05527_c0
rxn05528_c0	rxn05528_c0
rxn05533_c0	rxn05533_c0
rxn05534_c0	rxn05534_c0
rxn05535_c0	rxn05535_c0
rxn05536_c0	rxn05536_c0
rxn05537_c0	rxn05537_c0
rxn05538_c0	rxn05538_c0
rxn05539_c0	rxn05539_c0
rxn05540_c0	rxn05540_c0
rxn05541_c0	rxn05541_c0
rxn05542_c0	rxn05542_c0
rxn05543_c0	rxn05543_c0
rxn05544_c0	rxn05544_c0
rxn05545_c0	rxn05545_c0
rxn05546_c0	rxn05546_c0
rxn05547_c0	rxn05547_c0
rxn05551_c0	rxn05551_c0
rxn05555_c0	rxn05555_c0
rxn05559_c0	rxn05559_c0
rxn05560_c0	rxn05560_c0
rxn05567_c0	rxn05567_c0
rxn05569_c0	rxn05569_c0
rxn05579_c0	rxn05579_c0
rxn05581_c0	rxn05581_c0
rxn05582_c0	rxn05582_c0
rxn05596_c0	rxn05596_c0
rxn05607_c0	rxn05607_c0
rxn05608_c0	rxn05608_c0
rxn05610_c0	rxn05610_c0
rxn05613_c0	rxn05613_c0
rxn05614_c0	rxn05614_c0
rxn05616_c0	rxn05616_c0
rxn05617_c0	rxn05617_c0
rxn05618_c0	rxn05618_c0
rxn05625_c0	rxn05625_c0
rxn05638_c0	rxn05638_c0
rxn05645_c0	rxn05645_c0
rxn05647_c0	rxn05647_c0
rxn05649_c0	rxn05649_c0
rxn05651_c0	rxn05651_c0
rxn05655_c0	rxn05655_c0
rxn05667_c0	rxn05667_c0
rxn05682_c0	rxn05682_c0
rxn05733_c0	rxn05733_c0
rxn05746_c0	rxn05746_c0
rxn05938_c0	rxn05938_c0
rxn05957_c0	rxn05957_c0
rxn05958_c0	rxn05958_c0
rxn06023_c0	rxn06023_c0
rxn06075_c0	rxn06075_c0
rxn06076_c0	rxn06076_c0
rxn06077_c0	rxn06077_c0
rxn06078_c0	rxn06078_c0
rxn06335_c0	rxn06335_c0
rxn06377_c0	rxn06377_c0
rxn06493_c0	rxn06493_c0
rxn06510_c0	rxn06510_c0
rxn06586_c0	rxn06586_c0
rxn06591_c0	rxn06591_c0
rxn06600_c0	rxn06600_c0
rxn06672_c0	rxn06672_c0
rxn06673_c0	rxn06673_c0
rxn06937_c0	rxn06937_c0
rxn06979_c0	rxn06979_c0
rxn07430_c0	rxn07430_c0
rxn07431_c0	rxn07431_c0
rxn07432_c0	rxn07432_c0
rxn07433_c0	rxn07433_c0
rxn07434_c0	rxn07434_c0
rxn07435_c0	rxn07435_c0
rxn07438_c0	rxn07438_c0
rxn07584_c0	rxn07584_c0
rxn07586_c0	rxn07586_c0
rxn07587_c0	rxn07587_c0
rxn07588_c0	rxn07588_c0
rxn07589_c0	rxn07589_c0
rxn08025_c0	rxn08025_c0
rxn08040_c0	rxn08040_c0
rxn08083_c0	rxn08083_c0
rxn08084_c0	rxn08084_c0
rxn08085_c0	rxn08085_c0
rxn08086_c0	rxn08086_c0
rxn08087_c0	rxn08087_c0
rxn08088_c0	rxn08088_c0
rxn08089_c0	rxn08089_c0
rxn08131_c0	rxn08131_c0
rxn08194_c0	rxn08194_c0
rxn08291_c0	rxn08291_c0
rxn08299_c0	rxn08299_c0
rxn08306_c0	rxn08306_c0
rxn08307_c0	rxn08307_c0
rxn08308_c0	rxn08308_c0
rxn08309_c0	rxn08309_c0
rxn08310_c0	rxn08310_c0
rxn08311_c0	rxn08311_c0
rxn08312_c0	rxn08312_c0
rxn08333_c0	rxn08333_c0
rxn08335_c0	rxn08335_c0
rxn08336_c0	rxn08336_c0
rxn08352_c0	rxn08352_c0
rxn08527_c0	rxn08527_c0
rxn08528_c0	rxn08528_c0
rxn08546_c0	rxn08546_c0
rxn08547_c0	rxn08547_c0
rxn08548_c0	rxn08548_c0
rxn08549_c0	rxn08549_c0
rxn08550_c0	rxn08550_c0
rxn08551_c0	rxn08551_c0
rxn08552_c0	rxn08552_c0
rxn08556_c0	rxn08556_c0
rxn08557_c0	rxn08557_c0
rxn08558_c0	rxn08558_c0
rxn08669_c0	rxn08669_c0
rxn08756_c0	rxn08756_c0
rxn08792_c0	rxn08792_c0
rxn08793_c0	rxn08793_c0
rxn08796_c0	rxn08796_c0
rxn08797_c0	rxn08797_c0
rxn08798_c0	rxn08798_c0
rxn08799_c0	rxn08799_c0
rxn08800_c0	rxn08800_c0
rxn08801_c0	rxn08801_c0
rxn08802_c0	rxn08802_c0
rxn08803_c0	rxn08803_c0
rxn08804_c0	rxn08804_c0
rxn08805_c0	rxn08805_c0
rxn08806_c0	rxn08806_c0
rxn08807_c0	rxn08807_c0
rxn08808_c0	rxn08808_c0
rxn08809_c0	rxn08809_c0
rxn08810_c0	rxn08810_c0
rxn08811_c0	rxn08811_c0
rxn08812_c0	rxn08812_c0
rxn08813_c0	rxn08813_c0
rxn08814_c0	rxn08814_c0
rxn08815_c0	rxn08815_c0
rxn08816_c0	rxn08816_c0
rxn08817_c0	rxn08817_c0
rxn08818_c0	rxn08818_c0
rxn08819_c0	rxn08819_c0
rxn08820_c0	rxn08820_c0
rxn08821_c0	rxn08821_c0
rxn08822_c0	rxn08822_c0
rxn08823_c0	rxn08823_c0
rxn08838_c0	rxn08838_c0
rxn08839_c0	rxn08839_c0
rxn08840_c0	rxn08840_c0
rxn08841_c0	rxn08841_c0
rxn08842_c0	rxn08842_c0
rxn08843_c0	rxn08843_c0
rxn08844_c0	rxn08844_c0
rxn08845_c0	rxn08845_c0
rxn08846_c0	rxn08846_c0
rxn08847_c0	rxn08847_c0
rxn08848_c0	rxn08848_c0
rxn08849_c0	rxn08849_c0
rxn08850_c0	rxn08850_c0
rxn08851_c0	rxn08851_c0
rxn08933_c0	rxn08933_c0
rxn08934_c0	rxn08934_c0
rxn08935_c0	rxn08935_c0
rxn08936_c0	rxn08936_c0
rxn08971_c0	rxn08971_c0
rxn08975_c0	rxn08975_c0
rxn08976_c0	rxn08976_c0
rxn09106_c0	rxn09106_c0
rxn09108_c0	rxn09108_c0
rxn09109_c0	rxn09109_c0
rxn09110_c0	rxn09110_c0
rxn09111_c0	rxn09111_c0
rxn09112_c0	rxn09112_c0
rxn09113_c0	rxn09113_c0
rxn09114_c0	rxn09114_c0
rxn09135_c0	rxn09135_c0
rxn09167_c0	rxn09167_c0
rxn09177_c0	rxn09177_c0
rxn09264_c0	rxn09264_c0
rxn09265_c0	rxn09265_c0
rxn09272_c0	rxn09272_c0
rxn09296_c0	rxn09296_c0
rxn09310_c0	rxn09310_c0
rxn09562_c0	rxn09562_c0
rxn09657_c0	rxn09657_c0
rxn09674_c0	rxn09674_c0
rxn09944_c0	rxn09944_c0
rxn09978_c0	rxn09978_c0
rxn09979_c0	rxn09979_c0
rxn09989_c0	rxn09989_c0
rxn09992_c0	rxn09992_c0
rxn10042_c0	rxn10042_c0
rxn10046_c0	rxn10046_c0
rxn10052_c0	rxn10052_c0
rxn10060_c0	rxn10060_c0
rxn10094_c0	rxn10094_c0
rxn10113_c0	rxn10113_c0
rxn10118_c0	rxn10118_c0
rxn10131_c0	rxn10131_c0
rxn10136_c0	rxn10136_c0
rxn10147_c0	rxn10147_c0
rxn10168_c0	rxn10168_c0
rxn10174_c0	rxn10174_c0
rxn10184_c0	rxn10184_c0
rxn10191_c0	rxn10191_c0
rxn10192_c0	rxn10192_c0
rxn10193_c0	rxn10193_c0
rxn10194_c0	rxn10194_c0
rxn10195_c0	rxn10195_c0
rxn10196_c0	rxn10196_c0
rxn10197_c0	rxn10197_c0
rxn10199_c0	rxn10199_c0
rxn10202_c0	rxn10202_c0
rxn10203_c0	rxn10203_c0
rxn10204_c0	rxn10204_c0
rxn10205_c0	rxn10205_c0
rxn10206_c0	rxn10206_c0
rxn10207_c0	rxn10207_c0
rxn10208_c0	rxn10208_c0
rxn10209_c0	rxn10209_c0
rxn10210_c0	rxn10210_c0
rxn10211_c0	rxn10211_c0
rxn10212_c0	rxn10212_c0
rxn10213_c0	rxn10213_c0
rxn10214_c0	rxn10214_c0
rxn10215_c0	rxn10215_c0
rxn10216_c0	rxn10216_c0
rxn10217_c0	rxn10217_c0
rxn10218_c0	rxn10218_c0
rxn10219_c0	rxn10219_c0
rxn10220_c0	rxn10220_c0
rxn10221_c0	rxn10221_c0
rxn10222_c0	rxn10222_c0
rxn10223_c0	rxn10223_c0
rxn10224_c0	rxn10224_c0
rxn10225_c0	rxn10225_c0
rxn10226_c0	rxn10226_c0
rxn10227_c0	rxn10227_c0
rxn10232_c0	rxn10232_c0
rxn10233_c0	rxn10233_c0
rxn10253_c0	rxn10253_c0
rxn10254_c0	rxn10254_c0
rxn10259_c0	rxn10259_c0
rxn10260_c0	rxn10260_c0
rxn10261_c0	rxn10261_c0
rxn10262_c0	rxn10262_c0
rxn10263_c0	rxn10263_c0
rxn10264_c0	rxn10264_c0
rxn10265_c0	rxn10265_c0
rxn10266_c0	rxn10266_c0
rxn10273_c0	rxn10273_c0
rxn10274_c0	rxn10274_c0
rxn10275_c0	rxn10275_c0
rxn10282_c0	rxn10282_c0
rxn10283_c0	rxn10283_c0
rxn10284_c0	rxn10284_c0
rxn10291_c0	rxn10291_c0
rxn10292_c0	rxn10292_c0
rxn10293_c0	rxn10293_c0
rxn10300_c0	rxn10300_c0
rxn10301_c0	rxn10301_c0
rxn10302_c0	rxn10302_c0
rxn10307_c0	rxn10307_c0
rxn10308_c0	rxn10308_c0
rxn10309_c0	rxn10309_c0
rxn10310_c0	rxn10310_c0
rxn10311_c0	rxn10311_c0
rxn10312_c0	rxn10312_c0
rxn10313_c0	rxn10313_c0
rxn10314_c0	rxn10314_c0
rxn10315_c0	rxn10315_c0
rxn10316_c0	rxn10316_c0
rxn10317_c0	rxn10317_c0
rxn10318_c0	rxn10318_c0
rxn10319_c0	rxn10319_c0
rxn10320_c0	rxn10320_c0
rxn10321_c0	rxn10321_c0
rxn10322_c0	rxn10322_c0
rxn10323_c0	rxn10323_c0
rxn10324_c0	rxn10324_c0
rxn10334_c0	rxn10334_c0
rxn10335_c0	rxn10335_c0
rxn10336_c0	rxn10336_c0
rxn10337_c0	rxn10337_c0
rxn10338_c0	rxn10338_c0
rxn10339_c0	rxn10339_c0
rxn10340_c0	rxn10340_c0
rxn10341_c0	rxn10341_c0
rxn10342_c0	rxn10342_c0
rxn10343_c0	rxn10343_c0
rxn10344_c0	rxn10344_c0
rxn10473_c0	rxn10473_c0
rxn10474_c0	rxn10474_c0
rxn10481_c0	rxn10481_c0
rxn10571_c0	rxn10571_c0
rxn10663_c0	rxn10663_c0
rxn10806_c0	rxn10806_c0
rxn10945_c0	rxn10945_c0
rxn11268_c0	rxn11268_c0
rxn11544_c0	rxn11544_c0
rxn11702_c0	rxn11702_c0
rxn11703_c0	rxn11703_c0
rxn11944_c0	rxn11944_c0
rxn11946_c0	rxn11946_c0
rxn12008_c0	rxn12008_c0
rxn12146_c0	rxn12146_c0
rxn12147_c0	rxn12147_c0
rxn12224_c0	rxn12224_c0
rxn12225_c0	rxn12225_c0
rxn12376_c0	rxn12376_c0
rxn12510_c0	rxn12510_c0
rxn12512_c0	rxn12512_c0
rxn12633_c0	rxn12633_c0
rxn12634_c0	rxn12634_c0
rxn12635_c0	rxn12635_c0
rxn12636_c0	rxn12636_c0
rxn12637_c0	rxn12637_c0
rxn12638_c0	rxn12638_c0
rxn12639_c0	rxn12639_c0
rxn12640_c0	rxn12640_c0
rxn12641_c0	rxn12641_c0
rxn12642_c0	rxn12642_c0
rxn12643_c0	rxn12643_c0
rxn12644_c0	rxn12644_c0
rxn12645_c0	rxn12645_c0
rxn12646_c0	rxn12646_c0
rxn12844_c0	rxn12844_c0
rxn12845_c0	rxn12845_c0
rxn12846_c0	rxn12846_c0
rxn12847_c0	rxn12847_c0
rxn12848_c0	rxn12848_c0
rxn12849_c0	rxn12849_c0
rxn12850_c0	rxn12850_c0
rxn12851_c0	rxn12851_c0
rxn13085_c0	rxn13085_c0
rxn13782_c0	rxn13782_c0
rxn13783_c0	rxn13783_c0
rxn13784_c0	rxn13784_c0
rxn13838_c0	rxn13838_c0
rxn13839_c0
rxn13840_c0
rxn13841_c0
rxn13842_c0
rxn13843_c0
rxn13844_c0
rxn13845_c0
rxn13846_c0
rxn13847_c0
rxn13848_c0
rxn13849_c0
rxn13850_c0
rxn13851_c0
rxn13852_c0
rxn13853_c0
rxn13854_c0
rxn13855_c0
rxn13856_c0
rxn13857_c0
rxn13858_c0
rxn13859_c0
rxn13860_c0
rxn13861_c0
rxn13862_c0
rxn13863_c0
rxn13864_c0
rxn13865_c0
rxn13866_c0
rxn13867_c0
rxn13868_c0
rxn13869_c0
rxn13870_c0
rxn13871_c0
rxn13872_c0
rxn13873_c0
rxn13874_c0
rxn13875_c0
rxn13876_c0
rxn13877_c0
rxn13878_c0
rxn13879_c0
rxn13880_c0
rxn13881_c0
rxn13882_c0
rxn13883_c0
rxn13884_c0
rxn13885_c0
rxn13886_c0
rxn13887_c0
rxn13888_c0
rxn13889_c0
rxn13890_c0
rxn13891_c0
rxn13892_c0
rxn13893_c0
rxn13894_c0
rxn13895_c0
rxn13896_c0
rxn13897_c0
rxn13898_c0
rxn13899_c0
rxn13900_c0
rxn13901_c0
rxn13902_c0
rxn13903_c0
rxn13904_c0
rxn13905_c0
rxn13906_c0
rxn13907_c0
rxn13908_c0
rxn13909_c0
rxn13910_c0
rxn13911_c0
rxn13912_c0
rxn13913_c0
rxn13914_c0
rxn13915_c0
rxn13916_c0
rxn13917_c0
rxn13918_c0
rxn13919_c0
rxn13920_c0

## Sheet: J2031 Base
Reaction
biomass0
EX_cpd00001_e0
EX_cpd00007_e0
EX_cpd00009_e0
EX_cpd00011_e0
EX_cpd00012_e0
EX_cpd00013_e0
EX_cpd00023_e0
EX_cpd00027_e0
EX_cpd00030_e0
EX_cpd00033_e0
EX_cpd00034_e0
EX_cpd00039_e0
EX_cpd00047_e0
EX_cpd00048_e0
EX_cpd00051_e0
EX_cpd00054_e0
EX_cpd00058_e0
EX_cpd00060_e0
EX_cpd00063_e0
EX_cpd00064_e0
EX_cpd00067_e0
EX_cpd00073_e0
EX_cpd00075_e0
EX_cpd00076_e0
EX_cpd00082_e0
EX_cpd00092_e0
EX_cpd00098_e0
EX_cpd00099_e0
EX_cpd00100_e0
EX_cpd00104_e0
EX_cpd00117_e0
EX_cpd00118_e0
EX_cpd00122_e0
EX_cpd00129_e0
EX_cpd00138_e0
EX_cpd00149_e0
EX_cpd00158_e0
EX_cpd00162_e0
EX_cpd00179_e0
EX_cpd00205_e0
EX_cpd00220_e0
EX_cpd00224_e0
EX_cpd00226_e0
EX_cpd00254_e0
EX_cpd00264_e0
EX_cpd00266_e0
EX_cpd00276_e0
EX_cpd00281_e0
EX_cpd00305_e0
EX_cpd00307_e0
EX_cpd00309_e0
EX_cpd00314_e0
EX_cpd00423_e0
EX_cpd00531_e0
EX_cpd00540_e0
EX_cpd00550_e0
EX_cpd00588_e0
EX_cpd00635_e0
EX_cpd00637_e0
EX_cpd00681_e0
EX_cpd00794_e0
EX_cpd00971_e0
EX_cpd01012_e0
EX_cpd01017_e0
EX_cpd01030_e0
EX_cpd01048_e0
EX_cpd01092_e0
EX_cpd01171_e0
EX_cpd01262_e0
EX_cpd01329_e0
EX_cpd01914_e0
EX_cpd03424_e0
EX_cpd03696_e0
EX_cpd04097_e0
EX_cpd04098_e0
EX_cpd08305_e0
EX_cpd08306_e0
EX_cpd08636_c0
EX_cpd10515_e0
EX_cpd10516_e0
EX_cpd11416_c0
EX_cpd11576_e0
EX_cpd11580_e0
EX_cpd11581_e0
EX_cpd11582_e0
EX_cpd11583_e0
EX_cpd11584_e0
EX_cpd11585_e0
EX_cpd11586_e0
EX_cpd11587_e0
EX_cpd11588_e0
EX_cpd11589_e0
EX_cpd11590_e0
EX_cpd11591_e0
EX_cpd11592_e0
EX_cpd11593_e0
EX_cpd11597_e0
EX_cpd15378_e0
EX_cpd15603_e0
EX_cpd15604_e0
EX_cpd15605_e0
EX_cpd15606_e0
rxn00001_c0
rxn00006_c0
rxn00011_c0
rxn00020_c0
rxn00022_c0
rxn00029_c0
rxn00048_c0
rxn00056_c0
rxn00058_c0
rxn00060_c0
rxn00062_c0
rxn00074_c0
rxn00077_c0
rxn00085_c0
rxn00086_c0
rxn00097_c0
rxn00100_c0
rxn00114_c0
rxn00117_c0
rxn00122_c0
rxn00125_c0
rxn00126_c0
rxn00132_c0
rxn00137_c0
rxn00138_c0
rxn00139_c0
rxn00141_c0
rxn00145_c0
rxn00148_c0
rxn00151_c0
rxn00157_c0
rxn00159_c0
rxn00165_c0
rxn00171_c0
rxn00173_c0
rxn00178_c0
rxn00179_c0
rxn00184_c0
rxn00187_c0
rxn00192_c0
rxn00193_c0
rxn00194_c0
rxn00199_c0
rxn00206_c0
rxn00208_c0
rxn00209_c0
rxn00213_c0
rxn00214_c0
rxn00216_c0
rxn00222_c0
rxn00224_c0
rxn00225_c0
rxn00231_c0
rxn00237_c0
rxn00239_c0
rxn00256_c0
rxn00260_c0
rxn00262_c0
rxn00278_c0
rxn00283_c0
rxn00288_c0
rxn00292_c0
rxn00293_c0
rxn00295_c0
rxn00297_c0
rxn00299_c0
rxn00300_c0
rxn00302_c0
rxn00303_c0
rxn00313_c0
rxn00322_c0
rxn00324_c0
rxn00336_c0
rxn00337_c0
rxn00338_c0
rxn00342_c0
rxn00346_c0
rxn00351_c0
rxn00363_c0
rxn00364_c0
rxn00365_c0
rxn00368_c0
rxn00369_c0
rxn00371_c0
rxn00378_c0
rxn00392_c0
rxn00395_c0
rxn00405_c0
rxn00409_c0
rxn00410_c0
rxn00412_c0
rxn00414_c0
rxn00420_c0
rxn00423_c0
rxn00440_c0
rxn00459_c0
rxn00461_c0
rxn00469_c0
rxn00470_c0
rxn00474_c0
rxn00493_c0
rxn00499_c0
rxn00501_c0
rxn00512_c0
rxn00515_c0
rxn00527_c0
rxn00539_c0
rxn00543_c0
rxn00545_c0
rxn00547_c0
rxn00549_c0
rxn00552_c0
rxn00555_c0
rxn00558_c0
rxn00559_c0
rxn00566_c0
rxn00575_c0
rxn00604_c0
rxn00606_c0
rxn00608_c0
rxn00611_c0
rxn00612_c0
rxn00615_c0
rxn00616_c0
rxn00621_c0
rxn00623_c0
rxn00646_c0
rxn00649_c0
rxn00650_c0
rxn00670_c0
rxn00671_c0
rxn00676_c0
rxn00686_c0
rxn00690_c0
rxn00692_c0
rxn00693_c0
rxn00703_c0
rxn00707_c0
rxn00708_c0
rxn00709_c0
rxn00710_c0
rxn00711_c0
rxn00712_c0
rxn00713_c0
rxn00715_c0
rxn00726_c0
rxn00727_c0
rxn00737_c0
rxn00745_c0
rxn00747_c0
rxn00748_c0
rxn00758_c0
rxn00762_c0
rxn00763_c0
rxn00770_c0
rxn00775_c0
rxn00776_c0
rxn00777_c0
rxn00778_c0
rxn00781_c0
rxn00784_c0
rxn00785_c0
rxn00786_c0
rxn00787_c0
rxn00789_c0
rxn00790_c0
rxn00791_c0
rxn00799_c0
rxn00800_c0
rxn00802_c0
rxn00806_c0
rxn00829_c0
rxn00830_c0
rxn00831_c0
rxn00832_c0
rxn00834_c0
rxn00838_c0
rxn00839_c0
rxn00849_c0
rxn00851_c0
rxn00863_c0
rxn00874_c0
rxn00875_c0
rxn00879_c0
rxn00881_c0
rxn00882_c0
rxn00883_c0
rxn00898_c0
rxn00902_c0
rxn00903_c0
rxn00907_c0
rxn00910_c0
rxn00912_c0
rxn00913_c0
rxn00917_c0
rxn00926_c0
rxn00929_c0
rxn00931_c0
rxn00938_c0
rxn00950_c0
rxn00952_c0
rxn00966_c0
rxn00973_c0
rxn00979_c0
rxn00985_c0
rxn00990_c0
rxn01000_c0
rxn01011_c0
rxn01013_c0
rxn01018_c0
rxn01019_c0
rxn01029_c0
rxn01069_c0
rxn01073_c0
rxn01100_c0
rxn01101_c0
rxn01102_c0
rxn01106_c0
rxn01115_c0
rxn01116_c0
rxn01127_c0
rxn01128_c0
rxn01129_c0
rxn01132_c0
rxn01133_c0
rxn01138_c0
rxn01143_c0
rxn01145_c0
rxn01169_c0
rxn01171_c0
rxn01200_c0
rxn01208_c0
rxn01211_c0
rxn01213_c0
rxn01217_c0
rxn01218_c0
rxn01219_c0
rxn01236_c0
rxn01241_c0
rxn01255_c0
rxn01256_c0
rxn01257_c0
rxn01258_c0
rxn01259_c0
rxn01265_c0
rxn01268_c0
rxn01269_c0
rxn01270_c0
rxn01274_c0
rxn01275_c0
rxn01280_c0
rxn01281_c0
rxn01291_c0
rxn01300_c0
rxn01301_c0
rxn01302_c0
rxn01303_c0
rxn01329_c0
rxn01331_c0
rxn01332_c0
rxn01333_c0
rxn01334_c0
rxn01343_c0
rxn01353_c0
rxn01358_c0
rxn01360_c0
rxn01362_c0
rxn01366_c0
rxn01368_c0
rxn01370_c0
rxn01387_c0
rxn01390_c0
rxn01434_c0
rxn01444_c0
rxn01445_c0
rxn01446_c0
rxn01454_c0
rxn01465_c0
rxn01466_c0
rxn01476_c0
rxn01484_c0
rxn01485_c0
rxn01486_c0
rxn01492_c0
rxn01506_c0
rxn01507_c0
rxn01508_c0
rxn01509_c0
rxn01510_c0
rxn01512_c0
rxn01513_c0
rxn01515_c0
rxn01516_c0
rxn01518_c0
rxn01519_c0
rxn01520_c0
rxn01521_c0
rxn01538_c0
rxn01544_c0
rxn01548_c0
rxn01575_c0
rxn01602_c0
rxn01603_c0
rxn01607_c0
rxn01621_c0
rxn01629_c0
rxn01636_c0
rxn01637_c0
rxn01643_c0
rxn01644_c0
rxn01646_c0
rxn01647_c0
rxn01648_c0
rxn01649_c0
rxn01653_c0
rxn01664_c0
rxn01670_c0
rxn01673_c0
rxn01674_c0
rxn01675_c0
rxn01678_c0
rxn01679_c0
rxn01682_c0
rxn01705_c0
rxn01706_c0
rxn01709_c0
rxn01739_c0
rxn01740_c0
rxn01761_c0
rxn01790_c0
rxn01791_c0
rxn01799_c0
rxn01800_c0
rxn01834_c0
rxn01843_c0
rxn01859_c0
rxn01870_c0
rxn01871_c0
rxn01879_c0
rxn01917_c0
rxn01925_c0
rxn01951_c0
rxn01961_c0
rxn01964_c0
rxn01966_c0
rxn01967_c0
rxn01972_c0
rxn01974_c0
rxn01975_c0
rxn01977_c0
rxn01985_c0
rxn01986_c0
rxn01997_c0
rxn02000_c0
rxn02003_c0
rxn02005_c0
rxn02007_c0
rxn02008_c0
rxn02011_c0
rxn02046_c0
rxn02056_c0
rxn02113_c0
rxn02155_c0
rxn02159_c0
rxn02160_c0
rxn02161_c0
rxn02175_c0
rxn02177_c0
rxn02185_c0
rxn02186_c0
rxn02187_c0
rxn02200_c0
rxn02212_c0
rxn02213_c0
rxn02222_c0
rxn02264_c0
rxn02275_c0
rxn02285_c0
rxn02286_c0
rxn02287_c0
rxn02288_c0
rxn02303_c0
rxn02304_c0
rxn02305_c0
rxn02314_c0
rxn02320_c0
rxn02322_c0
rxn02339_c0
rxn02341_c0
rxn02342_c0
rxn02356_c0
rxn02358_c0
rxn02373_c0
rxn02374_c0
rxn02380_c0
rxn02400_c0
rxn02402_c0
rxn02465_c0
rxn02473_c0
rxn02474_c0
rxn02475_c0
rxn02476_c0
rxn02484_c0
rxn02503_c0
rxn02504_c0
rxn02507_c0
rxn02508_c0
rxn02527_c0
rxn02666_c0
rxn02680_c0
rxn02774_c0
rxn02775_c0
rxn02788_c0
rxn02789_c0
rxn02804_c0
rxn02811_c0
rxn02831_c0
rxn02832_c0
rxn02834_c0
rxn02835_c0
rxn02895_c0
rxn02897_c0
rxn02898_c0
rxn02914_c0
rxn02916_c0
rxn02929_c0
rxn02937_c0
rxn02938_c0
rxn02988_c0
rxn03004_c0
rxn03012_c0
rxn03030_c0
rxn03062_c0
rxn03068_c0
rxn03075_c0
rxn03080_c0
rxn03084_c0
rxn03086_c0
rxn03108_c0
rxn03135_c0
rxn03136_c0
rxn03137_c0
rxn03147_c0
rxn03150_c0
rxn03164_c0
rxn03167_c0
rxn03174_c0
rxn03175_c0
rxn03194_c0
rxn03243_c0
rxn03248_c0
rxn03384_c0
rxn03393_c0
rxn03395_c0
rxn03397_c0
rxn03406_c0
rxn03407_c0
rxn03408_c0
rxn03409_c0
rxn03419_c0
rxn03421_c0
rxn03435_c0
rxn03436_c0
rxn03437_c0
rxn03445_c0
rxn03446_c0
rxn03481_c0
rxn03482_c0
rxn03491_c0
rxn03492_c0
rxn03512_c0
rxn03513_c0
rxn03514_c0
rxn03535_c0
rxn03537_c0
rxn03538_c0
rxn03638_c0
rxn03839_c0
rxn03841_c0
rxn03843_c0
rxn03852_c0
rxn03856_c0
rxn03869_c0
rxn03886_c0
rxn03891_c0
rxn03892_c0
rxn03893_c0
rxn03901_c0
rxn03903_c0
rxn03904_c0
rxn03907_c0
rxn03908_c0
rxn03909_c0
rxn03910_c0
rxn03931_c0
rxn03932_c0
rxn03933_c0
rxn03958_c0
rxn03974_c0
rxn03975_c0
rxn04045_c0
rxn04046_c0
rxn04047_c0
rxn04048_c0
rxn04050_c0
rxn04052_c0
rxn04113_c0
rxn04132_c0
rxn04133_c0
rxn04139_c0
rxn04308_c0
rxn04385_c0
rxn04386_c0
rxn04413_c0
rxn04456_c0
rxn04457_c0
rxn04674_c0
rxn04713_c0
rxn04794_c0
rxn04954_c0
rxn04996_c0
rxn05024_c0
rxn05029_c0
rxn05039_c0
rxn05040_c0
rxn05064_c0
rxn05108_c0
rxn05116_c0
rxn05144_c0
rxn05145_c0
rxn05147_c0
rxn05149_c0
rxn05150_c0
rxn05159_c0
rxn05163_c0
rxn05170_c0
rxn05173_c0
rxn05175_c0
rxn05180_c0
rxn05181_c0
rxn05183_c0
rxn05184_c0
rxn05187_c0
rxn05192_c0
rxn05193_c0
rxn05195_c0
rxn05197_c0
rxn05201_c0
rxn05202_c0
rxn05209_c0
rxn05219_c0
rxn05223_c0
rxn05226_c0
rxn05229_c0
rxn05231_c0
rxn05232_c0
rxn05233_c0
rxn05234_c0
rxn05235_c0
rxn05236_c0
rxn05287_c0
rxn05289_c0
rxn05292_c0
rxn05293_c0
rxn05307_c0
rxn05312_c0
rxn05315_c0
rxn05319_c0
rxn05322_c0
rxn05323_c0
rxn05324_c0
rxn05325_c0
rxn05326_c0
rxn05327_c0
rxn05328_c0
rxn05336_c0
rxn05337_c0
rxn05338_c0
rxn05339_c0
rxn05340_c0
rxn05341_c0
rxn05342_c0
rxn05343_c0
rxn05344_c0
rxn05345_c0
rxn05346_c0
rxn05347_c0
rxn05348_c0
rxn05349_c0
rxn05350_c0
rxn05351_c0
rxn05352_c0
rxn05353_c0
rxn05354_c0
rxn05355_c0
rxn05356_c0
rxn05357_c0
rxn05358_c0
rxn05359_c0
rxn05360_c0
rxn05361_c0
rxn05362_c0
rxn05363_c0
rxn05364_c0
rxn05365_c0
rxn05366_c0
rxn05367_c0
rxn05368_c0
rxn05369_c0
rxn05370_c0
rxn05371_c0
rxn05372_c0
rxn05373_c0
rxn05374_c0
rxn05375_c0
rxn05376_c0
rxn05377_c0
rxn05378_c0
rxn05379_c0
rxn05380_c0
rxn05381_c0
rxn05382_c0
rxn05383_c0
rxn05384_c0
rxn05385_c0
rxn05386_c0
rxn05387_c0
rxn05388_c0
rxn05389_c0
rxn05390_c0
rxn05391_c0
rxn05392_c0
rxn05393_c0
rxn05394_c0
rxn05395_c0
rxn05396_c0
rxn05397_c0
rxn05398_c0
rxn05399_c0
rxn05400_c0
rxn05401_c0
rxn05402_c0
rxn05403_c0
rxn05404_c0
rxn05405_c0
rxn05406_c0
rxn05407_c0
rxn05408_c0
rxn05409_c0
rxn05410_c0
rxn05412_c0
rxn05413_c0
rxn05414_c0
rxn05416_c0
rxn05417_c0
rxn05418_c0
rxn05420_c0
rxn05421_c0
rxn05422_c0
rxn05424_c0
rxn05425_c0
rxn05426_c0
rxn05428_c0
rxn05429_c0
rxn05430_c0
rxn05432_c0
rxn05433_c0
rxn05434_c0
rxn05435_c0
rxn05436_c0
rxn05437_c0
rxn05438_c0
rxn05439_c0
rxn05440_c0
rxn05441_c0
rxn05442_c0
rxn05443_c0
rxn05444_c0
rxn05445_c0
rxn05446_c0
rxn05447_c0
rxn05448_c0
rxn05449_c0
rxn05450_c0
rxn05451_c0
rxn05452_c0
rxn05453_c0
rxn05454_c0
rxn05455_c0
rxn05456_c0
rxn05457_c0
rxn05458_c0
rxn05459_c0
rxn05460_c0
rxn05461_c0
rxn05462_c0
rxn05463_c0
rxn05464_c0
rxn05465_c0
rxn05466_c0
rxn05467_c0
rxn05468_c0
rxn05485_c0
rxn05494_c0
rxn05501_c0
rxn05504_c0
rxn05505_c0
rxn05506_c0
rxn05507_c0
rxn05514_c0
rxn05515_c0
rxn05516_c0
rxn05517_c0
rxn05518_c0
rxn05527_c0
rxn05528_c0
rxn05533_c0
rxn05534_c0
rxn05535_c0
rxn05536_c0
rxn05537_c0
rxn05538_c0
rxn05539_c0
rxn05540_c0
rxn05541_c0
rxn05542_c0
rxn05543_c0
rxn05544_c0
rxn05545_c0
rxn05546_c0
rxn05547_c0
rxn05551_c0
rxn05555_c0
rxn05559_c0
rxn05560_c0
rxn05567_c0
rxn05569_c0
rxn05579_c0
rxn05581_c0
rxn05582_c0
rxn05596_c0
rxn05607_c0
rxn05608_c0
rxn05610_c0
rxn05613_c0
rxn05614_c0
rxn05616_c0
rxn05617_c0
rxn05618_c0
rxn05625_c0
rxn05638_c0
rxn05645_c0
rxn05647_c0
rxn05649_c0
rxn05651_c0
rxn05655_c0
rxn05667_c0
rxn05682_c0
rxn05733_c0
rxn05746_c0
rxn05938_c0
rxn05957_c0
rxn05958_c0
rxn06023_c0
rxn06075_c0
rxn06076_c0
rxn06077_c0
rxn06078_c0
rxn06335_c0
rxn06377_c0
rxn06493_c0
rxn06510_c0
rxn06586_c0
rxn06591_c0
rxn06600_c0
rxn06672_c0
rxn06673_c0
rxn06937_c0
rxn06979_c0
rxn07430_c0
rxn07431_c0
rxn07432_c0
rxn07433_c0
rxn07434_c0
rxn07435_c0
rxn07438_c0
rxn07584_c0
rxn07586_c0
rxn07587_c0
rxn07588_c0
rxn07589_c0
rxn08025_c0
rxn08040_c0
rxn08083_c0
rxn08084_c0
rxn08085_c0
rxn08086_c0
rxn08087_c0
rxn08088_c0
rxn08089_c0
rxn08131_c0
rxn08194_c0
rxn08291_c0
rxn08299_c0
rxn08306_c0
rxn08307_c0
rxn08308_c0
rxn08309_c0
rxn08310_c0
rxn08311_c0
rxn08312_c0
rxn08333_c0
rxn08335_c0
rxn08336_c0
rxn08352_c0
rxn08527_c0
rxn08528_c0
rxn08546_c0
rxn08547_c0
rxn08548_c0
rxn08549_c0
rxn08550_c0
rxn08551_c0
rxn08552_c0
rxn08556_c0
rxn08557_c0
rxn08558_c0
rxn08669_c0
rxn08756_c0
rxn08792_c0
rxn08793_c0
rxn08796_c0
rxn08797_c0
rxn08798_c0
rxn08799_c0
rxn08800_c0
rxn08801_c0
rxn08802_c0
rxn08803_c0
rxn08804_c0
rxn08805_c0
rxn08806_c0
rxn08807_c0
rxn08808_c0
rxn08809_c0
rxn08810_c0
rxn08811_c0
rxn08812_c0
rxn08813_c0
rxn08814_c0
rxn08815_c0
rxn08816_c0
rxn08817_c0
rxn08818_c0
rxn08819_c0
rxn08820_c0
rxn08821_c0
rxn08822_c0
rxn08823_c0
rxn08838_c0
rxn08839_c0
rxn08840_c0
rxn08841_c0
rxn08842_c0
rxn08843_c0
rxn08844_c0
rxn08845_c0
rxn08846_c0
rxn08847_c0
rxn08848_c0
rxn08849_c0
rxn08850_c0
rxn08851_c0
rxn08933_c0
rxn08934_c0
rxn08935_c0
rxn08936_c0
rxn08971_c0
rxn08975_c0
rxn08976_c0
rxn09106_c0
rxn09108_c0
rxn09109_c0
rxn09110_c0
rxn09111_c0
rxn09112_c0
rxn09113_c0
rxn09114_c0
rxn09135_c0
rxn09167_c0
rxn09177_c0
rxn09264_c0
rxn09265_c0
rxn09272_c0
rxn09296_c0
rxn09310_c0
rxn09562_c0
rxn09657_c0
rxn09674_c0
rxn09944_c0
rxn09978_c0
rxn09979_c0
rxn09989_c0
rxn09992_c0
rxn09997_c0
rxn10042_c0
rxn10046_c0
rxn10052_c0
rxn10060_c0
rxn10094_c0
rxn10113_c0
rxn10118_c0
rxn10131_c0
rxn10136_c0
rxn10147_c0
rxn10168_c0
rxn10174_c0
rxn10184_c0
rxn10191_c0
rxn10192_c0
rxn10193_c0
rxn10194_c0
rxn10195_c0
rxn10196_c0
rxn10197_c0
rxn10199_c0
rxn10202_c0
rxn10203_c0
rxn10204_c0
rxn10205_c0
rxn10206_c0
rxn10207_c0
rxn10208_c0
rxn10209_c0
rxn10210_c0
rxn10211_c0
rxn10212_c0
rxn10213_c0
rxn10214_c0
rxn10215_c0
rxn10216_c0
rxn10217_c0
rxn10218_c0
rxn10219_c0
rxn10220_c0
rxn10221_c0
rxn10222_c0
rxn10223_c0
rxn10224_c0
rxn10225_c0
rxn10226_c0
rxn10227_c0
rxn10232_c0
rxn10233_c0
rxn10253_c0
rxn10254_c0
rxn10259_c0
rxn10260_c0
rxn10261_c0
rxn10262_c0
rxn10263_c0
rxn10264_c0
rxn10265_c0
rxn10266_c0
rxn10273_c0
rxn10274_c0
rxn10275_c0
rxn10282_c0
rxn10283_c0
rxn10284_c0
rxn10291_c0
rxn10292_c0
rxn10293_c0
rxn10300_c0
rxn10301_c0
rxn10302_c0
rxn10307_c0
rxn10308_c0
rxn10309_c0
rxn10310_c0
rxn10311_c0
rxn10312_c0
rxn10313_c0
rxn10314_c0
rxn10315_c0
rxn10316_c0
rxn10317_c0
rxn10318_c0
rxn10319_c0
rxn10320_c0
rxn10321_c0
rxn10322_c0
rxn10323_c0
rxn10324_c0
rxn10334_c0
rxn10335_c0
rxn10336_c0
rxn10337_c0
rxn10338_c0
rxn10339_c0
rxn10340_c0
rxn10341_c0
rxn10342_c0
rxn10343_c0
rxn10344_c0
rxn10473_c0
rxn10474_c0
rxn10481_c0
rxn10571_c0
rxn10663_c0
rxn10806_c0
rxn10945_c0
rxn11268_c0
rxn11544_c0
rxn11702_c0
rxn11703_c0
rxn11946_c0
rxn12008_c0
rxn12146_c0
rxn12147_c0
rxn12224_c0
rxn12225_c0
rxn12376_c0
rxn12510_c0
rxn12512_c0
rxn12633_c0
rxn12634_c0
rxn12635_c0
rxn12636_c0
rxn12637_c0
rxn12638_c0
rxn12639_c0
rxn12640_c0
rxn12641_c0
rxn12642_c0
rxn12643_c0
rxn12644_c0
rxn12645_c0
rxn12646_c0
rxn12844_c0
rxn12845_c0
rxn12846_c0
rxn12847_c0
rxn12848_c0
rxn12849_c0
rxn12850_c0
rxn12851_c0
rxn13085_c0
rxn13782_c0
rxn13783_c0
rxn13784_c0
rxn13838_c0

## Sheet: J2031 Final
Reaction
biomass0
EX_cpd00001_e0
EX_cpd00007_e0
EX_cpd00009_e0
EX_cpd00011_e0
EX_cpd00012_e0
EX_cpd00013_e0
EX_cpd00018_e0
EX_cpd00020_e0
EX_cpd00023_e0
EX_cpd00027_e0
EX_cpd00029_e0
EX_cpd00030_e0
EX_cpd00033_e0
EX_cpd00034_e0
EX_cpd00035_e0
EX_cpd00036_e0
EX_cpd00039_e0
EX_cpd00040_e0
EX_cpd00041_e0
EX_cpd00042_e0
EX_cpd00046_e0
EX_cpd00047_e0
EX_cpd00048_e0
EX_cpd00051_e0
EX_cpd00053_e0
EX_cpd00054_e0
EX_cpd00058_e0
EX_cpd00060_e0
EX_cpd00061_e0
EX_cpd00063_e0
EX_cpd00064_e0
EX_cpd00065_e0
EX_cpd00066_e0
EX_cpd00067_e0
EX_cpd00069_e0
EX_cpd00072_e0
EX_cpd00073_e0
EX_cpd00075_e0
EX_cpd00076_e0
EX_cpd00079_e0
EX_cpd00080_e0
EX_cpd00082_e0
EX_cpd00084_e0
EX_cpd00089_e0
EX_cpd00091_e0
EX_cpd00092_e0
EX_cpd00094_e0
EX_cpd00098_e0
EX_cpd00099_e0
EX_cpd00100_e0
EX_cpd00104_e0
EX_cpd00106_e0
EX_cpd00107_e0
EX_cpd00117_e0
EX_cpd00118_e0
EX_cpd00119_e0
EX_cpd00122_e0
EX_cpd00126_e0
EX_cpd00128_e0
EX_cpd00129_e0
EX_cpd00130_e0
EX_cpd00132_e0
EX_cpd00136_e0
EX_cpd00137_e0
EX_cpd00138_e0
EX_cpd00139_e0
EX_cpd00141_e0
EX_cpd00142_e0
EX_cpd00146_e0
EX_cpd00149_e0
EX_cpd00152_e0
EX_cpd00156_e0
EX_cpd00157_e0
EX_cpd00158_e0
EX_cpd00159_e0
EX_cpd00161_e0
EX_cpd00162_e0
EX_cpd00169_e0
EX_cpd00179_e0
EX_cpd00182_e0
EX_cpd00184_e0
EX_cpd00186_e0
EX_cpd00196_e0
EX_cpd00205_e0
EX_cpd00207_e0
EX_cpd00211_e0
EX_cpd00213_e0
EX_cpd00214_e0
EX_cpd00220_e0
EX_cpd00222_e0
EX_cpd00224_e0
EX_cpd00226_e0
EX_cpd00227_e0
EX_cpd00235_e0
EX_cpd00246_e0
EX_cpd00249_e0
EX_cpd00254_e0
EX_cpd00264_e0
EX_cpd00266_e0
EX_cpd00268_e0
EX_cpd00274_e0
EX_cpd00276_e0
EX_cpd00281_e0
EX_cpd00284_e0
EX_cpd00288_e0
EX_cpd00305_e0
EX_cpd00307_e0
EX_cpd00309_e0
EX_cpd00311_e0
EX_cpd00314_e0
EX_cpd00322_e0
EX_cpd00361_e0
EX_cpd00367_e0
EX_cpd00396_e0
EX_cpd00417_e0
EX_cpd00421_e0
EX_cpd00423_e0
EX_cpd00424_e0
EX_cpd00438_e0
EX_cpd00453_e0
EX_cpd00477_e0
EX_cpd00482_e0
EX_cpd00485_e0
EX_cpd00492_e0
EX_cpd00531_e0
EX_cpd00540_e0
EX_cpd00550_e0
EX_cpd00588_e0
EX_cpd00635_e0
EX_cpd00637_e0
EX_cpd00681_e0
EX_cpd00738_e0
EX_cpd00794_e0
EX_cpd00851_e0
EX_cpd00971_e0
EX_cpd01012_e0
EX_cpd01017_e0
EX_cpd01030_e0
EX_cpd01048_e0
EX_cpd01092_e0
EX_cpd01171_e0
EX_cpd01217_e0
EX_cpd01262_e0
EX_cpd01329_e0
EX_cpd01399_e0
EX_cpd01665_e0
EX_cpd01914_e0
EX_cpd03424_e0
EX_cpd03696_e0
EX_cpd03734_e0
EX_cpd04097_e0
EX_cpd04098_e0
EX_cpd08305_e0
EX_cpd08306_e0
EX_cpd08636_c0
EX_cpd08928_e0
EX_cpd10515_e0
EX_cpd10516_e0
EX_cpd11416_c0
EX_cpd11576_e0
EX_cpd11580_e0
EX_cpd11581_e0
EX_cpd11582_e0
EX_cpd11583_e0
EX_cpd11584_e0
EX_cpd11585_e0
EX_cpd11586_e0
EX_cpd11587_e0
EX_cpd11588_e0
EX_cpd11589_e0
EX_cpd11590_e0
EX_cpd11591_e0
EX_cpd11592_e0
EX_cpd11593_e0
EX_cpd11594_e0
EX_cpd11597_e0
EX_cpd15378_e0
EX_cpd15584_e0
EX_cpd15585_e0
EX_cpd15603_e0
EX_cpd15604_e0
EX_cpd15605_e0
EX_cpd15606_e0
rxn00001_c0
rxn00006_c0
rxn00011_c0
rxn00020_c0
rxn00022_c0
rxn00029_c0
rxn00048_c0
rxn00056_c0
rxn00058_c0
rxn00060_c0
rxn00062_c0
rxn00074_c0
rxn00077_c0
rxn00085_c0
rxn00086_c0
rxn00097_c0
rxn00100_c0
rxn00114_c0
rxn00117_c0
rxn00122_c0
rxn00125_c0
rxn00126_c0
rxn00132_c0
rxn00137_c0
rxn00138_c0
rxn00139_c0
rxn00141_c0
rxn00145_c0
rxn00148_c0
rxn00151_c0
rxn00157_c0
rxn00159_c0
rxn00165_c0
rxn00171_c0
rxn00173_c0
rxn00178_c0
rxn00179_c0
rxn00184_c0
rxn00187_c0
rxn00192_c0
rxn00193_c0
rxn00194_c0
rxn00199_c0
rxn00206_c0
rxn00208_c0
rxn00209_c0
rxn00213_c0
rxn00214_c0
rxn00216_c0
rxn00222_c0
rxn00224_c0
rxn00225_c0
rxn00231_c0
rxn00237_c0
rxn00239_c0
rxn00256_c0
rxn00257_c0
rxn00260_c0
rxn00262_c0
rxn00278_c0
rxn00283_c0
rxn00288_c0
rxn00292_c0
rxn00293_c0
rxn00295_c0
rxn00297_c0
rxn00299_c0
rxn00300_c0
rxn00302_c0
rxn00303_c0
rxn00313_c0
rxn00322_c0
rxn00324_c0
rxn00336_c0
rxn00337_c0
rxn00338_c0
rxn00342_c0
rxn00346_c0
rxn00351_c0
rxn00363_c0
rxn00364_c0
rxn00365_c0
rxn00368_c0
rxn00369_c0
rxn00371_c0
rxn00378_c0
rxn00392_c0
rxn00395_c0
rxn00405_c0
rxn00409_c0
rxn00410_c0
rxn00412_c0
rxn00414_c0
rxn00420_c0
rxn00423_c0
rxn00440_c0
rxn00459_c0
rxn00461_c0
rxn00469_c0
rxn00470_c0
rxn00474_c0
rxn00493_c0
rxn00499_c0
rxn00501_c0
rxn00512_c0
rxn00515_c0
rxn00527_c0
rxn00539_c0
rxn00543_c0
rxn00545_c0
rxn00547_c0
rxn00549_c0
rxn00552_c0
rxn00555_c0
rxn00558_c0
rxn00559_c0
rxn00566_c0
rxn00575_c0
rxn00604_c0
rxn00606_c0
rxn00608_c0
rxn00611_c0
rxn00612_c0
rxn00615_c0
rxn00616_c0
rxn00621_c0
rxn00623_c0
rxn00646_c0
rxn00649_c0
rxn00650_c0
rxn00670_c0
rxn00671_c0
rxn00676_c0
rxn00686_c0
rxn00690_c0
rxn00692_c0
rxn00693_c0
rxn00703_c0
rxn00707_c0
rxn00708_c0
rxn00709_c0
rxn00710_c0
rxn00711_c0
rxn00712_c0
rxn00713_c0
rxn00715_c0
rxn00726_c0
rxn00727_c0
rxn00737_c0
rxn00745_c0
rxn00747_c0
rxn00748_c0
rxn00758_c0
rxn00762_c0
rxn00763_c0
rxn00770_c0
rxn00775_c0
rxn00776_c0
rxn00777_c0
rxn00778_c0
rxn00781_c0
rxn00784_c0
rxn00785_c0
rxn00786_c0
rxn00787_c0
rxn00789_c0
rxn00790_c0
rxn00791_c0
rxn00799_c0
rxn00800_c0
rxn00802_c0
rxn00806_c0
rxn00829_c0
rxn00830_c0
rxn00831_c0
rxn00832_c0
rxn00834_c0
rxn00838_c0
rxn00839_c0
rxn00849_c0
rxn00851_c0
rxn00863_c0
rxn00874_c0
rxn00875_c0
rxn00879_c0
rxn00881_c0
rxn00882_c0
rxn00883_c0
rxn00898_c0
rxn00902_c0
rxn00903_c0
rxn00907_c0
rxn00910_c0
rxn00912_c0
rxn00913_c0
rxn00917_c0
rxn00926_c0
rxn00929_c0
rxn00931_c0
rxn00938_c0
rxn00950_c0
rxn00952_c0
rxn00966_c0
rxn00973_c0
rxn00979_c0
rxn00985_c0
rxn00990_c0
rxn01000_c0
rxn01011_c0
rxn01013_c0
rxn01018_c0
rxn01019_c0
rxn01029_c0
rxn01069_c0
rxn01073_c0
rxn01100_c0
rxn01101_c0
rxn01102_c0
rxn01106_c0
rxn01115_c0
rxn01116_c0
rxn01127_c0
rxn01128_c0
rxn01129_c0
rxn01132_c0
rxn01133_c0
rxn01138_c0
rxn01143_c0
rxn01145_c0
rxn01169_c0
rxn01171_c0
rxn01200_c0
rxn01208_c0
rxn01211_c0
rxn01213_c0
rxn01217_c0
rxn01218_c0
rxn01219_c0
rxn01236_c0
rxn01241_c0
rxn01255_c0
rxn01256_c0
rxn01257_c0
rxn01258_c0
rxn01259_c0
rxn01265_c0
rxn01268_c0
rxn01269_c0
rxn01270_c0
rxn01274_c0
rxn01275_c0
rxn01280_c0
rxn01281_c0
rxn01291_c0
rxn01300_c0
rxn01301_c0
rxn01302_c0
rxn01303_c0
rxn01329_c0
rxn01331_c0
rxn01332_c0
rxn01333_c0
rxn01334_c0
rxn01343_c0
rxn01353_c0
rxn01358_c0
rxn01360_c0
rxn01362_c0
rxn01366_c0
rxn01368_c0
rxn01370_c0
rxn01387_c0
rxn01390_c0
rxn01434_c0
rxn01444_c0
rxn01445_c0
rxn01446_c0
rxn01454_c0
rxn01465_c0
rxn01466_c0
rxn01476_c0
rxn01484_c0
rxn01485_c0
rxn01486_c0
rxn01492_c0
rxn01506_c0
rxn01507_c0
rxn01508_c0
rxn01509_c0
rxn01510_c0
rxn01512_c0
rxn01513_c0
rxn01515_c0
rxn01516_c0
rxn01518_c0
rxn01519_c0
rxn01520_c0
rxn01521_c0
rxn01538_c0
rxn01544_c0
rxn01548_c0
rxn01575_c0
rxn01602_c0
rxn01603_c0
rxn01607_c0
rxn01615_c0
rxn01621_c0
rxn01629_c0
rxn01636_c0
rxn01637_c0
rxn01643_c0
rxn01644_c0
rxn01646_c0
rxn01647_c0
rxn01648_c0
rxn01649_c0
rxn01653_c0
rxn01664_c0
rxn01670_c0
rxn01673_c0
rxn01674_c0
rxn01675_c0
rxn01678_c0
rxn01679_c0
rxn01682_c0
rxn01705_c0
rxn01706_c0
rxn01709_c0
rxn01739_c0
rxn01740_c0
rxn01761_c0
rxn01790_c0
rxn01791_c0
rxn01799_c0
rxn01800_c0
rxn01834_c0
rxn01843_c0
rxn01859_c0
rxn01870_c0
rxn01871_c0
rxn01879_c0
rxn01917_c0
rxn01925_c0
rxn01951_c0
rxn01961_c0
rxn01964_c0
rxn01966_c0
rxn01967_c0
rxn01972_c0
rxn01974_c0
rxn01975_c0
rxn01977_c0
rxn01985_c0
rxn01986_c0
rxn01997_c0
rxn02000_c0
rxn02003_c0
rxn02005_c0
rxn02007_c0
rxn02008_c0
rxn02011_c0
rxn02046_c0
rxn02056_c0
rxn02113_c0
rxn02155_c0
rxn02159_c0
rxn02160_c0
rxn02161_c0
rxn02175_c0
rxn02177_c0
rxn02185_c0
rxn02186_c0
rxn02187_c0
rxn02200_c0
rxn02212_c0
rxn02213_c0
rxn02222_c0
rxn02264_c0
rxn02275_c0
rxn02285_c0
rxn02286_c0
rxn02287_c0
rxn02288_c0
rxn02303_c0
rxn02304_c0
rxn02305_c0
rxn02314_c0
rxn02320_c0
rxn02322_c0
rxn02339_c0
rxn02341_c0
rxn02342_c0
rxn02356_c0
rxn02358_c0
rxn02373_c0
rxn02374_c0
rxn02380_c0
rxn02400_c0
rxn02402_c0
rxn02465_c0
rxn02473_c0
rxn02474_c0
rxn02475_c0
rxn02476_c0
rxn02484_c0
rxn02503_c0
rxn02504_c0
rxn02507_c0
rxn02508_c0
rxn02527_c0
rxn02666_c0
rxn02680_c0
rxn02774_c0
rxn02775_c0
rxn02788_c0
rxn02789_c0
rxn02804_c0
rxn02811_c0
rxn02831_c0
rxn02832_c0
rxn02834_c0
rxn02835_c0
rxn02895_c0
rxn02897_c0
rxn02898_c0
rxn02914_c0
rxn02916_c0
rxn02929_c0
rxn02937_c0
rxn02938_c0
rxn02988_c0
rxn03004_c0
rxn03012_c0
rxn03030_c0
rxn03062_c0
rxn03068_c0
rxn03075_c0
rxn03080_c0
rxn03084_c0
rxn03086_c0
rxn03108_c0
rxn03135_c0
rxn03136_c0
rxn03137_c0
rxn03147_c0
rxn03150_c0
rxn03164_c0
rxn03167_c0
rxn03174_c0
rxn03175_c0
rxn03194_c0
rxn03243_c0
rxn03248_c0
rxn03384_c0
rxn03393_c0
rxn03395_c0
rxn03397_c0
rxn03406_c0
rxn03407_c0
rxn03408_c0
rxn03409_c0
rxn03419_c0
rxn03421_c0
rxn03435_c0
rxn03436_c0
rxn03437_c0
rxn03445_c0
rxn03446_c0
rxn03481_c0
rxn03482_c0
rxn03491_c0
rxn03492_c0
rxn03512_c0
rxn03513_c0
rxn03514_c0
rxn03535_c0
rxn03537_c0
rxn03538_c0
rxn03638_c0
rxn03839_c0
rxn03841_c0
rxn03843_c0
rxn03852_c0
rxn03856_c0
rxn03869_c0
rxn03886_c0
rxn03891_c0
rxn03892_c0
rxn03893_c0
rxn03901_c0
rxn03903_c0
rxn03904_c0
rxn03907_c0
rxn03908_c0
rxn03909_c0
rxn03910_c0
rxn03931_c0
rxn03932_c0
rxn03933_c0
rxn03958_c0
rxn03974_c0
rxn03975_c0
rxn04045_c0
rxn04046_c0
rxn04047_c0
rxn04048_c0
rxn04050_c0
rxn04052_c0
rxn04113_c0
rxn04132_c0
rxn04133_c0
rxn04139_c0
rxn04308_c0
rxn04385_c0
rxn04386_c0
rxn04413_c0
rxn04456_c0
rxn04457_c0
rxn04674_c0
rxn04713_c0
rxn04794_c0
rxn04954_c0
rxn04996_c0
rxn05024_c0
rxn05029_c0
rxn05039_c0
rxn05040_c0
rxn05064_c0
rxn05108_c0
rxn05116_c0
rxn05144_c0
rxn05145_c0
rxn05147_c0
rxn05149_c0
rxn05150_c0
rxn05159_c0
rxn05163_c0
rxn05170_c0
rxn05173_c0
rxn05175_c0
rxn05180_c0
rxn05181_c0
rxn05183_c0
rxn05184_c0
rxn05187_c0
rxn05192_c0
rxn05193_c0
rxn05195_c0
rxn05197_c0
rxn05201_c0
rxn05202_c0
rxn05209_c0
rxn05219_c0
rxn05223_c0
rxn05226_c0
rxn05229_c0
rxn05231_c0
rxn05232_c0
rxn05233_c0
rxn05234_c0
rxn05235_c0
rxn05236_c0
rxn05287_c0
rxn05289_c0
rxn05292_c0
rxn05293_c0
rxn05307_c0
rxn05312_c0
rxn05315_c0
rxn05319_c0
rxn05322_c0
rxn05323_c0
rxn05324_c0
rxn05325_c0
rxn05326_c0
rxn05327_c0
rxn05328_c0
rxn05336_c0
rxn05337_c0
rxn05338_c0
rxn05339_c0
rxn05340_c0
rxn05341_c0
rxn05342_c0
rxn05343_c0
rxn05344_c0
rxn05345_c0
rxn05346_c0
rxn05347_c0
rxn05348_c0
rxn05349_c0
rxn05350_c0
rxn05351_c0
rxn05352_c0
rxn05353_c0
rxn05354_c0
rxn05355_c0
rxn05356_c0
rxn05357_c0
rxn05358_c0
rxn05359_c0
rxn05360_c0
rxn05361_c0
rxn05362_c0
rxn05363_c0
rxn05364_c0
rxn05365_c0
rxn05366_c0
rxn05367_c0
rxn05368_c0
rxn05369_c0
rxn05370_c0
rxn05371_c0
rxn05372_c0
rxn05373_c0
rxn05374_c0
rxn05375_c0
rxn05376_c0
rxn05377_c0
rxn05378_c0
rxn05379_c0
rxn05380_c0
rxn05381_c0
rxn05382_c0
rxn05383_c0
rxn05384_c0
rxn05385_c0
rxn05386_c0
rxn05387_c0
rxn05388_c0
rxn05389_c0
rxn05390_c0
rxn05391_c0
rxn05392_c0
rxn05393_c0
rxn05394_c0
rxn05395_c0
rxn05396_c0
rxn05397_c0
rxn05398_c0
rxn05399_c0
rxn05400_c0
rxn05401_c0
rxn05402_c0
rxn05403_c0
rxn05404_c0
rxn05405_c0
rxn05406_c0
rxn05407_c0
rxn05408_c0
rxn05409_c0
rxn05410_c0
rxn05412_c0
rxn05413_c0
rxn05414_c0
rxn05416_c0
rxn05417_c0
rxn05418_c0
rxn05420_c0
rxn05421_c0
rxn05422_c0
rxn05424_c0
rxn05425_c0
rxn05426_c0
rxn05428_c0
rxn05429_c0
rxn05430_c0
rxn05432_c0
rxn05433_c0
rxn05434_c0
rxn05435_c0
rxn05436_c0
rxn05437_c0
rxn05438_c0
rxn05439_c0
rxn05440_c0
rxn05441_c0
rxn05442_c0
rxn05443_c0
rxn05444_c0
rxn05445_c0
rxn05446_c0
rxn05447_c0
rxn05448_c0
rxn05449_c0
rxn05450_c0
rxn05451_c0
rxn05452_c0
rxn05453_c0
rxn05454_c0
rxn05455_c0
rxn05456_c0
rxn05457_c0
rxn05458_c0
rxn05459_c0
rxn05460_c0
rxn05461_c0
rxn05462_c0
rxn05463_c0
rxn05464_c0
rxn05465_c0
rxn05466_c0
rxn05467_c0
rxn05468_c0
rxn05485_c0
rxn05494_c0
rxn05501_c0
rxn05504_c0
rxn05505_c0
rxn05506_c0
rxn05507_c0
rxn05514_c0
rxn05515_c0
rxn05516_c0
rxn05517_c0
rxn05518_c0
rxn05527_c0
rxn05528_c0
rxn05533_c0
rxn05534_c0
rxn05535_c0
rxn05536_c0
rxn05537_c0
rxn05538_c0
rxn05539_c0
rxn05540_c0
rxn05541_c0
rxn05542_c0
rxn05543_c0
rxn05544_c0
rxn05545_c0
rxn05546_c0
rxn05547_c0
rxn05551_c0
rxn05555_c0
rxn05559_c0
rxn05560_c0
rxn05567_c0
rxn05569_c0
rxn05579_c0
rxn05581_c0
rxn05582_c0
rxn05596_c0
rxn05607_c0
rxn05608_c0
rxn05610_c0
rxn05613_c0
rxn05614_c0
rxn05616_c0
rxn05617_c0
rxn05618_c0
rxn05625_c0
rxn05638_c0
rxn05645_c0
rxn05647_c0
rxn05649_c0
rxn05651_c0
rxn05655_c0
rxn05667_c0
rxn05682_c0
rxn05733_c0
rxn05746_c0
rxn05938_c0
rxn05957_c0
rxn05958_c0
rxn06023_c0
rxn06075_c0
rxn06076_c0
rxn06077_c0
rxn06078_c0
rxn06335_c0
rxn06377_c0
rxn06493_c0
rxn06510_c0
rxn06586_c0
rxn06591_c0
rxn06600_c0
rxn06672_c0
rxn06673_c0
rxn06937_c0
rxn06979_c0
rxn07430_c0
rxn07431_c0
rxn07432_c0
rxn07433_c0
rxn07434_c0
rxn07435_c0
rxn07438_c0
rxn07584_c0
rxn07586_c0
rxn07587_c0
rxn07588_c0
rxn07589_c0
rxn08025_c0
rxn08040_c0
rxn08083_c0
rxn08084_c0
rxn08085_c0
rxn08086_c0
rxn08087_c0
rxn08088_c0
rxn08089_c0
rxn08131_c0
rxn08194_c0
rxn08291_c0
rxn08299_c0
rxn08306_c0
rxn08307_c0
rxn08308_c0
rxn08309_c0
rxn08310_c0
rxn08311_c0
rxn08312_c0
rxn08333_c0
rxn08335_c0
rxn08336_c0
rxn08352_c0
rxn08527_c0
rxn08528_c0
rxn08546_c0
rxn08547_c0
rxn08548_c0
rxn08549_c0
rxn08550_c0
rxn08551_c0
rxn08552_c0
rxn08556_c0
rxn08557_c0
rxn08558_c0
rxn08669_c0
rxn08756_c0
rxn08792_c0
rxn08793_c0
rxn08796_c0
rxn08797_c0
rxn08798_c0
rxn08799_c0
rxn08800_c0
rxn08801_c0
rxn08802_c0
rxn08803_c0
rxn08804_c0
rxn08805_c0
rxn08806_c0
rxn08807_c0
rxn08808_c0
rxn08809_c0
rxn08810_c0
rxn08811_c0
rxn08812_c0
rxn08813_c0
rxn08814_c0
rxn08815_c0
rxn08816_c0
rxn08817_c0
rxn08818_c0
rxn08819_c0
rxn08820_c0
rxn08821_c0
rxn08822_c0
rxn08823_c0
rxn08838_c0
rxn08839_c0
rxn08840_c0
rxn08841_c0
rxn08842_c0
rxn08843_c0
rxn08844_c0
rxn08845_c0
rxn08846_c0
rxn08847_c0
rxn08848_c0
rxn08849_c0
rxn08850_c0
rxn08851_c0
rxn08933_c0
rxn08934_c0
rxn08935_c0
rxn08936_c0
rxn08971_c0
rxn08975_c0
rxn08976_c0
rxn09106_c0
rxn09108_c0
rxn09109_c0
rxn09110_c0
rxn09111_c0
rxn09112_c0
rxn09113_c0
rxn09114_c0
rxn09135_c0
rxn09167_c0
rxn09177_c0
rxn09264_c0
rxn09265_c0
rxn09272_c0
rxn09296_c0
rxn09310_c0
rxn09562_c0
rxn09657_c0
rxn09674_c0
rxn09944_c0
rxn09978_c0
rxn09979_c0
rxn09989_c0
rxn09992_c0
rxn09997_c0
rxn10042_c0
rxn10046_c0
rxn10052_c0
rxn10060_c0
rxn10094_c0
rxn10113_c0
rxn10118_c0
rxn10131_c0
rxn10136_c0
rxn10147_c0
rxn10168_c0
rxn10174_c0
rxn10184_c0
rxn10191_c0
rxn10192_c0
rxn10193_c0
rxn10194_c0
rxn10195_c0
rxn10196_c0
rxn10197_c0
rxn10199_c0
rxn10202_c0
rxn10203_c0
rxn10204_c0
rxn10205_c0
rxn10206_c0
rxn10207_c0
rxn10208_c0
rxn10209_c0
rxn10210_c0
rxn10211_c0
rxn10212_c0
rxn10213_c0
rxn10214_c0
rxn10215_c0
rxn10216_c0
rxn10217_c0
rxn10218_c0
rxn10219_c0
rxn10220_c0
rxn10221_c0
rxn10222_c0
rxn10223_c0
rxn10224_c0
rxn10225_c0
rxn10226_c0
rxn10227_c0
rxn10232_c0
rxn10233_c0
rxn10253_c0
rxn10254_c0
rxn10259_c0
rxn10260_c0
rxn10261_c0
rxn10262_c0
rxn10263_c0
rxn10264_c0
rxn10265_c0
rxn10266_c0
rxn10273_c0
rxn10274_c0
rxn10275_c0
rxn10282_c0
rxn10283_c0
rxn10284_c0
rxn10291_c0
rxn10292_c0
rxn10293_c0
rxn10300_c0
rxn10301_c0
rxn10302_c0
rxn10307_c0
rxn10308_c0
rxn10309_c0
rxn10310_c0
rxn10311_c0
rxn10312_c0
rxn10313_c0
rxn10314_c0
rxn10315_c0
rxn10316_c0
rxn10317_c0
rxn10318_c0
rxn10319_c0
rxn10320_c0
rxn10321_c0
rxn10322_c0
rxn10323_c0
rxn10324_c0
rxn10334_c0
rxn10335_c0
rxn10336_c0
rxn10337_c0
rxn10338_c0
rxn10339_c0
rxn10340_c0
rxn10341_c0
rxn10342_c0
rxn10343_c0
rxn10344_c0
rxn10473_c0
rxn10474_c0
rxn10481_c0
rxn10571_c0
rxn10663_c0
rxn10806_c0
rxn10945_c0
rxn11268_c0
rxn11544_c0
rxn11702_c0
rxn11703_c0
rxn11946_c0
rxn12008_c0
rxn12146_c0
rxn12147_c0
rxn12224_c0
rxn12225_c0
rxn12376_c0
rxn12510_c0
rxn12512_c0
rxn12633_c0
rxn12634_c0
rxn12635_c0
rxn12636_c0
rxn12637_c0
rxn12638_c0
rxn12639_c0
rxn12640_c0
rxn12641_c0
rxn12642_c0
rxn12643_c0
rxn12644_c0
rxn12645_c0
rxn12646_c0
rxn12844_c0
rxn12845_c0
rxn12846_c0
rxn12847_c0
rxn12848_c0
rxn12849_c0
rxn12850_c0
rxn12851_c0
rxn13085_c0
rxn13782_c0
rxn13783_c0
rxn13784_c0
rxn13838_c0
rxn13839_c0
rxn13840_c0
rxn13841_c0
rxn13842_c0
rxn13843_c0
rxn13844_c0
rxn13845_c0
rxn13846_c0
rxn13847_c0
rxn13848_c0
rxn13849_c0
rxn13850_c0
rxn13851_c0
rxn13852_c0
rxn13853_c0
rxn13854_c0
rxn13855_c0
rxn13856_c0
rxn13857_c0
rxn13858_c0
rxn13859_c0
rxn13860_c0
rxn13861_c0
rxn13862_c0
rxn13863_c0
rxn13864_c0
rxn13865_c0
rxn13866_c0
rxn13867_c0
rxn13868_c0
rxn13869_c0
rxn13870_c0
rxn13871_c0
rxn13872_c0
rxn13873_c0
rxn13874_c0
rxn13875_c0
rxn13876_c0
rxn13877_c0
rxn13878_c0
rxn13879_c0
rxn13880_c0
rxn13881_c0
rxn13882_c0
rxn13883_c0
rxn13884_c0
rxn13885_c0
rxn13886_c0
rxn13887_c0
rxn13888_c0
rxn13889_c0
rxn13890_c0
rxn13891_c0
rxn13892_c0
rxn13893_c0
rxn13894_c0
rxn13895_c0
rxn13896_c0
rxn13897_c0
rxn13898_c0
rxn13899_c0
rxn13900_c0
rxn13901_c0
rxn13902_c0
rxn13903_c0
rxn13904_c0
rxn13905_c0
rxn13906_c0
rxn13907_c0
rxn13908_c0
rxn13909_c0
rxn13910_c0
rxn13911_c0
rxn13912_c0
rxn13913_c0
rxn13914_c0
rxn13915_c0
rxn13916_c0
rxn13917_c0
rxn13918_c0
rxn13919_c0
rxn13920_c0

## Sheet: J2064 Base
Reaction
biomass0
EX_cpd00001_e0
EX_cpd00007_e0
EX_cpd00009_e0
EX_cpd00011_e0
EX_cpd00012_e0
EX_cpd00013_e0
EX_cpd00023_e0
EX_cpd00027_e0
EX_cpd00030_e0
EX_cpd00033_e0
EX_cpd00034_e0
EX_cpd00039_e0
EX_cpd00047_e0
EX_cpd00048_e0
EX_cpd00051_e0
EX_cpd00054_e0
EX_cpd00058_e0
EX_cpd00060_e0
EX_cpd00063_e0
EX_cpd00064_e0
EX_cpd00067_e0
EX_cpd00073_e0
EX_cpd00075_e0
EX_cpd00076_e0
EX_cpd00082_e0
EX_cpd00092_e0
EX_cpd00098_e0
EX_cpd00099_e0
EX_cpd00100_e0
EX_cpd00104_e0
EX_cpd00117_e0
EX_cpd00118_e0
EX_cpd00122_e0
EX_cpd00129_e0
EX_cpd00138_e0
EX_cpd00149_e0
EX_cpd00158_e0
EX_cpd00162_e0
EX_cpd00179_e0
EX_cpd00205_e0
EX_cpd00220_e0
EX_cpd00224_e0
EX_cpd00226_e0
EX_cpd00254_e0
EX_cpd00264_e0
EX_cpd00266_e0
EX_cpd00276_e0
EX_cpd00281_e0
EX_cpd00305_e0
EX_cpd00307_e0
EX_cpd00309_e0
EX_cpd00314_e0
EX_cpd00423_e0
EX_cpd00531_e0
EX_cpd00540_e0
EX_cpd00550_e0
EX_cpd00588_e0
EX_cpd00635_e0
EX_cpd00637_e0
EX_cpd00681_e0
EX_cpd00794_e0
EX_cpd00971_e0
EX_cpd01012_e0
EX_cpd01017_e0
EX_cpd01030_e0
EX_cpd01048_e0
EX_cpd01092_e0
EX_cpd01171_e0
EX_cpd01262_e0
EX_cpd01329_e0
EX_cpd01914_e0
EX_cpd03424_e0
EX_cpd03696_e0
EX_cpd04097_e0
EX_cpd04098_e0
EX_cpd08305_e0
EX_cpd08306_e0
EX_cpd08636_c0
EX_cpd10515_e0
EX_cpd10516_e0
EX_cpd11416_c0
EX_cpd11576_e0
EX_cpd11580_e0
EX_cpd11581_e0
EX_cpd11582_e0
EX_cpd11583_e0
EX_cpd11584_e0
EX_cpd11585_e0
EX_cpd11586_e0
EX_cpd11587_e0
EX_cpd11588_e0
EX_cpd11589_e0
EX_cpd11590_e0
EX_cpd11591_e0
EX_cpd11592_e0
EX_cpd11593_e0
EX_cpd11597_e0
EX_cpd15603_e0
EX_cpd15604_e0
EX_cpd15605_e0
EX_cpd15606_e0
rxn00001_c0
rxn00006_c0
rxn00010_c0
rxn00011_c0
rxn00020_c0
rxn00022_c0
rxn00029_c0
rxn00048_c0
rxn00056_c0
rxn00058_c0
rxn00060_c0
rxn00062_c0
rxn00074_c0
rxn00077_c0
rxn00085_c0
rxn00086_c0
rxn00097_c0
rxn00100_c0
rxn00114_c0
rxn00117_c0
rxn00122_c0
rxn00125_c0
rxn00126_c0
rxn00132_c0
rxn00137_c0
rxn00138_c0
rxn00139_c0
rxn00145_c0
rxn00148_c0
rxn00151_c0
rxn00157_c0
rxn00159_c0
rxn00165_c0
rxn00171_c0
rxn00173_c0
rxn00178_c0
rxn00179_c0
rxn00184_c0
rxn00187_c0
rxn00192_c0
rxn00193_c0
rxn00194_c0
rxn00199_c0
rxn00206_c0
rxn00208_c0
rxn00209_c0
rxn00213_c0
rxn00214_c0
rxn00216_c0
rxn00222_c0
rxn00224_c0
rxn00225_c0
rxn00231_c0
rxn00237_c0
rxn00239_c0
rxn00256_c0
rxn00260_c0
rxn00262_c0
rxn00278_c0
rxn00283_c0
rxn00288_c0
rxn00292_c0
rxn00293_c0
rxn00295_c0
rxn00297_c0
rxn00299_c0
rxn00300_c0
rxn00302_c0
rxn00303_c0
rxn00313_c0
rxn00322_c0
rxn00324_c0
rxn00337_c0
rxn00338_c0
rxn00342_c0
rxn00346_c0
rxn00351_c0
rxn00363_c0
rxn00364_c0
rxn00365_c0
rxn00368_c0
rxn00369_c0
rxn00371_c0
rxn00378_c0
rxn00392_c0
rxn00395_c0
rxn00405_c0
rxn00409_c0
rxn00410_c0
rxn00412_c0
rxn00414_c0
rxn00420_c0
rxn00423_c0
rxn00440_c0
rxn00459_c0
rxn00461_c0
rxn00469_c0
rxn00470_c0
rxn00474_c0
rxn00493_c0
rxn00499_c0
rxn00501_c0
rxn00512_c0
rxn00515_c0
rxn00527_c0
rxn00539_c0
rxn00543_c0
rxn00545_c0
rxn00547_c0
rxn00549_c0
rxn00552_c0
rxn00555_c0
rxn00558_c0
rxn00559_c0
rxn00566_c0
rxn00575_c0
rxn00577_c0
rxn00604_c0
rxn00606_c0
rxn00608_c0
rxn00611_c0
rxn00612_c0
rxn00615_c0
rxn00616_c0
rxn00621_c0
rxn00623_c0
rxn00646_c0
rxn00649_c0
rxn00650_c0
rxn00670_c0
rxn00671_c0
rxn00676_c0
rxn00686_c0
rxn00690_c0
rxn00692_c0
rxn00693_c0
rxn00707_c0
rxn00708_c0
rxn00709_c0
rxn00710_c0
rxn00711_c0
rxn00712_c0
rxn00713_c0
rxn00715_c0
rxn00726_c0
rxn00727_c0
rxn00737_c0
rxn00740_c0
rxn00745_c0
rxn00747_c0
rxn00748_c0
rxn00758_c0
rxn00762_c0
rxn00763_c0
rxn00770_c0
rxn00775_c0
rxn00776_c0
rxn00777_c0
rxn00778_c0
rxn00781_c0
rxn00784_c0
rxn00785_c0
rxn00786_c0
rxn00787_c0
rxn00789_c0
rxn00790_c0
rxn00791_c0
rxn00799_c0
rxn00800_c0
rxn00802_c0
rxn00806_c0
rxn00829_c0
rxn00830_c0
rxn00831_c0
rxn00832_c0
rxn00834_c0
rxn00838_c0
rxn00839_c0
rxn00849_c0
rxn00851_c0
rxn00863_c0
rxn00874_c0
rxn00875_c0
rxn00879_c0
rxn00881_c0
rxn00882_c0
rxn00883_c0
rxn00898_c0
rxn00902_c0
rxn00903_c0
rxn00907_c0
rxn00910_c0
rxn00912_c0
rxn00913_c0
rxn00916_c0
rxn00926_c0
rxn00929_c0
rxn00931_c0
rxn00938_c0
rxn00950_c0
rxn00952_c0
rxn00957_c0
rxn00973_c0
rxn00974_c0
rxn00979_c0
rxn00985_c0
rxn00990_c0
rxn01000_c0
rxn01011_c0
rxn01013_c0
rxn01018_c0
rxn01019_c0
rxn01029_c0
rxn01069_c0
rxn01073_c0
rxn01100_c0
rxn01101_c0
rxn01102_c0
rxn01106_c0
rxn01115_c0
rxn01116_c0
rxn01127_c0
rxn01128_c0
rxn01129_c0
rxn01132_c0
rxn01133_c0
rxn01138_c0
rxn01143_c0
rxn01145_c0
rxn01169_c0
rxn01171_c0
rxn01200_c0
rxn01208_c0
rxn01211_c0
rxn01213_c0
rxn01217_c0
rxn01218_c0
rxn01219_c0
rxn01236_c0
rxn01241_c0
rxn01255_c0
rxn01256_c0
rxn01257_c0
rxn01258_c0
rxn01259_c0
rxn01265_c0
rxn01268_c0
rxn01269_c0
rxn01270_c0
rxn01274_c0
rxn01275_c0
rxn01280_c0
rxn01281_c0
rxn01291_c0
rxn01300_c0
rxn01301_c0
rxn01302_c0
rxn01303_c0
rxn01329_c0
rxn01331_c0
rxn01332_c0
rxn01333_c0
rxn01334_c0
rxn01343_c0
rxn01353_c0
rxn01358_c0
rxn01360_c0
rxn01362_c0
rxn01366_c0
rxn01368_c0
rxn01370_c0
rxn01387_c0
rxn01388_c0
rxn01390_c0
rxn01434_c0
rxn01445_c0
rxn01446_c0
rxn01454_c0
rxn01465_c0
rxn01466_c0
rxn01476_c0
rxn01484_c0
rxn01485_c0
rxn01486_c0
rxn01492_c0
rxn01506_c0
rxn01507_c0
rxn01509_c0
rxn01510_c0
rxn01512_c0
rxn01513_c0
rxn01515_c0
rxn01516_c0
rxn01518_c0
rxn01519_c0
rxn01520_c0
rxn01521_c0
rxn01538_c0
rxn01544_c0
rxn01548_c0
rxn01575_c0
rxn01602_c0
rxn01603_c0
rxn01607_c0
rxn01621_c0
rxn01629_c0
rxn01636_c0
rxn01637_c0
rxn01643_c0
rxn01644_c0
rxn01646_c0
rxn01647_c0
rxn01648_c0
rxn01649_c0
rxn01653_c0
rxn01664_c0
rxn01670_c0
rxn01673_c0
rxn01674_c0
rxn01675_c0
rxn01678_c0
rxn01679_c0
rxn01682_c0
rxn01705_c0
rxn01706_c0
rxn01709_c0
rxn01739_c0
rxn01740_c0
rxn01761_c0
rxn01790_c0
rxn01791_c0
rxn01799_c0
rxn01800_c0
rxn01816_c0
rxn01834_c0
rxn01843_c0
rxn01859_c0
rxn01870_c0
rxn01871_c0
rxn01879_c0
rxn01917_c0
rxn01925_c0
rxn01951_c0
rxn01961_c0
rxn01964_c0
rxn01966_c0
rxn01967_c0
rxn01972_c0
rxn01974_c0
rxn01975_c0
rxn01977_c0
rxn01985_c0
rxn01986_c0
rxn01997_c0
rxn02000_c0
rxn02003_c0
rxn02005_c0
rxn02007_c0
rxn02008_c0
rxn02011_c0
rxn02046_c0
rxn02056_c0
rxn02113_c0
rxn02155_c0
rxn02159_c0
rxn02160_c0
rxn02161_c0
rxn02175_c0
rxn02177_c0
rxn02185_c0
rxn02186_c0
rxn02187_c0
rxn02200_c0
rxn02201_c0
rxn02212_c0
rxn02213_c0
rxn02222_c0
rxn02264_c0
rxn02275_c0
rxn02285_c0
rxn02286_c0
rxn02287_c0
rxn02288_c0
rxn02302_c0
rxn02303_c0
rxn02304_c0
rxn02305_c0
rxn02314_c0
rxn02320_c0
rxn02322_c0
rxn02339_c0
rxn02341_c0
rxn02342_c0
rxn02356_c0
rxn02358_c0
rxn02373_c0
rxn02374_c0
rxn02380_c0
rxn02400_c0
rxn02402_c0
rxn02465_c0
rxn02473_c0
rxn02474_c0
rxn02475_c0
rxn02476_c0
rxn02503_c0
rxn02504_c0
rxn02507_c0
rxn02508_c0
rxn02527_c0
rxn02666_c0
rxn02680_c0
rxn02774_c0
rxn02775_c0
rxn02788_c0
rxn02789_c0
rxn02804_c0
rxn02811_c0
rxn02831_c0
rxn02832_c0
rxn02834_c0
rxn02835_c0
rxn02895_c0
rxn02897_c0
rxn02898_c0
rxn02914_c0
rxn02916_c0
rxn02929_c0
rxn02937_c0
rxn02938_c0
rxn02988_c0
rxn03004_c0
rxn03012_c0
rxn03030_c0
rxn03052_c0
rxn03062_c0
rxn03068_c0
rxn03075_c0
rxn03080_c0
rxn03084_c0
rxn03086_c0
rxn03108_c0
rxn03135_c0
rxn03136_c0
rxn03137_c0
rxn03147_c0
rxn03150_c0
rxn03164_c0
rxn03167_c0
rxn03174_c0
rxn03175_c0
rxn03194_c0
rxn03243_c0
rxn03248_c0
rxn03384_c0
rxn03393_c0
rxn03395_c0
rxn03397_c0
rxn03406_c0
rxn03407_c0
rxn03408_c0
rxn03409_c0
rxn03419_c0
rxn03421_c0
rxn03435_c0
rxn03436_c0
rxn03437_c0
rxn03445_c0
rxn03446_c0
rxn03481_c0
rxn03482_c0
rxn03491_c0
rxn03492_c0
rxn03512_c0
rxn03513_c0
rxn03514_c0
rxn03535_c0
rxn03537_c0
rxn03538_c0
rxn03638_c0
rxn03839_c0
rxn03841_c0
rxn03843_c0
rxn03852_c0
rxn03856_c0
rxn03869_c0
rxn03886_c0
rxn03891_c0
rxn03892_c0
rxn03893_c0
rxn03901_c0
rxn03903_c0
rxn03904_c0
rxn03907_c0
rxn03908_c0
rxn03909_c0
rxn03910_c0
rxn03931_c0
rxn03932_c0
rxn03933_c0
rxn03958_c0
rxn03974_c0
rxn03975_c0
rxn04045_c0
rxn04046_c0
rxn04047_c0
rxn04048_c0
rxn04050_c0
rxn04052_c0
rxn04113_c0
rxn04132_c0
rxn04133_c0
rxn04139_c0
rxn04308_c0
rxn04385_c0
rxn04386_c0
rxn04413_c0
rxn04456_c0
rxn04457_c0
rxn04674_c0
rxn04713_c0
rxn04794_c0
rxn04954_c0
rxn04996_c0
rxn05024_c0
rxn05029_c0
rxn05039_c0
rxn05040_c0
rxn05064_c0
rxn05108_c0
rxn05116_c0
rxn05144_c0
rxn05145_c0
rxn05147_c0
rxn05149_c0
rxn05150_c0
rxn05159_c0
rxn05163_c0
rxn05170_c0
rxn05173_c0
rxn05175_c0
rxn05180_c0
rxn05181_c0
rxn05183_c0
rxn05184_c0
rxn05187_c0
rxn05192_c0
rxn05193_c0
rxn05195_c0
rxn05197_c0
rxn05201_c0
rxn05202_c0
rxn05209_c0
rxn05219_c0
rxn05223_c0
rxn05226_c0
rxn05229_c0
rxn05231_c0
rxn05232_c0
rxn05233_c0
rxn05234_c0
rxn05235_c0
rxn05236_c0
rxn05287_c0
rxn05289_c0
rxn05292_c0
rxn05293_c0
rxn05307_c0
rxn05312_c0
rxn05315_c0
rxn05319_c0
rxn05322_c0
rxn05323_c0
rxn05324_c0
rxn05325_c0
rxn05326_c0
rxn05327_c0
rxn05328_c0
rxn05336_c0
rxn05337_c0
rxn05338_c0
rxn05339_c0
rxn05340_c0
rxn05341_c0
rxn05342_c0
rxn05343_c0
rxn05344_c0
rxn05345_c0
rxn05346_c0
rxn05347_c0
rxn05348_c0
rxn05349_c0
rxn05350_c0
rxn05351_c0
rxn05352_c0
rxn05353_c0
rxn05354_c0
rxn05355_c0
rxn05356_c0
rxn05357_c0
rxn05358_c0
rxn05359_c0
rxn05360_c0
rxn05361_c0
rxn05362_c0
rxn05363_c0
rxn05364_c0
rxn05365_c0
rxn05366_c0
rxn05367_c0
rxn05368_c0
rxn05369_c0
rxn05370_c0
rxn05371_c0
rxn05372_c0
rxn05373_c0
rxn05374_c0
rxn05375_c0
rxn05376_c0
rxn05377_c0
rxn05378_c0
rxn05379_c0
rxn05380_c0
rxn05381_c0
rxn05382_c0
rxn05383_c0
rxn05384_c0
rxn05385_c0
rxn05386_c0
rxn05387_c0
rxn05388_c0
rxn05389_c0
rxn05390_c0
rxn05391_c0
rxn05392_c0
rxn05393_c0
rxn05394_c0
rxn05395_c0
rxn05396_c0
rxn05397_c0
rxn05398_c0
rxn05399_c0
rxn05400_c0
rxn05401_c0
rxn05402_c0
rxn05403_c0
rxn05404_c0
rxn05405_c0
rxn05406_c0
rxn05407_c0
rxn05408_c0
rxn05409_c0
rxn05410_c0
rxn05412_c0
rxn05413_c0
rxn05414_c0
rxn05416_c0
rxn05417_c0
rxn05418_c0
rxn05420_c0
rxn05421_c0
rxn05422_c0
rxn05424_c0
rxn05425_c0
rxn05426_c0
rxn05428_c0
rxn05429_c0
rxn05430_c0
rxn05432_c0
rxn05433_c0
rxn05434_c0
rxn05435_c0
rxn05436_c0
rxn05437_c0
rxn05438_c0
rxn05439_c0
rxn05440_c0
rxn05441_c0
rxn05442_c0
rxn05443_c0
rxn05444_c0
rxn05445_c0
rxn05446_c0
rxn05447_c0
rxn05448_c0
rxn05449_c0
rxn05450_c0
rxn05451_c0
rxn05452_c0
rxn05453_c0
rxn05454_c0
rxn05455_c0
rxn05456_c0
rxn05457_c0
rxn05458_c0
rxn05459_c0
rxn05460_c0
rxn05461_c0
rxn05462_c0
rxn05463_c0
rxn05464_c0
rxn05465_c0
rxn05466_c0
rxn05467_c0
rxn05468_c0
rxn05485_c0
rxn05494_c0
rxn05501_c0
rxn05504_c0
rxn05505_c0
rxn05506_c0
rxn05507_c0
rxn05514_c0
rxn05515_c0
rxn05516_c0
rxn05517_c0
rxn05518_c0
rxn05527_c0
rxn05528_c0
rxn05533_c0
rxn05534_c0
rxn05535_c0
rxn05536_c0
rxn05537_c0
rxn05538_c0
rxn05539_c0
rxn05540_c0
rxn05541_c0
rxn05542_c0
rxn05543_c0
rxn05544_c0
rxn05545_c0
rxn05546_c0
rxn05547_c0
rxn05551_c0
rxn05555_c0
rxn05559_c0
rxn05560_c0
rxn05567_c0
rxn05569_c0
rxn05579_c0
rxn05581_c0
rxn05582_c0
rxn05596_c0
rxn05607_c0
rxn05608_c0
rxn05610_c0
rxn05613_c0
rxn05614_c0
rxn05616_c0
rxn05617_c0
rxn05618_c0
rxn05625_c0
rxn05638_c0
rxn05645_c0
rxn05647_c0
rxn05649_c0
rxn05651_c0
rxn05655_c0
rxn05667_c0
rxn05682_c0
rxn05733_c0
rxn05746_c0
rxn05938_c0
rxn05957_c0
rxn05958_c0
rxn06023_c0
rxn06075_c0
rxn06076_c0
rxn06077_c0
rxn06078_c0
rxn06335_c0
rxn06377_c0
rxn06493_c0
rxn06510_c0
rxn06586_c0
rxn06591_c0
rxn06600_c0
rxn06672_c0
rxn06673_c0
rxn06937_c0
rxn06979_c0
rxn07430_c0
rxn07431_c0
rxn07432_c0
rxn07433_c0
rxn07434_c0
rxn07435_c0
rxn07438_c0
rxn07584_c0
rxn07586_c0
rxn07587_c0
rxn07588_c0
rxn07589_c0
rxn08025_c0
rxn08040_c0
rxn08083_c0
rxn08084_c0
rxn08085_c0
rxn08086_c0
rxn08087_c0
rxn08088_c0
rxn08089_c0
rxn08131_c0
rxn08194_c0
rxn08291_c0
rxn08299_c0
rxn08306_c0
rxn08307_c0
rxn08308_c0
rxn08309_c0
rxn08310_c0
rxn08311_c0
rxn08312_c0
rxn08333_c0
rxn08335_c0
rxn08336_c0
rxn08352_c0
rxn08527_c0
rxn08528_c0
rxn08546_c0
rxn08547_c0
rxn08548_c0
rxn08549_c0
rxn08550_c0
rxn08551_c0
rxn08552_c0
rxn08556_c0
rxn08557_c0
rxn08558_c0
rxn08669_c0
rxn08756_c0
rxn08792_c0
rxn08793_c0
rxn08796_c0
rxn08797_c0
rxn08798_c0
rxn08799_c0
rxn08800_c0
rxn08801_c0
rxn08802_c0
rxn08803_c0
rxn08804_c0
rxn08805_c0
rxn08806_c0
rxn08807_c0
rxn08808_c0
rxn08809_c0
rxn08810_c0
rxn08811_c0
rxn08812_c0
rxn08813_c0
rxn08814_c0
rxn08815_c0
rxn08816_c0
rxn08817_c0
rxn08818_c0
rxn08819_c0
rxn08820_c0
rxn08821_c0
rxn08822_c0
rxn08823_c0
rxn08838_c0
rxn08839_c0
rxn08840_c0
rxn08841_c0
rxn08842_c0
rxn08843_c0
rxn08844_c0
rxn08845_c0
rxn08846_c0
rxn08847_c0
rxn08848_c0
rxn08849_c0
rxn08850_c0
rxn08851_c0
rxn08933_c0
rxn08934_c0
rxn08935_c0
rxn08936_c0
rxn08971_c0
rxn08975_c0
rxn08976_c0
rxn09106_c0
rxn09108_c0
rxn09109_c0
rxn09110_c0
rxn09111_c0
rxn09112_c0
rxn09113_c0
rxn09114_c0
rxn09135_c0
rxn09167_c0
rxn09177_c0
rxn09264_c0
rxn09265_c0
rxn09272_c0
rxn09296_c0
rxn09310_c0
rxn09562_c0
rxn09657_c0
rxn09674_c0
rxn09944_c0
rxn09978_c0
rxn09979_c0
rxn09989_c0
rxn09992_c0
rxn10042_c0
rxn10046_c0
rxn10052_c0
rxn10060_c0
rxn10094_c0
rxn10113_c0
rxn10118_c0
rxn10131_c0
rxn10136_c0
rxn10147_c0
rxn10168_c0
rxn10174_c0
rxn10184_c0
rxn10191_c0
rxn10192_c0
rxn10193_c0
rxn10194_c0
rxn10195_c0
rxn10196_c0
rxn10197_c0
rxn10199_c0
rxn10202_c0
rxn10203_c0
rxn10204_c0
rxn10205_c0
rxn10206_c0
rxn10207_c0
rxn10208_c0
rxn10209_c0
rxn10210_c0
rxn10211_c0
rxn10212_c0
rxn10213_c0
rxn10214_c0
rxn10215_c0
rxn10216_c0
rxn10217_c0
rxn10218_c0
rxn10219_c0
rxn10220_c0
rxn10221_c0
rxn10222_c0
rxn10223_c0
rxn10224_c0
rxn10225_c0
rxn10226_c0
rxn10227_c0
rxn10232_c0
rxn10233_c0
rxn10253_c0
rxn10254_c0
rxn10259_c0
rxn10260_c0
rxn10261_c0
rxn10262_c0
rxn10263_c0
rxn10264_c0
rxn10265_c0
rxn10266_c0
rxn10273_c0
rxn10274_c0
rxn10275_c0
rxn10282_c0
rxn10283_c0
rxn10284_c0
rxn10291_c0
rxn10292_c0
rxn10293_c0
rxn10300_c0
rxn10301_c0
rxn10302_c0
rxn10307_c0
rxn10308_c0
rxn10309_c0
rxn10310_c0
rxn10311_c0
rxn10312_c0
rxn10313_c0
rxn10314_c0
rxn10315_c0
rxn10316_c0
rxn10317_c0
rxn10318_c0
rxn10319_c0
rxn10320_c0
rxn10321_c0
rxn10322_c0
rxn10323_c0
rxn10324_c0
rxn10334_c0
rxn10335_c0
rxn10336_c0
rxn10337_c0
rxn10338_c0
rxn10339_c0
rxn10340_c0
rxn10341_c0
rxn10342_c0
rxn10343_c0
rxn10344_c0
rxn10473_c0
rxn10474_c0
rxn10481_c0
rxn10571_c0
rxn10663_c0
rxn10806_c0
rxn10945_c0
rxn11268_c0
rxn11544_c0
rxn11702_c0
rxn11703_c0
rxn11944_c0
rxn11946_c0
rxn12008_c0
rxn12146_c0
rxn12147_c0
rxn12224_c0
rxn12225_c0
rxn12239_c0
rxn12510_c0
rxn12512_c0
rxn12633_c0
rxn12634_c0
rxn12635_c0
rxn12636_c0
rxn12637_c0
rxn12638_c0
rxn12639_c0
rxn12640_c0
rxn12641_c0
rxn12642_c0
rxn12643_c0
rxn12644_c0
rxn12645_c0
rxn12646_c0
rxn12844_c0
rxn12845_c0
rxn12846_c0
rxn12847_c0
rxn12848_c0
rxn12849_c0
rxn12850_c0
rxn12851_c0
rxn13085_c0
rxn13782_c0
rxn13783_c0
rxn13784_c0
rxn13838_c0

[truncated: 10 more sheets: J2064 Final, JO161 Base, JO161 Final, R2502 Base, R2502 Final, ScottA Base, ScottA Final, ScottA, Enzymes, Compounds]
