# Supplementary material for: Using genome-scale metabolic models to compare serovars of the foodborne pathogen Listeria monocytogenes
Source: PLoS One. 2018 Jun 7;13(6):e0198584. doi: 10.1371/journal.pone.0198584 (PMC6012718; doi:10.1371/journal.pone.0198584)
Supplement: S5 Dataset — (XLSX) [file pone.0198584.s011.xlsx]

## Sheet: J2-031
Colony Counts				Dry Cell Weight					Optical Density at 600 nm
Data not taken				Time (h)	Sample	g/L			Time (h)	Sample A	Sample B	Sample C
				7	1A	0.0238			0	0.047	0.046	0.049
					1B	0.012			1	0.047	0.043	0.046
					1C	0.0264			2	0.049	0.049	0.048
				8	2A	0.0374			3	0.056	0.057	0.052
					2B	0.0118			4	0.066	0.066	0.061
					2C	0.0338			5	0.081	0.079	0.073
				9	3A	0.0626			6	0.112	0.103	0.1
					3B	0.0338			7	0.171	0.14	0.145
					3C	0.0328			8	0.243	0.187	0.214
				10	4A	0.0694			9	0.336	0.239	0.305
					4B	0.0228			10	0.437	0.303	0.41
					4C	0.0314			11	0.529	0.388	0.55

## Sheet: JO161
			Colony Counts						Dry Cell Weight					Optical Density at 600 nm
	Dilution								Time (h)	Sample	g/L			Time (h)	Sample A	Sample B	Sample C
Sample	10-5	10-6	10-7	10-8	10-9	10-10			4	1A	0.014			0	0.046	0.048	0.047
A1	TNTC	244	32	12	< 1	10				1B	0.0118			1	0.047	0.049	0.047
A2	TNTC	255	28	3	2	< 1				1C	0.0166			2	0.056	0.059	0.058
B1	TNTC	470	36	5	< 1	1			5	2A	0.076			3	0.075	0.081	0.079
B2	TNTC	311	35	4	< 1	< 1				2B	0.0988			4	0.105	0.116	0.116
C1	TNTC	328	42	4	2	< 1				2C	0.115			5	0.153	0.162	0.167
C2	TNTC	283	34	12	< 1	< 1			6	3A	0.1554			6	0.238	0.22	0.22
										3B	0.098			7	0.344	0.276	0.215
										3C	0.0528			8	0.404	0.321	0.258
									7	4A	0.126
										4B	0.0428
										4C	0.1072

## Sheet: J2-064
			Colony Counts						Dry Cell Weight					Optical Density at 600 nm
	Dilution								Time (h)	Sample	g/L			Time (h)	Sample A	Sample B	Sample C
Sample	10-5	10-6	10-7	10-8	10-9	10-10			8	1A	0.0212			0	0.051	0.051	0.055
A1	TNTC	433	52	4	< 1	< 1				1B	0.0138			1	0.051	0.05	0.053
A2	TNTC	435	48	3	< 1	< 1				1C	0.0294			2	0.052	0.051	0.052
B1	TNTC	387	40	8	< 1	< 1			9	2A	0.0294			3	0.054	0.056	0.054
B2	TNTC	477	34	6	2	1				2B	0.0084			4	0.057	0.058	0.059
C1	TNTC	389	37	6	1	< 1				2C	0.021			5	0.064	0.065	0.065
C2	TNTC	391	48	4	1	1			10	3A	0.0192			6	0.079	0.084	0.077
										3B	0.0128			7	0.108	0.116	0.104
										3C	0.0658			8	0.165	0.162	0.155
									11	4A	0.0226			9	0.262	0.245	0.251
										4B	0.0282			10	0.375	0.332	0.404
										4C	0.0548			11	0.36	0.349	0.568
														12	0.366	0.321	0.653

## Sheet: R2-502
			Colony Counts						Dry Cell Weight					Optical Density at 600 nm
	Dilution								Time (h)	Sample	g/L			Time (h)	Sample A	Sample B	Sample C
Sample	10-5	10-6	10-7	10-8	10-9	10-10			6	1A	0.014			0	0.05	0.052	0.05
A1	TNTC	183	13	1	1	1				1B	0.035			1	0.048	0.049	0.048
A2	TNTC	153	14	1	< 1	< 1				1C	0.0132			2	0.05	0.053	0.052
B1	TNTC	327	38	5	1	4			7	2A	0.0332			3	0.055	0.058	0.055
B2	TNTC	314	38	5	1	< 1				2B	0.0492			4	0.062	0.067	0.06
C1	TNTC	230	31	2	1	< 1				2C	0.0134			5	0.077	0.085	0.074
C2	TNTC	238	15	1	< 1	< 1			8	3A	0.068			6	0.102	0.119	0.102
										3B	0.0636			7	0.148	0.172	0.152
										3C	0.0772			8	0.223	0.253	0.244
									9	4A	0.122			9	0.345	0.327	0.384
										4B	0.0468			10	0.39	0.359	0.456
										4C	0.0732

## Sheet: F2365
			Colony Counts						Dry Cell Weight					Optical Density at 600 nm
	Dilution								Time (h)	Sample	g/L			Time (h)	Sample A	Sample B	Sample C
Sample	10-5	10-6	10-7	10-8	10-9	10-10			5	1A	0.0084			0	0.048	0.05	0.048
A1	TNTC	331	29	2	1	1				1B	0.007			1	0.047	0.049	0.047
A2	TNTC	309	26	1	1	< 1				1C	0.02			2	0.052	0.052	0.05
B1	TNTC	274	33	3	< 1	< 1			6	2A	0.0106			3	0.065	0.065	0.064
B2	TNTC	289	30	4	1	< 1				2B	0.0186			4	0.085	0.086	0.086
C1	TNTC	311	108*	TNTC*	TNTC*	1				2C	0.0124			5	0.129	0.128	0.131
C2	TNTC	349	36	8	< 1	< 1			7	3A	0.0274			6	0.193	0.183	0.181
*appeared to have contamination issues, data not used										3B	0.0394			7	0.27	0.25	0.252
										3C	0.019			8	0.385	0.326	0.324
									8	4A	0.016			9	0.437	0.304	0.356
										4B	0.0146
										4C	0.0208

## Sheet: ScottA
			Colony Counts						Dry Cell Weight					Optical Density at 600 nm
	Dilution								Time (h)	Sample	g/L			Time (h)	Sample A	Sample B	Sample C
Sample	10-5	10-6	10-7	10-8	10-9	10-10			6	1A	0.0166			0	0.056	0.05	0.051
A1	TNTC	257	34	6	< 1	< 1				1B	0.0056			1	0.056	0.05	0.051
A2	TNTC	241	86	2	< 1	< 1				1C	0.0192			2	0.061	0.052	0.055
B1	TNTC	299	50	46	< 1	< 1			7	2A	0.0138			3	0.066	0.057	0.058
B2	TNTC	214	21	2	< 1	< 1				2B	0.017			4	0.075	0.064	0.065
C1	TNTC	293	25	5	< 1	< 1				2C	0.0106			5	0.095	0.081	0.085
C2	TNTC	284	23	1	< 1	< 1			8	3A	0.0764			6	0.128	0.107	0.119
										3B	0.0116			7	0.182	0.157	0.173
										3C	0.0146			8	0.281	0.232	0.256
									9	4A	0.0862			9	0.421	0.32	0.2249
										4B	0.0094			10	0.478	0.329	0.255
										4C	0.0084
